# Supplementary material for: Overcoming global inequality is critical for land-based mitigation in line with the Paris Agreement
Source: Nat Commun. 2022 Dec 2;13:7453. doi: 10.1038/s41467-022-35114-7 (PMC9718475; doi:10.1038/s41467-022-35114-7)
Supplement: Supplementary file 4 — Supplementary Data 1 [file 41467_2022_35114_MOESM4_ESM.zip]

Archive with 8 entries (7 files):
- data_repo/
- data_repo/f37_labourprodimpact_reg.mz
- data_repo/IPCC_AR6_IMP_C1_AFOLU_Emissions.csv
- data_repo/plot_LAMACLIMA.R
- data_repo/README.txt
- data_repo/report_WP4_HR_LAMA91.rds
- data_repo/theme_my.R
- data_repo/validation.rds
