# Supplementary material for: Overcoming global inequality is critical for land-based mitigation in line with the Paris Agreement
Source: Nat Commun. 2022 Dec 2;13:7453. doi: 10.1038/s41467-022-35114-7 (PMC9718475; doi:10.1038/s41467-022-35114-7)
Supplement: Supplementary file 4 — Supplementary Data 1 [file 41467_2022_35114_MOESM4_ESM.zip › data_repo/IPCC_AR6_IMP_C1_AFOLU_Emissions.csv]

Model	Scenario	Pathway	Region	Variable	Unit	Year	Value
MESSAGEix-GLOBIOM 1.0	LowEnergyDemand_1.3_IPCC	LD	World	Emissions|CH4|AFOLU	Mt CH4/yr	2020	155.5091189
MESSAGEix-GLOBIOM 1.0	LowEnergyDemand_1.3_IPCC	LD	World	Emissions|CO2|AFOLU	Mt CO2/yr	2020	5470.96916666667
MESSAGEix-GLOBIOM 1.0	LowEnergyDemand_1.3_IPCC	LD	World	Emissions|N2O|AFOLU	kt N2O/yr	2020	7194.4202
MESSAGEix-GLOBIOM 1.0	LowEnergyDemand_1.3_IPCC	LD	World	Emissions|CH4|AFOLU	Mt CH4/yr	2030	125.547685845107
MESSAGEix-GLOBIOM 1.0	LowEnergyDemand_1.3_IPCC	LD	World	Emissions|CO2|AFOLU	Mt CO2/yr	2030	498.368238281901
MESSAGEix-GLOBIOM 1.0	LowEnergyDemand_1.3_IPCC	LD	World	Emissions|N2O|AFOLU	kt N2O/yr	2030	6715.41330292128
MESSAGEix-GLOBIOM 1.0	LowEnergyDemand_1.3_IPCC	LD	World	Emissions|CH4|AFOLU	Mt CH4/yr	2040	112.651338421421
MESSAGEix-GLOBIOM 1.0	LowEnergyDemand_1.3_IPCC	LD	World	Emissions|CO2|AFOLU	Mt CO2/yr	2040	-805.865872602387
MESSAGEix-GLOBIOM 1.0	LowEnergyDemand_1.3_IPCC	LD	World	Emissions|N2O|AFOLU	kt N2O/yr	2040	6461.94711935706
MESSAGEix-GLOBIOM 1.0	LowEnergyDemand_1.3_IPCC	LD	World	Emissions|CH4|AFOLU	Mt CH4/yr	2050	104.90278206375
MESSAGEix-GLOBIOM 1.0	LowEnergyDemand_1.3_IPCC	LD	World	Emissions|CO2|AFOLU	Mt CO2/yr	2050	-1928.58277537958
MESSAGEix-GLOBIOM 1.0	LowEnergyDemand_1.3_IPCC	LD	World	Emissions|N2O|AFOLU	kt N2O/yr	2050	6353.7633350554
MESSAGEix-GLOBIOM 1.0	LowEnergyDemand_1.3_IPCC	LD	World	Emissions|CH4|AFOLU	Mt CH4/yr	2060	101.076837111097
MESSAGEix-GLOBIOM 1.0	LowEnergyDemand_1.3_IPCC	LD	World	Emissions|CO2|AFOLU	Mt CO2/yr	2060	-2841.05512150379
MESSAGEix-GLOBIOM 1.0	LowEnergyDemand_1.3_IPCC	LD	World	Emissions|N2O|AFOLU	kt N2O/yr	2060	6325.77405129813
MESSAGEix-GLOBIOM 1.0	LowEnergyDemand_1.3_IPCC	LD	World	Emissions|CH4|AFOLU	Mt CH4/yr	2070	96.2060348885541
MESSAGEix-GLOBIOM 1.0	LowEnergyDemand_1.3_IPCC	LD	World	Emissions|CO2|AFOLU	Mt CO2/yr	2070	-3733.62723686034
MESSAGEix-GLOBIOM 1.0	LowEnergyDemand_1.3_IPCC	LD	World	Emissions|N2O|AFOLU	kt N2O/yr	2070	6211.97039190332
MESSAGEix-GLOBIOM 1.0	LowEnergyDemand_1.3_IPCC	LD	World	Emissions|CH4|AFOLU	Mt CH4/yr	2080	91.00280648213
MESSAGEix-GLOBIOM 1.0	LowEnergyDemand_1.3_IPCC	LD	World	Emissions|CO2|AFOLU	Mt CO2/yr	2080	-4615.45778038192
MESSAGEix-GLOBIOM 1.0	LowEnergyDemand_1.3_IPCC	LD	World	Emissions|N2O|AFOLU	kt N2O/yr	2080	6082.78731965674
MESSAGEix-GLOBIOM 1.0	LowEnergyDemand_1.3_IPCC	LD	World	Emissions|CH4|AFOLU	Mt CH4/yr	2090	90.2295814665501
MESSAGEix-GLOBIOM 1.0	LowEnergyDemand_1.3_IPCC	LD	World	Emissions|CO2|AFOLU	Mt CO2/yr	2090	-5047.12346786426
MESSAGEix-GLOBIOM 1.0	LowEnergyDemand_1.3_IPCC	LD	World	Emissions|N2O|AFOLU	kt N2O/yr	2090	6072.71855310419
MESSAGEix-GLOBIOM 1.0	LowEnergyDemand_1.3_IPCC	LD	World	Emissions|CH4|AFOLU	Mt CH4/yr	2100	88.0339446790709
MESSAGEix-GLOBIOM 1.0	LowEnergyDemand_1.3_IPCC	LD	World	Emissions|CO2|AFOLU	Mt CO2/yr	2100	-5343.7537092949
MESSAGEix-GLOBIOM 1.0	LowEnergyDemand_1.3_IPCC	LD	World	Emissions|N2O|AFOLU	kt N2O/yr	2100	6011.55274745926
REMIND-MAgPIE 2.1-4.3	DeepElec_SSP2_ HighRE_Budg900	Ren	World	Emissions|CH4|AFOLU	Mt CH4/yr	2020	163.719
REMIND-MAgPIE 2.1-4.3	DeepElec_SSP2_ HighRE_Budg900	Ren	World	Emissions|CO2|AFOLU	Mt CO2/yr	2020	4270.8635
REMIND-MAgPIE 2.1-4.3	DeepElec_SSP2_ HighRE_Budg900	Ren	World	Emissions|N2O|AFOLU	kt N2O/yr	2020	9227.2884
REMIND-MAgPIE 2.1-4.3	DeepElec_SSP2_ HighRE_Budg900	Ren	World	Emissions|CH4|AFOLU	Mt CH4/yr	2025	143.1927
REMIND-MAgPIE 2.1-4.3	DeepElec_SSP2_ HighRE_Budg900	Ren	World	Emissions|CO2|AFOLU	Mt CO2/yr	2025	1611.5775
REMIND-MAgPIE 2.1-4.3	DeepElec_SSP2_ HighRE_Budg900	Ren	World	Emissions|N2O|AFOLU	kt N2O/yr	2025	8571.3014
REMIND-MAgPIE 2.1-4.3	DeepElec_SSP2_ HighRE_Budg900	Ren	World	Emissions|CH4|AFOLU	Mt CH4/yr	2030	145.3546
REMIND-MAgPIE 2.1-4.3	DeepElec_SSP2_ HighRE_Budg900	Ren	World	Emissions|CO2|AFOLU	Mt CO2/yr	2030	453.5651
REMIND-MAgPIE 2.1-4.3	DeepElec_SSP2_ HighRE_Budg900	Ren	World	Emissions|N2O|AFOLU	kt N2O/yr	2030	9056.9074
REMIND-MAgPIE 2.1-4.3	DeepElec_SSP2_ HighRE_Budg900	Ren	World	Emissions|CH4|AFOLU	Mt CH4/yr	2035	147.5036
REMIND-MAgPIE 2.1-4.3	DeepElec_SSP2_ HighRE_Budg900	Ren	World	Emissions|CO2|AFOLU	Mt CO2/yr	2035	25.6224
REMIND-MAgPIE 2.1-4.3	DeepElec_SSP2_ HighRE_Budg900	Ren	World	Emissions|N2O|AFOLU	kt N2O/yr	2035	9354.7961
REMIND-MAgPIE 2.1-4.3	DeepElec_SSP2_ HighRE_Budg900	Ren	World	Emissions|CH4|AFOLU	Mt CH4/yr	2040	148.0442
REMIND-MAgPIE 2.1-4.3	DeepElec_SSP2_ HighRE_Budg900	Ren	World	Emissions|CO2|AFOLU	Mt CO2/yr	2040	61.8666
REMIND-MAgPIE 2.1-4.3	DeepElec_SSP2_ HighRE_Budg900	Ren	World	Emissions|N2O|AFOLU	kt N2O/yr	2040	9669.5217
REMIND-MAgPIE 2.1-4.3	DeepElec_SSP2_ HighRE_Budg900	Ren	World	Emissions|CH4|AFOLU	Mt CH4/yr	2045	147.4299
REMIND-MAgPIE 2.1-4.3	DeepElec_SSP2_ HighRE_Budg900	Ren	World	Emissions|CO2|AFOLU	Mt CO2/yr	2045	131.9794
REMIND-MAgPIE 2.1-4.3	DeepElec_SSP2_ HighRE_Budg900	Ren	World	Emissions|N2O|AFOLU	kt N2O/yr	2045	9989.9492
REMIND-MAgPIE 2.1-4.3	DeepElec_SSP2_ HighRE_Budg900	Ren	World	Emissions|CH4|AFOLU	Mt CH4/yr	2050	145.442
REMIND-MAgPIE 2.1-4.3	DeepElec_SSP2_ HighRE_Budg900	Ren	World	Emissions|CO2|AFOLU	Mt CO2/yr	2050	77.0582
REMIND-MAgPIE 2.1-4.3	DeepElec_SSP2_ HighRE_Budg900	Ren	World	Emissions|N2O|AFOLU	kt N2O/yr	2050	10171.8957
REMIND-MAgPIE 2.1-4.3	DeepElec_SSP2_ HighRE_Budg900	Ren	World	Emissions|CH4|AFOLU	Mt CH4/yr	2055	146.4676
REMIND-MAgPIE 2.1-4.3	DeepElec_SSP2_ HighRE_Budg900	Ren	World	Emissions|CO2|AFOLU	Mt CO2/yr	2055	-92.3631
REMIND-MAgPIE 2.1-4.3	DeepElec_SSP2_ HighRE_Budg900	Ren	World	Emissions|N2O|AFOLU	kt N2O/yr	2055	10330.7414
REMIND-MAgPIE 2.1-4.3	DeepElec_SSP2_ HighRE_Budg900	Ren	World	Emissions|CH4|AFOLU	Mt CH4/yr	2060	146.8464
REMIND-MAgPIE 2.1-4.3	DeepElec_SSP2_ HighRE_Budg900	Ren	World	Emissions|CO2|AFOLU	Mt CO2/yr	2060	-313.3525
REMIND-MAgPIE 2.1-4.3	DeepElec_SSP2_ HighRE_Budg900	Ren	World	Emissions|N2O|AFOLU	kt N2O/yr	2060	10394.7895
REMIND-MAgPIE 2.1-4.3	DeepElec_SSP2_ HighRE_Budg900	Ren	World	Emissions|CH4|AFOLU	Mt CH4/yr	2070	144.4248
REMIND-MAgPIE 2.1-4.3	DeepElec_SSP2_ HighRE_Budg900	Ren	World	Emissions|CO2|AFOLU	Mt CO2/yr	2070	-524.3985
REMIND-MAgPIE 2.1-4.3	DeepElec_SSP2_ HighRE_Budg900	Ren	World	Emissions|N2O|AFOLU	kt N2O/yr	2070	10316.3059
REMIND-MAgPIE 2.1-4.3	DeepElec_SSP2_ HighRE_Budg900	Ren	World	Emissions|CH4|AFOLU	Mt CH4/yr	2080	137.4225
REMIND-MAgPIE 2.1-4.3	DeepElec_SSP2_ HighRE_Budg900	Ren	World	Emissions|CO2|AFOLU	Mt CO2/yr	2080	-676.3098
REMIND-MAgPIE 2.1-4.3	DeepElec_SSP2_ HighRE_Budg900	Ren	World	Emissions|N2O|AFOLU	kt N2O/yr	2080	9939.4801
REMIND-MAgPIE 2.1-4.3	DeepElec_SSP2_ HighRE_Budg900	Ren	World	Emissions|CH4|AFOLU	Mt CH4/yr	2090	127.2666
REMIND-MAgPIE 2.1-4.3	DeepElec_SSP2_ HighRE_Budg900	Ren	World	Emissions|CO2|AFOLU	Mt CO2/yr	2090	-727.9576
REMIND-MAgPIE 2.1-4.3	DeepElec_SSP2_ HighRE_Budg900	Ren	World	Emissions|N2O|AFOLU	kt N2O/yr	2090	9384.8051
REMIND-MAgPIE 2.1-4.3	DeepElec_SSP2_ HighRE_Budg900	Ren	World	Emissions|CH4|AFOLU	Mt CH4/yr	2100	122.3856
REMIND-MAgPIE 2.1-4.3	DeepElec_SSP2_ HighRE_Budg900	Ren	World	Emissions|CO2|AFOLU	Mt CO2/yr	2100	-686.0372
REMIND-MAgPIE 2.1-4.3	DeepElec_SSP2_ HighRE_Budg900	Ren	World	Emissions|N2O|AFOLU	kt N2O/yr	2100	8999.9444
REMIND-MAgPIE 2.1-4.2	SusDev_SDP-PkBudg1000	SP	World	Emissions|CH4|AFOLU	Mt CH4/yr	2020	162.4372
REMIND-MAgPIE 2.1-4.2	SusDev_SDP-PkBudg1000	SP	World	Emissions|CO2|AFOLU	Mt CO2/yr	2020	4081.9682
REMIND-MAgPIE 2.1-4.2	SusDev_SDP-PkBudg1000	SP	World	Emissions|N2O|AFOLU	kt N2O/yr	2020	9026.1784
REMIND-MAgPIE 2.1-4.2	SusDev_SDP-PkBudg1000	SP	World	Emissions|CH4|AFOLU	Mt CH4/yr	2025	118.3655
REMIND-MAgPIE 2.1-4.2	SusDev_SDP-PkBudg1000	SP	World	Emissions|CO2|AFOLU	Mt CO2/yr	2025	1413.5918
REMIND-MAgPIE 2.1-4.2	SusDev_SDP-PkBudg1000	SP	World	Emissions|N2O|AFOLU	kt N2O/yr	2025	7173.1118
REMIND-MAgPIE 2.1-4.2	SusDev_SDP-PkBudg1000	SP	World	Emissions|CH4|AFOLU	Mt CH4/yr	2030	102.6206
REMIND-MAgPIE 2.1-4.2	SusDev_SDP-PkBudg1000	SP	World	Emissions|CO2|AFOLU	Mt CO2/yr	2030	371.2028
REMIND-MAgPIE 2.1-4.2	SusDev_SDP-PkBudg1000	SP	World	Emissions|N2O|AFOLU	kt N2O/yr	2030	6513.1998
REMIND-MAgPIE 2.1-4.2	SusDev_SDP-PkBudg1000	SP	World	Emissions|CH4|AFOLU	Mt CH4/yr	2035	85.4152
REMIND-MAgPIE 2.1-4.2	SusDev_SDP-PkBudg1000	SP	World	Emissions|CO2|AFOLU	Mt CO2/yr	2035	-366.4581
REMIND-MAgPIE 2.1-4.2	SusDev_SDP-PkBudg1000	SP	World	Emissions|N2O|AFOLU	kt N2O/yr	2035	5705.6387
REMIND-MAgPIE 2.1-4.2	SusDev_SDP-PkBudg1000	SP	World	Emissions|CH4|AFOLU	Mt CH4/yr	2040	67.0493
REMIND-MAgPIE 2.1-4.2	SusDev_SDP-PkBudg1000	SP	World	Emissions|CO2|AFOLU	Mt CO2/yr	2040	-862.1406
REMIND-MAgPIE 2.1-4.2	SusDev_SDP-PkBudg1000	SP	World	Emissions|N2O|AFOLU	kt N2O/yr	2040	4708.4176
REMIND-MAgPIE 2.1-4.2	SusDev_SDP-PkBudg1000	SP	World	Emissions|CH4|AFOLU	Mt CH4/yr	2045	49.0301
REMIND-MAgPIE 2.1-4.2	SusDev_SDP-PkBudg1000	SP	World	Emissions|CO2|AFOLU	Mt CO2/yr	2045	-1215.1459
REMIND-MAgPIE 2.1-4.2	SusDev_SDP-PkBudg1000	SP	World	Emissions|N2O|AFOLU	kt N2O/yr	2045	3895.2464
REMIND-MAgPIE 2.1-4.2	SusDev_SDP-PkBudg1000	SP	World	Emissions|CH4|AFOLU	Mt CH4/yr	2050	32.8308
REMIND-MAgPIE 2.1-4.2	SusDev_SDP-PkBudg1000	SP	World	Emissions|CO2|AFOLU	Mt CO2/yr	2050	-1404.1803
REMIND-MAgPIE 2.1-4.2	SusDev_SDP-PkBudg1000	SP	World	Emissions|N2O|AFOLU	kt N2O/yr	2050	3189.927
REMIND-MAgPIE 2.1-4.2	SusDev_SDP-PkBudg1000	SP	World	Emissions|CH4|AFOLU	Mt CH4/yr	2055	31.819
REMIND-MAgPIE 2.1-4.2	SusDev_SDP-PkBudg1000	SP	World	Emissions|CO2|AFOLU	Mt CO2/yr	2055	-1470.7303
REMIND-MAgPIE 2.1-4.2	SusDev_SDP-PkBudg1000	SP	World	Emissions|N2O|AFOLU	kt N2O/yr	2055	3166.9671
REMIND-MAgPIE 2.1-4.2	SusDev_SDP-PkBudg1000	SP	World	Emissions|CH4|AFOLU	Mt CH4/yr	2060	30.7307
REMIND-MAgPIE 2.1-4.2	SusDev_SDP-PkBudg1000	SP	World	Emissions|CO2|AFOLU	Mt CO2/yr	2060	-1520.9078
REMIND-MAgPIE 2.1-4.2	SusDev_SDP-PkBudg1000	SP	World	Emissions|N2O|AFOLU	kt N2O/yr	2060	3131.9408
REMIND-MAgPIE 2.1-4.2	SusDev_SDP-PkBudg1000	SP	World	Emissions|CH4|AFOLU	Mt CH4/yr	2070	28.3136
REMIND-MAgPIE 2.1-4.2	SusDev_SDP-PkBudg1000	SP	World	Emissions|CO2|AFOLU	Mt CO2/yr	2070	-1639.8786
REMIND-MAgPIE 2.1-4.2	SusDev_SDP-PkBudg1000	SP	World	Emissions|N2O|AFOLU	kt N2O/yr	2070	2980.9803
REMIND-MAgPIE 2.1-4.2	SusDev_SDP-PkBudg1000	SP	World	Emissions|CH4|AFOLU	Mt CH4/yr	2080	25.5794
REMIND-MAgPIE 2.1-4.2	SusDev_SDP-PkBudg1000	SP	World	Emissions|CO2|AFOLU	Mt CO2/yr	2080	-1861.2681
REMIND-MAgPIE 2.1-4.2	SusDev_SDP-PkBudg1000	SP	World	Emissions|N2O|AFOLU	kt N2O/yr	2080	2770.5043
REMIND-MAgPIE 2.1-4.2	SusDev_SDP-PkBudg1000	SP	World	Emissions|CH4|AFOLU	Mt CH4/yr	2090	22.6791
REMIND-MAgPIE 2.1-4.2	SusDev_SDP-PkBudg1000	SP	World	Emissions|CO2|AFOLU	Mt CO2/yr	2090	-2119.8644
REMIND-MAgPIE 2.1-4.2	SusDev_SDP-PkBudg1000	SP	World	Emissions|N2O|AFOLU	kt N2O/yr	2090	2501.0233
REMIND-MAgPIE 2.1-4.2	SusDev_SDP-PkBudg1000	SP	World	Emissions|CH4|AFOLU	Mt CH4/yr	2100	19.5533
REMIND-MAgPIE 2.1-4.2	SusDev_SDP-PkBudg1000	SP	World	Emissions|CO2|AFOLU	Mt CO2/yr	2100	-2272.3403
REMIND-MAgPIE 2.1-4.2	SusDev_SDP-PkBudg1000	SP	World	Emissions|N2O|AFOLU	kt N2O/yr	2100	2218.0252
