# Supplementary material for: Overcoming global inequality is critical for land-based mitigation in line with the Paris Agreement
Source: Nat Commun. 2022 Dec 2;13:7453. doi: 10.1038/s41467-022-35114-7 (PMC9718475; doi:10.1038/s41467-022-35114-7)
Supplement: Supplementary file 4 — Supplementary Data 1 [file 41467_2022_35114_MOESM4_ESM.zip › data_repo/plot_LAMACLIMA.R]

library(luplot)
library(ggplot2)
library(luscale)
library(data.table)
library(ggrepel)
library(patchwork)
library(quitte)
library(RColorBrewer)
library(mip)
library(ggiraph)
library(ggiraphExtra)
library(scales)
library(writexl)
source("theme_my.R")
set.seed(42)

### Contact
# Florian Humpenoeder
# Potsdam Institute for Climate Impact Research
# humpenoeder@pik-potsdam.de
# September 2022

#set revision prefix
rev <- "HR_LAMA91"

#load data as data.table
rep <- as.data.table(readRDS(paste0("report_WP4_",rev,".rds")))

#load validation data as data.table
hist <- as.data.table(readRDS("validation.rds"))

#Rename GLO to World
rep[region=="GLO",region:="World"]

#split up the scenario name by "_"
rep[, c("scenario") := gsub(paste0(rev,"_"),"",scenario)]
rep$scenario <- factor(rep$scenario)

#mapping for regional aggregation
map <- data.frame(matrix(nrow=12,ncol=2))
names(map) <- c("region_class","region")
map[1,] <- c("OECD90+EU","EUR")
map[2,] <- c("OECD90+EU","USA")
map[3,] <- c("OECD90+EU","CAZ")
map[4,] <- c("OECD90+EU","JPN")
map[5,] <- c("OECD90+EU","NEU")
map[6,] <- c("ASIA","CHA")
map[7,] <- c("ASIA","IND")
map[8,] <- c("LAM","LAM")
map[9,] <- c("SSA","SSA")
map[10,] <- c("ASIA","OAS")
map[11,] <- c("ROW","MEA")
map[12,] <- c("ROW","REF")
map[13,] <- c("World","World")
rep <- merge(rep,map)

#order of regions
reg_sub_order <- c("OECD90+EU","ASIA","LAM","SSA","ROW")
reg_sel <- c("World","EUR","LAM","SSA")

##### Main figures

### Fig 1 Main Drivers

scen_sel <- rev(c("Sustainability","Inequality"))
names(scen_sel) <- rev(c("Global-Sustainability","Global-Inequality"))

var <- c("Population")
title <- c("Population")
unit <- c("billion people")
b <- rep[scenario %in% scen_sel & variable %in% var & period >=2020 & period <= 2100 & region != "World",]
b <- droplevels(b)
pop <- b
b <- b[,.(value=sum(value)),by = .(region_class,model,scenario,variable,unit,period)]
b$scenario <- factor(b$scenario,levels = scen_sel,labels = names(scen_sel))
b <- droplevels(b)
b$region_class <- factor(b$region_class,levels = rev(reg_sub_order))
b[,value:=value/1000]
b$unit <- unit
Fig1a <- copy(b)
p <- ggplot(b,aes(y=value,x=period))+facet_wrap(vars(scenario),ncol = 2)+theme_my(rotate_x = TRUE)+xlab(NULL)
p <- p+geom_area(aes(y=value,fill=region_class),position="stack",stat = "identity")
p <- p + scale_fill_brewer("Region",palette = "Set2",direction = "-1")
p1 <- p+theme(legend.position = "bottom")+guides(fill=guide_legend("Region",nrow=1,title.position = "left", byrow = TRUE,reverse=TRUE))+ylab(unit)+ggtitle(title)#+scale_x_continuous(breaks = c(0,2,4,6,8,10))# + labs(caption = paste(Sys.Date()))

var <- c("Income")
title <- c("Income")
unit <- expression(bold('USD05 PPP cap'^{-1} ~ 'yr'^{-1}))
b <- rep[scenario %in% scen_sel & variable %in% var & period >=2020 & period <= 2100 & region != "World",]
b <- cbind(b,pop$value)
b <- b[,.(value=weighted.mean(value,V2)),by = .(region_class,model,scenario,variable,unit,period)]
b$scenario <- factor(b$scenario,levels = scen_sel,labels = names(scen_sel))
b <- droplevels(b)
b$region_class <- factor(b$region_class,levels = rev(reg_sub_order))
Fig1b <- copy(b)
p <- ggplot(b,aes(y=value,x=period))+facet_wrap(vars(scenario),ncol = 2)+theme_my(rotate_x = TRUE)+xlab(NULL)
p <- p+geom_line(aes(y=value,color=region_class),size=1)
p <- p + scale_color_brewer("Region",palette = "Set2",direction = "-1")
p2 <- p+theme(legend.position = "none")+guides(color="none")+ylab(unit)+ggtitle(title)#+scale_x_continuous(breaks = c(0,2,4,6,8,10))# + labs(caption = paste(Sys.Date()))

var <- c("Nutrition|Calorie Intake")
title <- c("Per-capita calorie intake")
unit <- expression(bold('kcal cap'^{-1} ~ 'day'^{-1}))
b <- rep[scenario %in% scen_sel & variable %in% var & period >=2020 & period <= 2100 & region != "World",]
b <- cbind(b,pop$value)
b <- b[,.(value=weighted.mean(value,V2)),by = .(region_class,model,scenario,variable,unit,period)]
b$scenario <- factor(b$scenario,levels = scen_sel,labels = names(scen_sel))
b <- droplevels(b)
b$region_class <- factor(b$region_class,levels = rev(reg_sub_order))
b$variable <- title
b <- setcolorder(b,names(Fig1a))
Fig1c <- copy(b)
p <- ggplot(b,aes(y=value,x=period))+facet_wrap(vars(scenario),ncol = 2)+theme_my(rotate_x = TRUE)+xlab(NULL)
p <- p+geom_line(aes(y=value,color=region_class),size=1)
p <- p + scale_color_brewer("Region",palette = "Set2",direction = "-1")
p3 <- p+theme(legend.position = "none")+guides(color="none")+ylab(unit)+ggtitle(title)#+scale_x_continuous(breaks = c(0,2,4,6,8,10))# + labs(caption = paste(Sys.Date()))

var <- c("Demand|++|Crops","Demand|++|Livestock products")
title <- c("Total demand for crops and livestock products")
unit <- expression(bold('Mt DM yr'^{-1}))
b <- rep[scenario %in% scen_sel & variable %in% var & period >=2020 & period <= 2100 & region != "World",]
b <- b[,.(value=sum(value)),by = .(region_class,model,scenario,unit,period)]
b$scenario <- factor(b$scenario,levels = scen_sel,labels = names(scen_sel))
b <- droplevels(b)
b$region_class <- factor(b$region_class,levels = rev(reg_sub_order))
b$variable <- title
b <- setcolorder(b,names(Fig1a))
Fig1d <- copy(b)
p <- ggplot(b,aes(y=value,x=period))+facet_wrap(vars(scenario),ncol = 2)+theme_my(rotate_x = TRUE)+xlab(NULL)
p <- p+geom_area(aes(y=value,fill=region_class),position="stack",stat = "identity")
p <- p + scale_fill_brewer("Region",palette = "Set2",direction = "-1")
p4 <- p+theme(legend.position = "bottom")+guides(fill=guide_legend("Region",nrow=1,title.position = "left", byrow = TRUE,reverse=TRUE))+ylab(unit)+ggtitle(title)#+scale_x_continuous(breaks = c(0,2,4,6,8,10))# + labs(caption = paste(Sys.Date()))

var <- c("SDG|SDG02|Prevalence of underweight")
title <- c("Prevalence of underweight (BMI < 18.5) - SDG 2")
unit <- c("million people")
b <- rep[scenario %in% scen_sel & variable %in% var & period >=2020 & period <= 2100 & region != "World",]
#b <- cbind(b,pop$value)
b <- b[,.(value=sum(value)),by = .(region_class,model,scenario,unit,period)]
b$scenario <- factor(b$scenario,levels = scen_sel,labels = names(scen_sel))
b <- droplevels(b)
b$region_class <- factor(b$region_class,levels = rev(reg_sub_order))
b$variable <- title
b$unit <- unit
b <- setcolorder(b,names(Fig1a))
Fig1e <- copy(b)
p <- ggplot(b,aes(y=value,x=period))+facet_wrap(vars(scenario),ncol = 2)+theme_my(rotate_x = TRUE)+xlab(NULL)
p <- p+geom_area(aes(y=value,fill=region_class),position="stack",stat = "identity")
p <- p + scale_fill_brewer("Region",palette = "Set2",direction = "-1")
p5 <- p+theme(legend.position = "bottom")+guides(fill=guide_legend("Region",nrow=1,title.position = "left", byrow = TRUE,reverse=TRUE))+ylab(unit)+ggtitle(title)#+scale_x_continuous(breaks = c(0,2,4,6,8,10))# + labs(caption = paste(Sys.Date()))

var <- c("SDG|SDG03|Prevalence of obesity")
title <- c("Prevalence of obesity (BMI > 30) - SDG 3")
unit <- c("million people")
b <- rep[scenario %in% scen_sel & variable %in% var & period >=2020 & period <= 2100 & region != "World",]
b <- cbind(b,pop$value)
b <- b[,.(value=sum(value)),by = .(region_class,model,scenario,unit,period)]
b$scenario <- factor(b$scenario,levels = scen_sel,labels = names(scen_sel))
b <- droplevels(b)
b$region_class <- factor(b$region_class,levels = rev(reg_sub_order))
b$variable <- title
b$unit <- unit
b <- setcolorder(b,names(Fig1a))
Fig1f <- copy(b)
p <- ggplot(b,aes(y=value,x=period))+facet_wrap(vars(scenario),ncol = 2)+theme_my(rotate_x = TRUE)+xlab(NULL)
p <- p+geom_area(aes(y=value,fill=region_class),position="stack",stat = "identity")
p <- p + scale_fill_brewer("Region",palette = "Set2",direction = "-1")
p6 <- p+theme(legend.position = "bottom")+guides(fill=guide_legend("Region",nrow=1,title.position = "left", byrow = TRUE,reverse=TRUE))+ylab(unit)+ggtitle(title)#+scale_x_continuous(breaks = c(0,2,4,6,8,10))# + labs(caption = paste(Sys.Date()))
b[period %in% c(2020,2100),.(value=round(sum(value),0)),by = .(model,scenario,unit,period)]

writexl::write_xlsx(list(Fig1a = Fig1a,Fig1b = Fig1b,Fig1c = Fig1c,Fig1d = Fig1d,Fig1e = Fig1e,Fig1f = Fig1f),"Fig1_drivers.xlsx")

combined <- (p1 + p2) / (p3 + p4) / (p5 + p6) + plot_annotation(tag_levels = 'a')
combined <- combined + plot_layout(guides = "collect",nrow = 3,heights = c(1,1,1)) & theme(legend.position = "bottom")
ggsave(filename = "Fig1_drivers.pdf",combined,width = 8,height = 6,scale=1.4)
ggsave(filename = "Fig1_drivers.png",combined,width = 8,height = 6,scale=1.4)

### Fig2 Food waste
scen_sel <- c("Sustainability","Inequality")
names(scen_sel) <- c("Global-Sustainability","Global-Inequality")

title <- "Food waste"
var <- rev(c("Nutrition|Calorie Intake|+|Crops","Nutrition|Calorie Intake|+|Livestock products","Nutrition|Calorie Intake|+|Fish","Nutrition|Calorie Intake|+|Secondary products","SDG|SDG12|Food waste"))
names(var) <- rev(c("Crops","Livestock products","Fish","Secondary products","Food waste"))
unit <- expression(bold('kcal' ~ 'capita'^{-1} ~ 'day'^{-1}))
b <- rep[variable %in% var & region!="World" & scenario %in% scen_sel & period >= 2020 & period <= 2100,]
b <- cbind(b,pop$value)
b <- b[,.(value=weighted.mean(value,V2)),by = .(region_class,model,scenario,variable,unit,period)]
b$region_class <- factor(b$region_class,levels = c(reg_sub_order))
b$scenario <- factor(b$scenario,levels = scen_sel, labels=names(scen_sel))
b$variable <- factor(b$variable,levels = var,labels = names(var))
b <- b[period %in% c(2020,2050,2100),]
b[period==2020,value:=value[scenario=="Global-Sustainability"],by = .(region_class,model,variable,unit,period)]
b[period==2020,scenario:="All scenarios"]
b <- unique(b)
Fig2 <- copy(b)
b[,label2:=round((value[variable=="Food waste"]/sum(value))*100,1),by=.(region_class,scenario,model,period)]
b[variable!="Food waste",label2:=NA]
b[,labelpos:=sum(value)-value[variable=="Food waste"]/2,by=.(region_class,scenario,model,period)]
b[variable!="Food waste",labelpos:=NA]
b[variable=="Food waste",]

b$positive <- ifelse(b$value >= 0, b$value, 0)
b$negative <- ifelse(b$value < 0, b$value, -1e-36)

p <- ggplot(b,aes(x=value,y=scenario))+facet_grid(vars(period),vars(region_class),space = "free_y",scales = "free_y")+theme_my(panel.spacing = 3,rotate_x = 0)+xlab(unit)+ylab(NULL)
p <- p+geom_bar(aes(x=positive,fill=variable),position="stack",stat = "identity")+theme(legend.position = "bottom")
p <- p + scale_fill_manual("Type",values = c("#c51b8a","#74c476","#2b8cbe","#756bb1","#d95f0e"))+guides(fill=guide_legend("Type",ncol=5,title.position = "left", byrow = TRUE,reverse=TRUE))
p <- p + geom_text(aes(label=paste0(label2," %"),x=labelpos),angle=90,color="white")

writexl::write_xlsx(list(Fig2 = Fig2),"Fig2_food_waste.xlsx")

ggsave(filename = "Fig2_food_waste.pdf",p,width = 8,height = 4,scale=1.4)
ggsave(filename = "Fig2_food_waste.png",p,width = 8,height = 4,scale=1.4)


### Fig 3 Summary

years <- c(2050)
scen_sel <- rev(c("Inequality","Inequality-EnvirProt","Inequality-GHGPrice","Inequality-SustDemand","Sustainability"))
names(scen_sel) <- rev(c("Global-Inequality","Global-EnvirProt","Global-GHGPrice","Global-SustDemand","Global-Sustainability"))

##Fig3a
var <- c("Emissions|CO2|Land|+|Land-use Change")
title <- expression(bold('Annual CO'[2] ~ 'emissions land-use change & land management (SDG 13)'))
unit <- expression(bold('Gt CO'[2] ~ 'eq' ~ 'yr'^{-1}))
b <- rep[scenario %in% scen_sel & variable %in% var & period >=2020 & period <= 2100 & region != "World",]
b <- b[,.(value=sum(value)/1000),by = .(region_class,model,scenario,variable,unit,period)]
b$scenario <- factor(b$scenario,levels = scen_sel,labels = names(scen_sel))
b <- droplevels(b)
b$region_class <- factor(b$region_class,levels = rev(reg_sub_order))
Fig3a <- copy(b)
Fig3a$variable <- "Annual CO2 emissions land-use change & land management (SDG 13)"
Fig3a$unit <- "Gt CO2eq per year"
b[,value2020:=value[period==2020],by=.(region_class,model,scenario,variable,unit)]
b <- b[period %in% years,]
b$positive <- ifelse(b$value >= 0, b$value, 0)
b$negative <- ifelse(b$value < 0, b$value, -1e-36)
p <- ggplot(b,aes(y=as.factor(scenario)))+facet_wrap(vars(period),ncol = 3)+theme_my(rotate_x = FALSE)+ylab(NULL)
p <- p+geom_bar(aes(x=positive,fill=region_class),position="stack",stat = "identity")
p <- p+geom_bar(aes(x=negative,fill=region_class,),position="stack",stat = "identity")
p <- p + scale_fill_brewer("Region",palette = "Set2",direction = "-1")
p <- p + stat_summary(fun = "sum", colour = "black", size = 2, geom = "point", mapping = aes(group = scenario,x=value))
p <- p + geom_vline(xintercept = 0)#+scale_x_continuous(breaks = c(-6000,-3000,0,3000,6000))
p <- p + geom_vline(data = b[scenario==names(scen_sel)[1],],aes(xintercept = sum(value2020)),linetype="solid",colour="blue")
p <- p + geom_text(data = b[scenario==names(scen_sel)[1],],aes(x=sum(value2020), label="\n2020", y=1), colour="blue", angle=90, hjust=0.3)
p1 <- p+theme(legend.position = "bottom")+guides(fill=guide_legend("Region",nrow=1,title.position = "left", byrow = TRUE,reverse=TRUE))+xlab(unit)+ggtitle(title)#+scale_x_continuous(breaks = c(-500,-250,0,250,500))# + labs(caption = paste(Sys.Date()))


##Fig3b
var <- c("Emissions|N2O|Land|+|Agriculture")
title <- expression(bold('Annual' ~ N[2]*O ~ 'emissions from agriculture (SDG 13)'))
unit <- expression(bold('Gt CO'[2] ~ 'eq' ~ 'yr'^{-1}))
b <- rep[scenario %in% scen_sel & variable %in% var & period >=2020 & period <= 2100 & region != "World",]
b <- b[,.(value=sum(value)*273/1000),by = .(region_class,model,scenario,variable,unit,period)]
b$scenario <- factor(b$scenario,levels = scen_sel,labels = names(scen_sel))
b <- droplevels(b)
b$region_class <- factor(b$region_class,levels = rev(reg_sub_order))
Fig3b <- copy(b)
Fig3b$variable <- "Annual N2O emissions from agriculture (SDG 13)"
Fig3b$unit <- "Gt CO2eq per year"

b[,value2020:=value[period==2020],by=.(region_class,model,scenario,variable,unit)]
b <- b[period %in% years,]
bb<-copy(b)
bb <- bb[,.(value=sum(value)),by = .(model,scenario,variable,unit,period)]
bb[,label:=round((value/value[scenario=="Global-Inequality"]-1)*100),by=.(model,variable,unit,period)]
bb[,label:= ifelse(label > 0,paste0("+",label,"%"),paste0(label,"%"))]
b$positive <- ifelse(b$value >= 0, b$value, 0)
b$negative <- ifelse(b$value < 0, b$value, -1e-36)

p <- ggplot(b,aes(y=as.factor(scenario)))+facet_wrap(vars(period),ncol = 3)+theme_my(rotate_x = FALSE)+ylab(NULL)
p <- p+geom_bar(aes(x=positive,fill=region_class),position="stack",stat = "identity")
p <- p+geom_bar(aes(x=negative,fill=region_class,),position="stack",stat = "identity")
p <- p + scale_fill_brewer("Region",palette = "Set2",direction = "-1")
p <- p + stat_summary(fun = "sum", colour = "black", size = 2, geom = "point", mapping = aes(group = scenario,x=value))
p <- p + geom_vline(data = b[scenario==names(scen_sel)[1],],aes(xintercept = sum(value2020)),linetype="solid", colour="blue")
p <- p + geom_text(data = b[scenario==names(scen_sel)[1],],aes(x=sum(value2020), label="\n2020", y=1), colour="blue", angle=90, hjust=0.3)
p <- p + geom_label_repel(data=bb,aes(x=value,label = label),direction = "x",nudge_x = 0.05,size=3.5)
p <- p+scale_x_continuous(guide = guide_axis(check.overlap = TRUE),expand = expansion(mult = c(0.05,0.1)))
p2 <- p+theme(legend.position = "bottom")+guides(fill=guide_legend("Region",nrow=1,title.position = "left", byrow = TRUE,reverse=TRUE))+xlab(unit)+ggtitle(title)#+scale_x_continuous(breaks = c(-500,-250,0,250,500))# + labs(caption = paste(Sys.Date()))

##Fig3c
var <- c("Emissions|CH4|Land|+|Agriculture")
title <- expression(bold('Annual' ~ CH[4] ~ 'emissions from agriculture (SDG 13)'))
unit <- expression(bold('Gt CO'[2] ~ 'eq' ~ 'yr'^{-1}))
b <- rep[scenario %in% scen_sel & variable %in% var & period >=2020 & period <= 2100 & region != "World",]
b <- b[,.(value=sum(value)*27/1000),by = .(region_class,model,scenario,variable,unit,period)]
b$scenario <- factor(b$scenario,levels = scen_sel,labels = names(scen_sel))
b <- droplevels(b)
b$region_class <- factor(b$region_class,levels = rev(reg_sub_order))
Fig3c <- copy(b)
Fig3c$variable <- "Annual CH4 emissions from agriculture (SDG 13)"
Fig3c$unit <- "Gt CO2eq per year"

b[,value2020:=value[period==2020],by=.(region_class,model,scenario,variable,unit)]
b <- b[period %in% years,]
bb<-copy(b)
bb <- bb[,.(value=sum(value)),by = .(model,scenario,variable,unit,period)]
bb[,label:=round((value/value[scenario=="Global-Inequality"]-1)*100),by=.(model,variable,unit,period)]
bb[,label:= ifelse(label > 0,paste0("+",label,"%"),paste0(label,"%"))]
b$positive <- ifelse(b$value >= 0, b$value, 0)
b$negative <- ifelse(b$value < 0, b$value, -1e-36)

p <- ggplot(b,aes(y=as.factor(scenario)))+facet_wrap(vars(period),ncol = 3)+theme_my(rotate_x = FALSE)+ylab(NULL)
p <- p+geom_bar(aes(x=positive,fill=region_class),position="stack",stat = "identity")
p <- p+geom_bar(aes(x=negative,fill=region_class,),position="stack",stat = "identity")
p <- p + scale_fill_brewer("Region",palette = "Set2",direction = "-1")
p <- p + stat_summary(fun = "sum", colour = "black", size = 2, geom = "point", mapping = aes(group = scenario,x=value))
p <- p + geom_vline(data = b[scenario==names(scen_sel)[1],],aes(xintercept = sum(value2020)),linetype="solid", colour="blue")
p <- p + geom_text(data = b[scenario==names(scen_sel)[1],],aes(x=sum(value2020), label="\n2020", y=1), colour="blue", angle=90, hjust=0.3)
p <- p + geom_label_repel(data=bb,aes(x=value,label = label),direction = "x",nudge_x = 0.05,size=3.5)
p <- p+scale_x_continuous(guide = guide_axis(check.overlap = TRUE),expand = expansion(mult = c(0.05,0.1)))
p3 <- p+theme(legend.position = "bottom")+guides(fill=guide_legend("Region",nrow=1,title.position = "left", byrow = TRUE,reverse=TRUE))+xlab(unit)+ggtitle(title)#+scale_x_continuous(breaks = c(-500,-250,0,250,500))# + labs(caption = paste(Sys.Date()))

##Fig3d
### add forest area without timber to rep object
var <- c("Resources|Land Cover|Forest|Managed Forest|+|NPI/NDC","Resources|Land Cover|Forest|Managed Forest|+|Afforestation","Resources|Land Cover|Forest|Natural Forest|+|Secondary Forest","Resources|Land Cover|Forest|Natural Forest|+|Primary Forest")
b <- rep[variable %in% var,]
save <- names(b)
b <- b[,.(value=sum(value)),by = .(region_class,region,model,scenario,unit,period)]
b[,variable:="Forest area without plantations"]
b[,unit:="Change in Mha compared to 2020"]
setcolorder(b,save)
b <- droplevels(b)
b[, value:=value-value[period==2020], by = .(region_class,region,model,scenario,variable,unit)]
rep <- rbind(rep,b)

var <- c("Forest area without plantations")
title <- expression(bold('Forest area without plantations (SDG 15)'))
unit <- expression(bold('Change in Mha compared to 2020'))
b <- rep[scenario %in% scen_sel & variable %in% var & period >=2020 & period <= 2100 & region != "World",]
b <- b[,.(value=sum(value)),by = .(region_class,model,scenario,variable,unit,period)]
b$scenario <- factor(b$scenario,levels = scen_sel,labels = names(scen_sel))
b <- droplevels(b)
b$region_class <- factor(b$region_class,levels = rev(reg_sub_order))
Fig3d <- copy(b)
Fig3d$variable <- "Forest area without plantations (SDG 15)"
Fig3d$unit <- "Change in Mha compared to 2020"
b$positive <- ifelse(b$value >= 0, b$value, 0)
b$negative <- ifelse(b$value < 0, b$value, -1e-36)
b <- b[period %in% years,]
p <- ggplot(b,aes(y=as.factor(scenario)))+facet_wrap(vars(period),ncol = 3)+theme_my(rotate_x = FALSE)+ylab(NULL)
p <- p+geom_bar(aes(x=positive,fill=region_class),position="stack",stat = "identity")
p <- p+geom_bar(aes(x=negative,fill=region_class,),position="stack",stat = "identity")
p <- p + scale_fill_brewer("Region",palette = "Set2",direction = "-1")
p <- p + stat_summary(fun = "sum", colour = "black", size = 2, geom = "point", mapping = aes(group = scenario,x=value))
p <- p + geom_vline(xintercept = 0,linetype="dotted")#+scale_x_continuous(breaks = c(-6000,-3000,0,3000,6000))
p4 <- p+theme(legend.position = "bottom")+guides(fill=guide_legend("Region",nrow=1,title.position = "left", byrow = TRUE,reverse=TRUE))+xlab(unit)+ggtitle(title)#+scale_x_continuous(breaks = c(-500,-250,0,250,500))# + labs(caption = paste(Sys.Date()))

##Fig3e
var <- c("SDG|SDG15|Industrial and intentional biological fixation of N")
title <- expression(bold('Nitrogen fixation (SDG 15)'))
unit <- expression(bold("Mt N yr"^{-1}))
b <- rep[scenario %in% scen_sel & variable %in% var & period >=2020 & period <= 2100 & region != "World",]
b <- b[,.(value=sum(value)),by = .(region_class,model,scenario,variable,unit,period)]
b$scenario <- factor(b$scenario,levels = scen_sel,labels = names(scen_sel))
b <- droplevels(b)
b$region_class <- factor(b$region_class,levels = rev(reg_sub_order))
Fig3e <- copy(b)
Fig3e$variable <- "Nitrogen fixation (SDG 15)"
Fig3e$unit <- "Mt N per year"

b[,value2020:=value[period==2020],by=.(region_class,model,scenario,variable,unit)]
b <- b[period %in% years,]
bb<-copy(b)
bb <- bb[,.(value=sum(value)),by = .(model,scenario,variable,unit,period)]
bb[,label:=round((value/value[scenario=="Global-Inequality"]-1)*100),by=.(model,variable,unit,period)]
bb[,label:= ifelse(label > 0,paste0("+",label,"%"),paste0(label,"%"))]
b$positive <- ifelse(b$value >= 0, b$value, 0)
b$negative <- ifelse(b$value < 0, b$value, -1e-36)

p <- ggplot(b,aes(y=as.factor(scenario)))+facet_wrap(vars(period),ncol = 3)+theme_my(rotate_x = FALSE)+ylab(NULL)
p <- p+geom_bar(aes(x=positive,fill=region_class),position="stack",stat = "identity")
p <- p+geom_bar(aes(x=negative,fill=region_class,),position="stack",stat = "identity")
p <- p + scale_fill_brewer("Region",palette = "Set2",direction = "-1")
p <- p + stat_summary(fun = "sum", colour = "black", size = 2, geom = "point", mapping = aes(group = scenario,x=value))
p <- p + geom_vline(data = b[scenario==names(scen_sel)[1],],aes(xintercept = sum(value2020)),linetype="solid",colour="blue")
p <- p + geom_text(data = b[scenario==names(scen_sel)[1],],aes(x=sum(value2020), label="\n2020", y=1), colour="blue", angle=90, hjust=0.3)
p <- p + geom_label_repel(data=bb,aes(x=value,label = label),direction = "x",nudge_x = 0.05,size=3.5)
p <- p+scale_x_continuous(guide = guide_axis(check.overlap = TRUE),expand = expansion(mult = c(0.05,0.15)))
p5 <- p+theme(legend.position = "bottom")+guides(fill=guide_legend("Region",nrow=1,title.position = "left", byrow = TRUE,reverse=TRUE))+xlab(unit)+ggtitle(title)#+scale_x_continuous(breaks = c(-500,-250,0,250,500))# + labs(caption = paste(Sys.Date()))
b[,.(value=round(sum(value),0)),by = .(model,scenario,variable,unit,period)]
b[,.(value=round(sum(value),0)),by = .(region_class,model,scenario,variable,unit,period)]

##Fig3f
var <- c("SDG|SDG06|Agricultural water use")
title <- expression(bold('Agricultural water use (SDG 6)'))
unit <- expression(bold(km^3 ~ "yr"^{-1}))
b <- rep[scenario %in% scen_sel & variable %in% var & period >=2020 & period <= 2100 & region != "World",]
b <- b[,.(value=sum(value)),by = .(region_class,model,scenario,variable,unit,period)]
b$scenario <- factor(b$scenario,levels = scen_sel,labels = names(scen_sel))
b <- droplevels(b)
b$region_class <- factor(b$region_class,levels = rev(reg_sub_order))
Fig3f <- copy(b)
Fig3f$variable <- "Agricultural water use (SDG 6)"
Fig3f$unit <- "km3 per year"

b[,value2020:=value[period==2020],by=.(region_class,model,scenario,variable,unit)]
b <- b[period %in% years,]
bb<-copy(b)
bb <- bb[,.(value=sum(value)),by = .(model,scenario,variable,unit,period)]
bb[,label:=round((value/value[scenario=="Global-Inequality"]-1)*100),by=.(model,variable,unit,period)]
bb[,label:= ifelse(label > 0,paste0("+",label,"%"),paste0(label,"%"))]
b$positive <- ifelse(b$value >= 0, b$value, 0)
b$negative <- ifelse(b$value < 0, b$value, -1e-36)

p <- ggplot(b,aes(y=as.factor(scenario)))+facet_wrap(vars(period),ncol = 3)+theme_my(rotate_x = FALSE)+ylab(NULL)
p <- p+geom_bar(aes(x=positive,fill=region_class),position="stack",stat = "identity")
p <- p+geom_bar(aes(x=negative,fill=region_class,),position="stack",stat = "identity")
p <- p + scale_fill_brewer("Region",palette = "Set2",direction = "-1")
p <- p + geom_vline(data = b[scenario==names(scen_sel)[1],],aes(xintercept = sum(value2020)),linetype="solid",colour="blue")
p <- p + geom_text(data = b[scenario==names(scen_sel)[1],],aes(x=sum(value2020), label="\n2020", y=1), colour="blue", angle=90, hjust=0.3)
p <- p + geom_label_repel(data=bb,aes(x=value,label = label),direction = "x",nudge_x = 1,box.padding = 0.05,force=5,size=3.5)
p <- p + stat_summary(fun = "sum", colour = "black", size = 2, geom = "point", mapping = aes(group = scenario,x=value))
p <- p+scale_x_continuous(guide = guide_axis(check.overlap = TRUE),expand = expansion(mult = c(0.05,0.15)))
p6 <- p+theme(legend.position = "bottom")+guides(fill=guide_legend("Region",nrow=1,title.position = "left", byrow = TRUE,reverse=TRUE))+xlab(unit)+ggtitle(title)#+scale_x_continuous(breaks = c(-500,-250,0,250,500))# + labs(caption = paste(Sys.Date()))

writexl::write_xlsx(list(Fig3a=Fig3a,Fig3b=Fig3b,Fig3c=Fig3c,Fig3d=Fig3d,Fig3e=Fig3e,Fig3f=Fig3f),"Fig3_summary.xlsx")

combined <- p1 / p2 / p3 / p4 / p5 / p6 + plot_annotation(tag_levels = 'a')
combined <- combined + plot_layout(guides = "collect",ncol=2,byrow = FALSE) & theme(legend.position = "bottom")
ggsave(filename = "Fig3_summary.pdf",combined,width = 12,height = 7,scale=1.2)
ggsave(filename = "Fig3_summary.png",combined,width = 12,height = 7,scale=1.2)


### Fig 4 Land

unit <- "Change in Mha compared to 2020"

##Fig4a
b <- rep[region == "World" & period <= 2100,]
var <- c("Resources|Land Cover|+|Cropland","Resources|Land Cover|Cropland|+|Bioenergy crops","Resources|Land Cover|+|Pastures and Rangelands","Resources|Land Cover|Forest|Managed Forest|+|Plantations","Resources|Land Cover|Forest|Managed Forest|+|NPI/NDC","Resources|Land Cover|Forest|Managed Forest|+|Afforestation","Resources|Land Cover|Forest|Natural Forest|+|Secondary Forest","Resources|Land Cover|Forest|Natural Forest|+|Primary Forest","Resources|Land Cover|+|Other Land","Resources|Land Cover|+|Urban Area")
names(var) <- c("Cropland","Bioenergy","Pasture","Timber","Aff NDC","Aff CO2-Price","Secondary Forest","Primary Forest","Other Natural","Urban")
scen_sel <- c("Inequality","Inequality-EnvirProt","Inequality-GHGPrice","Inequality-SustDemand","Sustainability")
names(scen_sel) <- c("Global-Inequality","Global-EnvirProt","Global-GHGPrice","Global-SustDemand","Global-Sustainability")
b <- b[scenario %in% scen_sel & variable %in% var,]
b <- droplevels(b)
b$variable <- factor(b$variable,levels = rev(var),labels = names(rev(var)))
b$scenario <- factor(b$scenario,levels = scen_sel,labels = names(scen_sel))
b[, value2:=value[variable=="Cropland"]-value[variable=="Bioenergy"], by = .(model,scenario,region,period)]
b[variable=="Cropland", value:=value2, by = .(model,scenario,region,period)]
b$value2 <- NULL
b <- b[period >= 2020,]
b[, value:=value-value[period==2020], by = .(model,scenario,region,variable)]
b$unit <- unit
Fig4a <- copy(b)
b$positive <- ifelse(b$value >= 0, b$value, 0)
b$negative <- ifelse(b$value < 0, b$value, -1e-36)

p <- ggplot(b,aes(x=period))+facet_grid(vars(region),vars(scenario))+theme_my(panel.spacing = 3,rotate_x = 90)+ylab(unit)
p <- p + geom_hline(yintercept = 0,linetype="dotted")
p <- p + geom_area(aes(y=positive,fill=variable),position="stack") + geom_area(aes(y=negative,fill=variable),position="stack") + scale_fill_manual("Land type",values=rev(c("chocolate4","brown3", "#E6AB02","#6a51a3","#9e9ac8","#ae017e","#66A61E","darkgreen" , "#41b6c4","#08589e")))
p <- p+theme(legend.position = "bottom")+guides(fill=guide_legend(ncol=5,title.position = "left", byrow = TRUE,reverse=TRUE))+xlab(NULL)
p1 <- p

##Fig4b
var <- c("Resources|Land Cover|+|Cropland","Resources|Land Cover|Cropland|+|Bioenergy crops","Resources|Land Cover|+|Pastures and Rangelands","Resources|Land Cover|Forest|Managed Forest|+|Plantations","Resources|Land Cover|Forest|Managed Forest|+|NPI/NDC","Resources|Land Cover|Forest|Managed Forest|+|Afforestation","Resources|Land Cover|Forest|Natural Forest|+|Secondary Forest","Resources|Land Cover|Forest|Natural Forest|+|Primary Forest","Resources|Land Cover|+|Other Land","Resources|Land Cover|+|Urban Area")
names(var) <- c("Cropland","Bioenergy","Pasture","Timber","Aff NDC","Aff CO2-Price","Secondary Forest","Primary Forest","Other Natural","Urban")
scen_sel <- rev(c("Inequality","Inequality-EnvirProt","Inequality-GHGPrice","Inequality-SustDemand","Sustainability"))
names(scen_sel) <- rev(c("Global-Inequality","Global-EnvirProt","Global-GHGPrice","Global-SustDemand","Global-Sustainability"))
b <- rep[variable %in% var & scenario %in% scen_sel & region != "World" & period %in% c(2020,2050,2100),]
b <- droplevels(b)
b$scenario <- factor(b$scenario,levels = scen_sel,labels = names(scen_sel))
b$variable <- factor(b$variable,levels = var,labels = names(var))
b <- b[,.(value=sum(value)),by = .(region_class,model,scenario,variable,unit,period)]
b <- droplevels(b)
b[variable %in% c("Afforestation","NDC"),value:=sum(value),by = .(region_class,model,scenario,unit,period)]
b <- b[!variable == "NDC",]
b <- droplevels(b)
b$region_class <- factor(b$region_class,levels = c(reg_sub_order))
b[, value2:=value[variable=="Cropland"]-value[variable=="Bioenergy"], by = .(model,scenario,region_class,period)]
b[variable=="Cropland", value:=value2, by = .(model,scenario,region_class,period)]
b$value2 <- NULL
b[, value:=value-value[period==2020], by = .(region_class,model,scenario,variable,unit)]
b <- b[period != 2020,]
b$unit <- unit
Fig4b <- copy(b)

b$positive <- ifelse(b$value >= 0, b$value, 0)
b$negative <- ifelse(b$value < 0, b$value, -1e-36)

p <- ggplot(b,aes(y=scenario))+facet_grid(vars(period),vars(region_class),scales = "free",space="free")+theme_my(rotate_x = FALSE)+ylab(NULL)
p <- p+geom_bar(aes(x=positive,fill=variable),position="stack",stat = "identity")
p <- p+geom_bar(aes(x=negative,fill=variable,),position="stack",stat = "identity")
p <- p + scale_fill_manual("Land type",values=c("chocolate4","brown3", "#E6AB02","#6a51a3","#9e9ac8","#ae017e","#66A61E","darkgreen","#41b6c4","#08589e"))
p <- p+theme(legend.position = "bottom")+guides(fill=guide_legend("Land type",ncol=5,title.position = "left", byrow = TRUE,reverse=F))+xlab(unit)+scale_x_continuous(guide = guide_axis(check.overlap = TRUE),breaks= c(-400,-200,0,200,400)) + theme(panel.spacing.x = unit(6, "mm"))# + labs(caption = paste(Sys.Date()))+scale_x_continuous(guide = guide_axis(check.overlap = TRUE),breaks= pretty_breaks())
p2 <- p

writexl::write_xlsx(list(Fig4a = Fig4a,Fig4b = Fig4b),"Fig4_land.xlsx")

combined <- p1 / p2 + plot_annotation(tag_levels = 'a')
combined <- combined + plot_layout(guides = "collect",nrow = 2,heights = c(1.1,0.9)) & theme(legend.position = "bottom")
ggsave(filename = "Fig4_land.pdf",combined,width = 8,height = 6,scale=1.3)
ggsave(filename = "Fig4_land.png",combined,width = 8,height = 6,scale=1.3)

### Fig5 TAU

scen_sel <- c("Inequality","Inequality-EnvirProt","Inequality-GHGPrice","Inequality-SustDemand","Sustainability")
names(scen_sel) <- c("Global-Inequality","Global-EnvirProt","Global-GHGPrice","Global-SustDemand","Global-Sustainability")

var <- c("Resources|Land Cover|+|Cropland")
crop <- rep[scenario %in% scen_sel & variable %in% var & period >=1995 & period <= 2100 & region != "World",]
crop_hist <- hist[variable==var & region!="World" & period >= 1975  & period <= 2007 & model == "FAO_crop_past",]

var <- c("Productivity|Landuse Intensity Indicator Tau")
title <- c("Productivity|Landuse Intensity Indicator Tau")
unit <- expression(bold("Land-use intensity factor "*tau))
b <- rep[scenario %in% scen_sel & variable %in% var & period >= c(1995) & region != "World",]
b <- cbind(b,crop$value[crop$period %in% b$period])
b <- b[,.(value=weighted.mean(value,V2)),by = .(region_class,model,scenario,variable,unit,period)]
b$scenario <- factor(b$scenario,levels = scen_sel,labels = names(scen_sel))
b <- droplevels(b)
b$region_class <- factor(b$region_class,levels = reg_sub_order)
Fig5 <- copy(b)
p <- ggplot(b,aes(y=value,x=period))+facet_wrap(vars(scenario),ncol = 5)+theme_my(rotate_x = TRUE)+xlab(NULL)
p <- p+geom_line(aes(color=region_class),size=1.3)
p <- p + scale_color_brewer("Region",palette = "Set2",direction = "1")
p1 <- p+theme(legend.position = "bottom")+ylab(unit)#+ggtitle(title)#+scale_x_continuous(breaks = c(0,2,4,6,8,10))# + labs(caption = paste(Sys.Date()))

writexl::write_xlsx(list(Fig5 = Fig5),"Fig5_tau.xlsx")

ggsave(filename = "Fig5_tau.pdf",p1,width = 10,height = 3.5,scale=1.2)
ggsave(filename = "Fig5_tau.png",p1,width = 10,height = 3.5,scale=1.2)


### Fig 6 GHG emissions

##Fig6a
b <- rep[region == "World" & period <= 2100,]
unit <- expression(bold('Gt CO'[2] ~ 'eq yr'^{-1}))#"Gt CO2eq per Year"
var <- c("Emissions|CO2|Land|+|Land-use Change","Emissions|CH4|Land|+|Agriculture","Emissions|N2O|Land|+|Agriculture")
names(var) <- c('CO[2]','CH[4]','N[2]*O')
scen_sel <- c("Inequality","Inequality-EnvirProt","Inequality-GHGPrice","Inequality-SustDemand","Sustainability")
names(scen_sel) <- c("Global-Inequality","Global-EnvirProt","Global-GHGPrice","Global-SustDemand","Global-Sustainability")
b <- b[scenario %in% scen_sel & variable %in% var,]
b <- droplevels(b)
b$variable <- factor(b$variable,levels = rev(var),labels = names(rev(var)))
b$scenario <- factor(b$scenario,levels = scen_sel,labels=names(scen_sel))
b[ variable=="CH[4]", value:=value*27, by = .(model,scenario,region,period)]
b[ variable=="N[2]*O", value:=value*273, by = .(model,scenario,region,period)]
b[, value:=value/1000, by = .(model,scenario,region,period,variable)]
b <- b[period >= 2020,]
b$unit <- "Gt CO2eq per year"
Fig6a <- copy(b)
levels(Fig6a$variable) <- c("N2O","CH4","CO2")

b$positive <- ifelse(b$value >= 0, b$value, 0)
b$negative <- ifelse(b$value < 0, b$value, -1e-36)
p <- ggplot(b,aes(x=period))+facet_grid(vars(region),vars(scenario))+theme_my(panel.spacing = 3,rotate_x = 90)+ylab(unit)
p <- p + geom_hline(yintercept = 0,linetype="dotted")
p <- p + geom_area(aes(y=positive,fill=variable),position="stack") + geom_area(aes(y=negative,fill=variable),position="stack") + scale_fill_manual("AFOLU emission type",values=rev(c("#1b9e77","#d95f02","#7570b3")),labels=function(x) parse(text=x))
p <- p + stat_summary(fun = "sum", colour = "black", size = 1, geom = "line", mapping = aes(group = scenario,y=value))
p <- p+theme(legend.position = "bottom")+guides(fill=guide_legend(ncol=4,title.position = "left", byrow = TRUE,reverse=TRUE))+xlab(NULL)

AR6 <- as.data.table(read.csv("IPCC_AR6_IMP_C1_AFOLU_Emissions.csv"))
Fig6a_IPCC_AR6_raw <- copy(AR6)
AR6[Variable=="Emissions|CH4|AFOLU","Value"] <- AR6[Variable=="Emissions|CH4|AFOLU","Value"]*27
AR6[Variable=="Emissions|N2O|AFOLU","Value"] <- AR6[Variable=="Emissions|N2O|AFOLU","Value"]*273/1000
AR6[,"Value"] <- AR6[,"Value"]/1000
AR6 <- AR6[,.(Value=sum(Value)),by = .(Pathway,Year)]
AR6 <- AR6[,.(Value=median(Value)),by = .(Year)]
AR6 <- AR6[order(Year),]
names(AR6) <- c("period","value")
Fig6a_IPCC_AR6_median <- copy(AR6)
Fig6a_IPCC_AR6_median$unit <- "Gt CO2eq per year"

dat_text <- data.frame(
#  label = c("grey line shows \nmedian values accross \n1.5°C compatible \nillustrative mitigation \npathways from \nthe IPCC AR6 WG3"),
  label = c("grey line indicates \n1.5°C compatible \nnet AFOLU \nGHG emissions","black line shows \nnet AFOLU \nGHG emissions"),
  scenario = c("Global-Inequality","Global-GHGPrice"),
  y     = c(-5,9),
  x     = c(2060,2065)
)
dat_text$scenario <- factor(dat_text$scenario)
p <- p+geom_line(data=AR6,aes(y=value),color="grey70",linetype="solid",size=1)+geom_label(dat_text,mapping = aes(x = x, y = y, label = label))
p1 <- p

##Fig6b
b <- rep[region != "World" & period %in% c(2020,2050,2100),]
var <- c("Emissions|CO2|Land|+|Land-use Change","Emissions|CH4|Land|+|Agriculture","Emissions|N2O|Land|+|Agriculture")
names(var) <- c('CO[2]','CH[4]','N[2]*O')
scen_sel <- rev(c("Inequality","Inequality-EnvirProt","Inequality-GHGPrice","Inequality-SustDemand","Sustainability"))
names(scen_sel) <- rev(c("Global-Inequality","Global-EnvirProt","Global-GHGPrice","Global-SustDemand","Global-Sustainability"))
b <- b[scenario %in% scen_sel & variable %in% var,]
b <- droplevels(b)
b$variable <- factor(b$variable,levels = var,labels = names(var))
b$scenario <- factor(b$scenario,levels = scen_sel,labels=names(scen_sel))
b <- b[,.(value=sum(value)),by = .(region_class,model,scenario,variable,unit,period)]
b$region_class <- factor(b$region_class,levels = c(reg_sub_order))
b <- droplevels(b)
b[ variable=="CH[4]", value:=value*27, by = .(model,scenario,region_class,period)]
b[ variable=="N[2]*O", value:=value*273, by = .(model,scenario,region_class,period)]
b[, value:=value/1000, by = .(model,scenario,region_class,period,variable)]
b[period==2020,scenario:="All scenarios"]
b <- unique(b)
b$unit <- "Gt CO2eq per year"
Fig6b <- copy(b)
levels(Fig6b$variable) <- c("CO2","CH4","N2O")
b$positive <- ifelse(b$value >= 0, b$value, 0)
b$negative <- ifelse(b$value < 0, b$value, -1e-36)
unit <- expression(bold('Gt CO'[2] ~ 'eq yr'^{-1}))#"Gt CO2eq per Year"
p <- ggplot(b,aes(y=scenario))+facet_grid(vars(period),vars(region_class),scales = "free",space = "free")+theme_my(rotate_x = FALSE)+ylab(NULL)
p <- p+geom_bar(aes(x=positive,fill=variable),position="stack",stat = "identity")
p <- p+geom_bar(aes(x=negative,fill=variable,),position="stack",stat = "identity")
p <- p + scale_fill_manual("AFOLU emission type",values=c("#1b9e77","#d95f02","#7570b3"),labels=function(x) parse(text=x))+geom_vline(xintercept = 0,linetype="dotted")
p <- p + stat_summary(fun = "sum", colour = "black", size = 1, geom = "point", mapping = aes(group = scenario,x=value))
p <- p+theme(legend.position = "bottom")+guides(fill=guide_legend("AFOLU emission type",ncol=4,title.position = "left", byrow = TRUE,reverse=F))+xlab(unit)+scale_x_continuous(guide = guide_axis(check.overlap = TRUE),expand = expansion(mult = c(0.05,0.1)),breaks=pretty_breaks())#breaks= function(x) seq(round(min(x)/0.5)*0.5, round(max(x)/0.5)*0.5, by = 1)#+scale_x_continuous(breaks = c(-2,0,2,4))# + labs(caption = paste(Sys.Date()))
p2 <- p

writexl::write_xlsx(list(Fig6a = Fig6a,Fig6a_IPCC_AR6_median = Fig6a_IPCC_AR6_median,Fig6a_IPCC_AR6_raw=Fig6a_IPCC_AR6_raw,Fig6b=Fig6b),"Fig6_emis_GHG.xlsx")

combined <- p1 / p2 + plot_annotation(tag_levels = 'a')
combined <- combined + plot_layout(guides = "collect",nrow = 2,heights = c(0.9,1.1)) & theme(legend.position = "bottom")
ggsave(filename = "Fig6_emis_GHG.pdf",combined,width = 8,height = 7,scale=1.3)
ggsave(filename = "Fig6_emis_GHG.png",combined,width = 8,height = 7,scale=1.3)

### Fig7 Emission Breakdown

##Fig7a
scen_sel <- c("Inequality","Inequality-EnvirProt","Inequality-GHGPrice","Inequality-SustDemand","Sustainability")
names(scen_sel) <- c("Global-Inequality","Global-EnvirProt","Global-GHGPrice","Global-SustDemand","Global-Sustainability")

var <- c("Emissions|CO2|Land|Land-use Change|+|Gross LUC",
         "Emissions|CO2|Land|Land-use Change|+|Peatland",
         "Emissions|CO2|Land|Land-use Change|Wood Harvest|Short Lived Products",
         "Emissions|CO2|Land|Land-use Change|Wood Harvest|Storage",
         "Emissions|CO2|Land|Land-use Change|Regrowth|CO2-price AR",
         "Emissions|CO2|Land|Land-use Change|Regrowth|NPI_NDC AR",
         "Emissions|CO2|Land|Land-use Change|Regrowth|Timber Plantations",
         "Emissions|CO2|Land|Land-use Change|Regrowth|Secondary Forest",
         "Emissions|CO2|Land|Land-use Change|Regrowth|Other Land")

names(var) <- c("Gross Land-use Change",
                "Managed Peatland",
                "Wood Harvest",
                "Wood Storage Pool",
                "Managed Aff CO2-price",
                "Managed Aff NDC",
                "Managed Timber Plantations",
                "Regrowth Secondary Forest",
                "Regrowth Other Natural Land")

var_colors <- c("darkgreen",
                "#E6AB02",
                "chocolate4",
                "#08589e",
                "#ae017e",
                "#9e9ac8",
                "#6a51a3",
                "#66A61E",
                "#41b6c4")

title <- expression(bold('CO'[2] ~ 'emissions and removals from land-use change and management'))
unit <- expression(bold('Gt CO'[2] ~ 'yr'^{-1}))#"Gt CO2eq per Year"
b <- rep[variable %in% var & region=="World" & scenario %in% scen_sel & period >= 2005,]
b[,value:=value/1000]
b$scenario <- factor(b$scenario,levels = scen_sel, labels=names(scen_sel))
b$variable <- factor(b$variable,levels = var, labels=names(var))
b <- droplevels(b)
Fig7a <- copy(b)
b$positive <- ifelse(b$value >= 0, b$value, 0)
b$negative <- ifelse(b$value < 0, b$value, -1e-36)
p <- ggplot(b,aes(x=period))+facet_grid(rows = NULL,vars(scenario))+theme_my(panel.spacing = 3,rotate_x = 90)+ylab(unit)+ggtitle(title)
p <- p + geom_area(aes(y=positive,fill=variable),position="stack") + geom_area(aes(y=negative,fill=forcats::fct_rev(variable)),position="stack") + scale_fill_manual("Carbon source / sink",values=var_colors)
p <- p+theme(legend.position = "right")+guides(fill=guide_legend(ncol=1,title.position = "top", byrow = TRUE,reverse=FALSE))+xlab(NULL)
p <- p + geom_hline(yintercept = 0,linetype="dotted")
p <- p + stat_summary(fun = "sum", colour = "black", size = 1, geom = "line", mapping = aes(group = scenario,y=value))+scale_x_continuous(breaks = c(2005,2025,2050,2075,2100))
p1 <- p

##Fig7b
var <- c(
  "Emissions|CH4|Land|Agriculture|+|Animal waste management",
  "Emissions|CH4|Land|Agriculture|+|Enteric fermentation",
  "Emissions|CH4|Land|Agriculture|+|Rice",
  "Emissions|CH4|Land|Peatland|+|Managed")

names(var) <- c("Animal Waste Management",
                "Enteric Fermentation",
                "Rice",
                "Managed Peatland")

var_colors <- c("#377eb8",
                "#f781bf",
                "#999999",
                "#E6AB02")

title <- expression(bold('CH'[4] ~ 'emissions from agriculture'))
unit <- expression(bold('Mt CH'[4] ~ 'yr'^{-1}))#"Gt CO2eq per Year"
b <- rep[variable %in% var & region=="World" & scenario %in% scen_sel & period >= 2005,]
b$scenario <- factor(b$scenario,levels = scen_sel, labels=names(scen_sel))
b$variable <- factor(b$variable,levels = var, labels=names(var))
b <- droplevels(b)
Fig7b <- copy(b)
b$positive <- ifelse(b$value >= 0, b$value, 0)
b$negative <- ifelse(b$value < 0, b$value, -1e-36)
p <- ggplot(b,aes(x=period))+facet_grid(rows = NULL,vars(scenario))+theme_my(panel.spacing = 3,rotate_x = 90)+ylab(unit)+ggtitle(title)
p <- p + geom_area(aes(y=positive,fill=variable),position="stack") + geom_area(aes(y=negative,fill=forcats::fct_rev(variable)),position="stack") + scale_fill_manual("Methane source",values=var_colors)
p <- p+theme(legend.position = "right")+guides(fill=guide_legend(ncol=1,title.position = "top", byrow = TRUE,reverse=FALSE))+xlab(NULL)
p <- p + geom_hline(yintercept = 0,linetype="dotted")
p <- p + scale_x_continuous(breaks = c(2005,2025,2050,2075,2100))
p2 <- p

##Fig7c
var <- c(  "Emissions|N2O|Land|Agriculture|+|Animal Waste Management",
           "Emissions|N2O|Land|Agriculture|+|Agricultural Soils",
           "Emissions|N2O|Land|Peatland|+|Managed")

names(var) <- c("Animal Waste Management",
                "Agricultural Soils",
                "Managed Peatland")

var_colors <- c("#377eb8",
                "#bf5b17",
                "#E6AB02")

title <- expression(bold(N[2]*O ~ 'emissions from agriculture'))
unit <- expression(bold('Mt' ~ N[2]*O ~ 'yr'^{-1}))
b <- rep[variable %in% var & region=="World" & scenario %in% scen_sel & period >= 2005,]
b$scenario <- factor(b$scenario,levels = scen_sel, labels=names(scen_sel))
b$variable <- factor(b$variable,levels = var, labels=names(var))
b <- droplevels(b)
Fig7c <- copy(b)
b$positive <- ifelse(b$value >= 0, b$value, 0)
b$negative <- ifelse(b$value < 0, b$value, -1e-36)
p <- ggplot(b,aes(x=period))+facet_grid(rows = NULL,vars(scenario))+theme_my(panel.spacing = 3,rotate_x = 90)+ylab(unit)+ggtitle(title)
p <- p + geom_area(aes(y=positive,fill=variable),position="stack") + geom_area(aes(y=negative,fill=forcats::fct_rev(variable)),position="stack") + scale_fill_manual("Nitrous oxide source",values=var_colors)
p <- p+theme(legend.position = "right")+guides(fill=guide_legend(ncol=1,title.position = "top", byrow = TRUE,reverse=FALSE))+xlab(NULL)
p <- p + geom_hline(yintercept = 0,linetype="dotted")
p <- p + scale_x_continuous(breaks = c(2005,2025,2050,2075,2100))
p3 <- p

combined <- p1 + p2 + p3 + plot_annotation(tag_levels = 'a')# + labs(caption = paste(Sys.Date()))
combined <- combined + plot_layout(guides = "keep",ncol = 1,heights = c(2,1,1))

writexl::write_xlsx(list(Fig7a = Fig7a,Fig7b = Fig7b,Fig7c = Fig7c),"Fig7_emis_brakedown.xlsx")

ggsave(filename = "Fig7_emis_brakedown.pdf",combined,width = 10,height = 7,scale=1.3)
ggsave(filename = "Fig7_emis_brakedown.png",combined,width = 10,height = 7,scale=1.3)


### Fig 8 Indicators Details

scen_sel <- rev(c("Inequality","Inequality-EnvirProt","Inequality-GHGPrice","Inequality-SustDemand","Sustainability"))
names(scen_sel) <- rev(c("Global-Inequality","Global-EnvirProt","Global-GHGPrice","Global-SustDemand","Global-Sustainability"))

years <- c(2020,2050,2100)

var <- c("Resources|Water|Withdrawal|Agriculture","SDG|SDG15|Industrial and intentional biological fixation of N","Forest area without plantations")
names(var) <- c("atop('Agricultural water use (SDG 6)','km'^3*' yr'^-1*' (change compared to 2020)')","atop('Nitrogen fixation (SDG 15)','Mt N yr'^-1*' (change compared to 2020)')","atop('Forest area without plantations (SDG 15)',' Mha (change compared to 2020)')")

b <- rep[scenario %in% scen_sel & variable %in% var & period %in% years & region != "World",]
b <- b[,.(value=sum(value)),by = .(region_class,model,scenario,variable,unit,period)]
b$scenario <- factor(b$scenario,levels = scen_sel,labels = names(scen_sel))
b <- droplevels(b)
b$region_class <- factor(b$region_class,levels = rev(c(reg_sub_order,"World")))
b$variable <- factor(b$variable,levels = var,labels = names(var))
b[,value:=value-value[period==2020],by=.(region_class,model,scenario,variable,unit)]
b <- b[period != 2020,]
Fig8 <- copy(b)
levels(Fig8$variable) <- c("Agricultural water use (SDG 6)","Nitrogen fixation (SDG 15)","Forest area without plantations (SDG 15)")
b$positive <- ifelse(b$value >= 0, b$value, 0)
b$negative <- ifelse(b$value < 0, b$value, -1e-36)

p <- ggplot(b,aes(y=as.factor(scenario)))+facet_grid(vars(period),vars(variable),scales = "free",space="free_y",labeller = label_parsed)+theme_my(rotate_x = FALSE)+ylab(NULL)
p <- p+geom_bar(aes(x=positive,fill=region_class),position="stack",stat = "identity",width = 0.7)
p <- p+geom_bar(aes(x=negative,fill=region_class),position="stack",stat = "identity",width = 0.7)
p <- p + geom_vline(xintercept = 0,linetype="dotted")
p <- p + scale_fill_brewer("Scenario",palette = "Set2",direction = "-1")
p <- p + stat_summary(fun = "sum", colour = "black", size = 1, geom = "point", mapping = aes(group = scenario,x=value))
p <- p+theme(legend.position = "bottom")+theme(strip.text.x = element_text(size = 10))+guides(fill=guide_legend("Scenario",nrow=1,title.position = "left", byrow = TRUE,reverse=TRUE))+xlab(NULL)#+scale_y_discrete(expand = expansion(mult = c(0.1,0.1)))+scale_x_continuous(expand = expansion(mult = c(0.1,0.1)))#+scale_x_continuous(breaks = c(-500,-250,0,250,500))# + labs(caption = paste(Sys.Date()))

writexl::write_xlsx(list(Fig8 = Fig8),"Fig8_indicator_detail.xlsx")

ggsave(filename = "Fig8_indicators_detail.pdf",p,width = 10,height = 5,scale=1.2)
ggsave(filename = "Fig8_indicators_detail.png",p,width = 10,height = 5,scale=1.2)


#### Supplementary Information Figures

### FigS3 EAT-Lancet Diet

scen_sel <- c("Sustainability")

var <- c("Nutrition|Calorie Intake")
EAT_glo <- rep[scenario %in% scen_sel & variable %in% var & period == 2050 & region == "World",]

var <- c("Population")
pop <- rep[scenario %in% scen_sel & variable %in% var & period == 2020 & region != "World",]

var <- c(
  "Nutrition|Calorie Intake|Crops|+|Cereals",
  "Nutrition|Calorie Intake|Crops|+|Oil crops",
  "Nutrition|Calorie Intake|Crops|Other crops|+|Fruits Vegetables Nuts",
  "Nutrition|Calorie Intake|Crops|Other crops|+|Potatoes",
  "Nutrition|Calorie Intake|Crops|Other crops|+|Pulses",
  "Nutrition|Calorie Intake|Crops|Other crops|+|Tropical roots",
  "Nutrition|Calorie Intake|Livestock products|+|Dairy",
  "Nutrition|Calorie Intake|Livestock products|+|Eggs",
  "Nutrition|Calorie Intake|Livestock products|+|Monogastric meat",
  "Nutrition|Calorie Intake|Livestock products|+|Poultry meat",
  "Nutrition|Calorie Intake|Livestock products|+|Ruminant meat",
  "Nutrition|Calorie Intake|Secondary products|+|Alcoholic beverages",
  "Nutrition|Calorie Intake|Secondary products|+|Brans",
  "Nutrition|Calorie Intake|Secondary products|+|Molasses",
  "Nutrition|Calorie Intake|Secondary products|+|Oils",
  "Nutrition|Calorie Intake|Secondary products|+|Sugar",
  "Nutrition|Calorie Intake|+|Fish")

names(var) <- gsub("Nutrition\\|Calorie Intake\\|","",var)
names(var) <- gsub("\\|Other crops","",names(var))
names(var) <- gsub("\\+\\|","",names(var))

fill <- c(brewer.pal(6,"Oranges"),brewer.pal(5,"Purples"),brewer.pal(5,"Greens"),"#3182bd")

b <- rep[scenario %in% scen_sel & variable %in% var & period == 2020 & region != "World",]
b <- merge(b,pop[,c("model","scenario","region","value")],by = c("model","scenario","region"),)
setnames(b, "value.x", "value")
setnames(b, "value.y", "pop")

b$variable <- factor(b$variable,levels = var,labels = names(var))
b <- b[order(-ave(b$value, b$region, FUN=sum),model,scenario,variable,),]

b$ymax <- ave(b$value, b$region, FUN=cumsum)
b$ymin <- b$ymax - b$value

# Calculate the future positions on the x axis of each bar (left border, central position, right border)
b$right <- ave(b$pop, b$variable, FUN=cumsum)
b$left <- b$right - b$pop
b$mean <- b$left + (b$right - b$left) / 2
mag <- b

p <- ggplot(mag, aes(ymin = 0)) +
  geom_rect(aes(xmin=left, xmax = right, ymax = ymax, ymin = ymin, fill = variable),color="white") +
  xlab("Population (million)")+scale_fill_manual("Calorie Source",values=fill, guide = guide_legend(reverse = TRUE)) +ylab("kcal per capita per day")

p1 <- p + geom_hline(data=EAT_glo,aes(yintercept=value),color="red",size=2,alpha=0.5) + geom_text(data=EAT_glo,aes(7756,value, vjust = -1,hjust="inward"),label="EAT-Lancet recommendation",fontface = "bold") + geom_label_repel(data=mag[variable==names(var[length(var)])],aes(x=mean,y=ymax,label=region),size=3,direction = "y",max.overlaps = 10,nudge_y=10)+theme_classic()+theme(legend.position="right")+scale_x_continuous(expand = c(0,0),limits = c(0,7820),breaks=c(1000,2000,3000,4000,5000,6000,7000,7756))+scale_y_continuous(limits = c(0,3000),expand = c(0,0),breaks = c(0,500,1000,1500,2000,2500,3000))
p1 <- p1 + geom_text(x=4000,y=3000,vjust="inward",hjust=0.5,label="Calorie intake in 2020",fontface = "bold")

b <- rep[scenario %in% scen_sel & variable %in% var & period == 2050 & region == "World",]
b$variable <- factor(b$variable,levels = var,labels = names(var))
b <- b[order(-ave(b$value, b$region, FUN=sum),model,scenario,variable,),]

b$ymax <- ave(b$value, b$region, FUN=cumsum)
b$ymin <- b$ymax - b$value

b$region <- "EAT-Lancet"

EAT <- b

p <- ggplot(EAT, aes(xmin = 0,xmax=100)) +
  geom_rect(aes(ymax = ymax, ymin = ymin, fill = variable),color="white") +
  xlab("")+scale_fill_manual("Calorie Source",values=fill, guide = guide_legend(reverse = TRUE)) +# + scale_fill_brewer("Calorie Source",palette = "Paired",direction = "-1") +
  ylab(NULL) + geom_label_repel(data=EAT[variable==names(var[length(var)])],aes(x=50,y=ymax,label=region),size=2.5,direction = "y",max.overlaps = 10,nudge_y = 10)+theme_classic()+theme(legend.position="right")+scale_x_continuous(expand = c(0,0))+scale_y_continuous(limits = c(0,3000),expand = c(0,0),breaks = c(0,500,1000,1500,2000,2500,3000))
p2 <- p + theme(axis.text.x=element_blank(),axis.ticks.x=element_blank(),axis.text.y=element_blank(),axis.ticks.y=element_blank(),axis.line = element_blank())

combined <- p1 + p2 + plot_annotation(tag_levels = 'a')
combined <- combined + plot_layout(guides = "collect",nrow = 1,heights = c(1,1),widths = c(0.9,0.1)) & theme(legend.position = "right")
ggsave(filename = "FigS3_kcal_pop.pdf",combined,width = 11,height = 6,scale=1)
ggsave(filename = "FigS3_kcal_pop.png",combined,width = 11,height = 6,scale=1)


### Validation of key assumptions and variables

rep$region_class <- NULL

scen_sel <- c("Sustainability","Inequality")
names(scen_sel) <- c("Global-Sustainability","Global-Inequality")

## Population and income

var <- "Population"
a <- hist[variable==var & region!="World" & period >= 1975 & model=="WDI-UN_PopDiv-MI",]
a <- droplevels(a)
b <- rep[variable==var & region!="World" & scenario %in% scen_sel,]
b$scenario <- factor(b$scenario,levels = scen_sel, labels=names(scen_sel))

b <- droplevels(b)
p1 <- mipLineHistorical(b,a,ylab = b$unit,title = b$variable,facet.dim = "region",color.dim.name = "Future projection",xlab = NULL)+theme_my(rotate_x = T)+scale_x_continuous(breaks = c(2000,2050,2100))

var <- "Income"
a <- hist[variable==var & region!="World" & period >= 1975 & model=="James" & unit=="US$05 MER/cap/yr",]
a <- droplevels(a)
b <- rep[variable==var & region!="World" & scenario %in% scen_sel,]
b$scenario <- factor(b$scenario,levels = scen_sel, labels=names(scen_sel))

b <- droplevels(b)
p2 <- mipLineHistorical(b,a,ylab = b$unit,title = b$variable,facet.dim = "region",color.dim.name = "Future projection",xlab = NULL)+theme_my(rotate_x = T)+scale_x_continuous(breaks = c(2000,2050,2100))

combined <- p1 + p2 + plot_annotation(tag_levels = 'a') + labs(caption = paste(Sys.Date()))
combined <- combined + plot_layout(guides = "keep",ncol = 2) & theme(legend.position = "bottom")
ggsave(filename = "FigS4_pop_income_reg.pdf",combined,width = 10,height = 6,scale=1.3)
ggsave(filename = "FigS4_pop_income_reg.png",combined,width = 10,height = 6,scale=1.3)

### kcal cap day

title <- "Crops"
unit <- 'bold("kcal" ~ "capita"^{-1} ~ "day"^{-1})'
unit <- expression(bold('kcal cap'^{-1} ~ 'day'^{-1}))
var <- rev(c("Nutrition|Calorie Supply|+|Crops"))
names(var) <- rev(c("Calorie Supply"))
a <- hist[variable %in% var & region!="World" & period >= 1975 & period <= 2005 & model=="FAOmassbalance",]
a <- droplevels(a)
levels(a$scenario) <- "historical"
b <- rep[variable %in% var & region!="World" & scenario %in% scen_sel,]
b$scenario <- factor(b$scenario,levels = scen_sel, labels=names(scen_sel))
b$variable <- factor(b$variable,levels = var,labels = names(var))
p1 <- mipLineHistorical(b,a,ylab = unit,title = title,facet.dim = "region",color.dim.name = "Future projection",xlab = NULL)+theme_my(rotate_x = T)+scale_x_continuous(breaks = c(2000,2050,2100))

title <- "Livestock products"
var <- rev(c("Nutrition|Calorie Supply|+|Livestock products"))
names(var) <- rev(c("Calorie Supply"))
a <- hist[variable %in% var & region!="World" & period >= 1975 & period <= 2005 & model=="FAOmassbalance",]
a <- droplevels(a)
levels(a$scenario) <- "historical"
b <- rep[variable==var & region!="World" & scenario %in% scen_sel,]
b$scenario <- factor(b$scenario,levels = scen_sel, labels=names(scen_sel))
b$variable <- factor(b$variable,levels = var,labels = names(var))
p2 <- mipLineHistorical(b,a,ylab = unit,title = title,facet.dim = "region",color.dim.name = "Future projection",xlab = NULL)+theme_my(rotate_x = T)+scale_x_continuous(breaks = c(2000,2050,2100))

combined <- p1 + p2 + plot_annotation(tag_levels = 'a')# + labs(caption = paste(Sys.Date()))
combined <- combined + plot_layout(guides = "collect",ncol = 2) & theme(legend.position = "bottom")
ggsave(filename = "FigS5_kcal_reg.pdf",combined,width = 10,height = 6,scale=1.3)
ggsave(filename = "FigS5_kcal_reg.png",combined,width = 10,height = 6,scale=1.3)


### total demand
title <- "Crops"
var <- "Demand|++|Crops"
a <- hist[variable==var & region!="World" & period >= 1975 & period <= 2005,]
a <- droplevels(a)
levels(a$scenario) <- "historical"
b <- rep[variable==var & region!="World" & scenario %in% scen_sel,]
b$scenario <- factor(b$scenario,levels = scen_sel, labels=names(scen_sel))
p1 <- mipLineHistorical(b,a,ylab = b$unit,title = b$variable,facet.dim = "region",color.dim.name = "Future projection",xlab = NULL)+theme_my(rotate_x = T)+scale_x_continuous(breaks = c(2000,2050,2100))

title <- "Livestock products"
var <- "Demand|++|Livestock products"
a <- hist[variable==var & region!="World" & period >= 1975 & period <= 2005,]
a <- droplevels(a)
levels(a$scenario) <- "historical"
b <- rep[variable==var & region!="World" & scenario %in% scen_sel,]
b$scenario <- factor(b$scenario,levels = scen_sel, labels=names(scen_sel))

p2 <- mipLineHistorical(b,a,ylab = b$unit,title = b$variable,facet.dim = "region",color.dim.name = "Future projection",xlab = NULL)+theme_my(rotate_x = T)+scale_x_continuous(breaks = c(2000,2050,2100))

combined <- p1 + p2 + plot_annotation(tag_levels = 'a')# + labs(caption = paste(Sys.Date()))
combined <- combined + plot_layout(guides = "collect",ncol = 2) & theme(legend.position = "bottom")
ggsave(filename = "FigS6_dem_total_reg.pdf",combined,width = 10,height = 6,scale=1.3)
ggsave(filename = "FigS6_dem_total_reg.png",combined,width = 10,height = 6,scale=1.3)

### Land 

title <- "Land Cover|Cropland"
var <- "Resources|Land Cover|+|Cropland"
a <- hist[variable==var & region!="World" & period >= 1975 & model == "FAO_crop_past",]
a <- droplevels(a)
levels(a$model) <- "FAOSTAT"
b <- rep[variable==var & region!="World" & period <= 2100 & scenario %in% scen_sel,]
b$scenario <- factor(b$scenario,levels = scen_sel, labels=names(scen_sel))

b <- droplevels(b)
p1 <- mipLineHistorical(b,a,ylab = b$unit,title = title,facet.dim = "region",color.dim.name = "Future projection",scales="free_y")+scale_x_continuous(breaks = c(2000,2050,2100))
p1 <- p1+theme_my()+theme(legend.position="bottom")#+xlab(NULL)

title <- "Land Cover|Pasture"
var <- "Resources|Land Cover|+|Pastures and Rangelands"
a <- hist[variable==var & region!="World" & period >= 1975 & model == "FAO_crop_past",]
a <- droplevels(a)
levels(a$model) <- "FAOSTAT"
b <- rep[variable==var & region!="World" & period <= 2100 & scenario %in% scen_sel,]
b$scenario <- factor(b$scenario,levels = scen_sel, labels=names(scen_sel))
b <- droplevels(b)
p2 <- mipLineHistorical(b,a,ylab = b$unit,title = title,facet.dim = "region",color.dim.name = "Future projection",scales = "free_y")+scale_x_continuous(breaks = c(2000,2050,2100))+scale_y_continuous(labels=function(n){format(n, scientific = FALSE)})#+guides(color="none")#+labs(fill="WDI")
p2 <- p2+theme_my()+theme(legend.position="bottom")#+xlab(NULL)

title <- "Land Cover|Forest"
var <- "Resources|Land Cover|+|Forest"
a <- hist[variable==var & region!="World" & period >= 1975 & model=="FAO_forest",]
a <- droplevels(a)
levels(a$model) <- "FAOSTAT"
b <- rep[variable==var & region!="World" & period <= 2100 & scenario %in% scen_sel,]
b$scenario <- factor(b$scenario,levels = scen_sel, labels=names(scen_sel))
b <- droplevels(b)
p3 <- mipLineHistorical(b,a,ylab = b$unit,title = title,facet.dim = "region",color.dim.name = "Future projection",scales = "free_y",xlim=c(1975,2100))+scale_x_continuous(breaks = c(2000,2050,2100))+scale_y_continuous(labels=function(n){format(n, scientific = FALSE)})#+guides(color="none")#+labs(fill="WDI")
p3 <- p3+theme_my()+theme(legend.position="bottom")#+xlab(NULL)

title <- "Land Cover|Other"
var <- "Resources|Land Cover|+|Other Land"
a <- hist[variable==var & region!="World" & period >= 1975 & model=="MAgPIEown",]
a <- droplevels(a)
levels(a$model) <- "LUH2-based"
b <- rep[variable==var & region!="World" & period <= 2100 & scenario %in% scen_sel,]
b$scenario <- factor(b$scenario,levels = scen_sel, labels=names(scen_sel))
b <- droplevels(b)
p4 <- mipLineHistorical(b,ylab = b$unit,title =title,facet.dim = "region",color.dim.name = "Future projection",scales = "free_y")+scale_x_continuous(breaks = c(2000,2050,2100))+scale_y_continuous(labels=function(n){format(n, scientific = FALSE)})#+guides(color="none")#+labs(fill="WDI")
p4 <- p4+theme_my()+theme(legend.position="bottom")#+xlab(NULL)

combined <- p1 + p2 + p3 + p4 + plot_annotation(tag_levels = 'a')# + labs(caption = paste(Sys.Date()))
combined <- combined + plot_layout(guides = "keep",ncol = 2) & theme(legend.position = "bottom")
ggsave(filename = "FigS7_lu_reg.pdf",combined,width = 10,height = 12,scale=1.3)
ggsave(filename = "FigS7_lu_reg.png",combined,width = 10,height = 12,scale=1.3)

### Indicators

title <- 'bold(CO[2]*" emissions land (SDG13)")'
unit <- 'bold("Mt" ~ CO[2] ~ "yr"^{-1})'
var <- "Emissions|CO2|Land|+|Land-use Change"
a <- hist[variable==var & region!="World" & period >= 1975 & model == "Gasser et al 2020",]
a <- droplevels(a)
b <- rep[variable==var & region!="World" & period <= 2100 & scenario %in% scen_sel,]
b$scenario <- factor(b$scenario,levels = scen_sel, labels=names(scen_sel))
b <- droplevels(b)
p1 <- mipLineHistorical(b,a,ylab = parse(text = unit),title = parse(text = title),facet.dim = "region",color.dim.name = "Future projection")+scale_x_continuous(breaks = c(2000,2050,2100))
p1 <- p1+theme_my()+theme(legend.position="bottom")#+xlab(NULL)

title <- 'bold(N[2]*O*" emissions agricult. (SDG13)")'
unit <- 'bold("Mt" ~ N[2]*O* ~ "yr"^{-1})'
unit2 <- 'bold("Mt" ~ CO[2]*eq ~ "yr"^{-1})'
var <- "Emissions|N2O|Land|+|Agriculture"
a <- hist[variable==var & region!="World" & period >= 1975 & model=="EDGAR_LU",]
a <- droplevels(a)
b <- rep[variable==var & region!="World" & period <= 2100 & scenario %in% scen_sel,]
b$scenario <- factor(b$scenario,levels = scen_sel, labels=names(scen_sel))
b <- droplevels(b)
p2 <- mipLineHistorical(b,a,ylab = parse(text = unit),title = parse(text = title),facet.dim = "region",color.dim.name = "Future projection")+scale_x_continuous(breaks = c(2000,2050,2100))+scale_y_continuous(labels=function(n){format(n, scientific = FALSE)})#+guides(color="none")#+labs(fill="WDI")
p2 <- p2+scale_y_continuous(name = parse(text = unit),sec.axis = sec_axis( trans=~.*273, name=parse(text = unit2)))+theme_my()+theme(legend.position="bottom")#+xlab(NULL)

title <- 'bold(CH[4]*" emissions agricult. (SDG13)")'
unit <- 'bold("Mt" ~ CH[4] ~ "yr"^{-1})'
var <- "Emissions|CH4|Land|+|Agriculture"
a <- hist[variable==var & region!="World" & period >= 1975 & model=="EDGAR_LU",]
a <- droplevels(a)
b <- rep[variable==var & region!="World" & period <= 2100 & scenario %in% scen_sel,]
b$scenario <- factor(b$scenario,levels = scen_sel, labels=names(scen_sel))
b <- droplevels(b)
p3 <- mipLineHistorical(b,a,ylab = parse(text = unit),title = parse(text = title),facet.dim = "region",color.dim.name = "Future projection")+scale_x_continuous(breaks = c(2000,2050,2100))+scale_y_continuous(labels=function(n){format(n, scientific = FALSE)})#+guides(color="none")#+labs(fill="WDI")
p3 <- p3+scale_y_continuous(name = parse(text = unit),sec.axis = sec_axis( trans=~.*27, name=parse(text = unit2)))+theme_my()+theme(legend.position="bottom")#+xlab(NULL)

title <- "Nitrogen fixation (SDG15)"
unit <- 'bold("Mt N yr"^{-1})'
var <- "SDG|SDG15|Industrial and intentional biological fixation of N"
var_hist <- c("Resources|Nitrogen|Cropland Budget|Inputs|+|Fertilizer","Resources|Nitrogen|Cropland Budget|Inputs|+|Biological Fixation Symbiotic Crops")
a <- hist[variable %in% var_hist & region!="World" & period >= 1975 & model == "Bodirsky",]
a <- droplevels(a)
a <- a[,.(value=sum(value)),by = .(model,scenario,region,period)]
a$variable <- var

b <- rep[variable==var & region!="World" & period <= 2100 & scenario %in% scen_sel,]
b$scenario <- factor(b$scenario,levels = scen_sel, labels=names(scen_sel))
b <- droplevels(b)
p4 <- mipLineHistorical(b,a,ylab = parse(text = unit),title =title,facet.dim = "region",color.dim.name = "Future projection")+scale_x_continuous(breaks = c(2000,2050,2100))+scale_y_continuous(labels=function(n){format(n, scientific = FALSE)})#+guides(color="none")#+labs(fill="WDI")
p4 <- p4+theme_my()+theme(legend.position="bottom")#+xlab(NULL)

combined <- p1 + p2 + p3 + p4 + plot_annotation(tag_levels = 'a')# + labs(caption = paste(Sys.Date()))
combined <- combined + plot_layout(guides = "keep",ncol = 2) & theme(legend.position = "bottom")
ggsave(filename = "FigS8_SDG_reg.pdf",combined,width = 10,height = 12,scale=1.3)
ggsave(filename = "FigS8_SDG_reg.png",combined,width = 10,height = 12,scale=1.3)

### GHG price + bioenergy

var <- "Production|Bioenergy|2nd generation|++|Bioenergy crops"
title <- "Dedicated 2nd generation bioenergy demand"
unit <- expression(bold('EJ yr'^{-1}))
b <- rep[variable==var & region!="World" & period <= 2100 & scenario %in% scen_sel,]
b$scenario <- factor(b$scenario,levels = scen_sel, labels=names(scen_sel))
b <- droplevels(b)
p1 <- mipLineHistorical(b,ylab = parse(text = unit),title = title,facet.dim = "region",color.dim.name = "Future projection",xlim = c(1995,2105))+scale_x_continuous(breaks = c(2000,2050,2100))+scale_y_continuous(labels=function(n){format(n, scientific = FALSE)})#+guides(color="none")#+labs(fill="WDI")
p1 <- p1+theme_my()+theme(legend.position="bottom")#+scale_x_continuous(guide = guide_axis(check.overlap = TRUE))

var <- "Prices|GHG Emission|CO2"
title <- "AFOLU GHG price"
unit <- expression(bold('USD tCO'[2]*'eq'^{-1}))
b <- rep[variable==var & region!="World" & period <= 2100 & scenario %in% scen_sel,]
b$scenario <- factor(b$scenario,levels = scen_sel, labels=names(scen_sel))
b <- droplevels(b)
p2 <- mipLineHistorical(b,ylab = parse(text = unit),title = title,facet.dim = "region",color.dim.name = "Future projection",xlim = c(1995,2105))+scale_x_continuous(breaks = c(2000,2050,2100))+scale_y_continuous(labels=function(n){format(n, scientific = FALSE)})#+guides(color="none")#+labs(fill="WDI")
p2 <- p2+theme_my()+theme(legend.position="bottom")#+scale_x_continuous(guide = guide_axis(check.overlap = TRUE))

combined <- p1 + p2 + plot_annotation(tag_levels = 'a')# + labs(caption = paste(Sys.Date()))
combined <- combined + plot_layout(guides = "collect",ncol = 2) & theme(legend.position = "bottom")
ggsave(filename = "FigS9_GHGprice_bioen.pdf",combined,width = 10,height = 6,scale=1.3)
ggsave(filename = "FigS9_GHGprice_bioen.png",combined,width = 10,height = 6,scale=1.3)

### TAU
var <- c("Productivity|Landuse Intensity Indicator Tau")
unit <- expression(bold("Landuse intensity factor "*tau))
a <- hist[variable==var & region!="World" & period >= 1975,]
a <- droplevels(a)
b <- rep[variable==var & region!="World" & scenario %in% scen_sel,]
b$scenario <- factor(b$scenario,levels = scen_sel, labels=names(scen_sel))

b <- droplevels(b)
p2 <- mipLineHistorical(b,a,ylab = unit,title = NULL,facet.dim = "region",color.dim.name = "Future projection",xlab = NULL)+theme_my(rotate_x = T)+scale_x_continuous(breaks = c(2000,2050,2100))+theme(legend.position = "bottom")
ggsave(filename = "FigS10_tau.pdf",plot = p2,scale=1.3,width = 7,height = 6)
ggsave(filename = "FigS10_tau.png",plot = p2,scale=1.3,width = 7,height = 6)


### labour productivity impacts
library(rnaturalearth)
library(sf)
library(magpiesets)
library(terra)

a <- read.magpie("f37_labourprodimpact_reg.mz")
a <- addLocation(a)

#add dimensions
a <- add_dimension(a, dim = 3.1, add = "scenario", nm = "X")
a <- add_dimension(a, dim = 3.1, add = "model", nm = "MAgPIE")
getSets(a,fulldim = F)[2] <- "period"

#save as data.frame with xy coordinates
a <- as.data.table(as.data.frame(a,rev=3))
a$scenario <- factor(a$scenario)
a$period <- factor(a$period)

# get country layer
countries <- ne_countries(returnclass = "sf", scale = "small")
countries <- subset(countries, iso_a3 %in% a$country)

## Grid cell data
countries2 <- st_transform(countries, crs = st_crs("+proj=moll"))
xlimMoll <- c(-11007870, 16007870)
asRaster <- function(x, countries2) {
  z <- rast()
  for (i in levels(x$period)) {
    y <- rast(droplevels(x[period == i, ])[, c("x", "y", ".value")], crs = "+proj=latlon")
    names(y) <- i
    z <- c(z, y, warn = FALSE)
  }
  z <- terra::project(z, st_crs(countries2)$proj4string)
  z <- as.data.frame(z, xy = TRUE)
  z <- melt(setDT(z), id.vars = c("x", "y"), variable.name = "period")
  return(z)
}

title <- "Climate change impacts on labor productivity under RCP 1.9"
unit <- "index"
bb <- asRaster(a, countries2)

# theme for maps
myTheme <- theme_minimal() + theme(plot.margin = grid::unit(c(5, 0, 0, 0), "mm")) +
  theme(legend.justification = "left", legend.title = element_text(size = 12),
        plot.title = element_text(hjust = 0.5, vjust = 0, size = 12, face = "bold"),
        strip.text = element_text(size = 12), panel.background = element_rect(fill = "black"),
        panel.grid = element_blank(), axis.title.x = element_blank(), axis.text.x = element_blank(),
        axis.ticks.x = element_blank(), axis.title.y = element_blank(),
        axis.text.y = element_blank(), axis.ticks.y = element_blank())

p <- ggplot(bb) +
  geom_raster(aes(x = x, y = y, fill = value)) + facet_wrap(~period) +
  geom_sf(data = countries2, color = "white", fill = NA, size = 0.2) + coord_sf(xlim = xlimMoll) +
  scale_fill_gradient2(unit, low = "darkred", high = "darkgreen", mid = "yellow",
                       midpoint = 0.8, na.value = "grey90") + myTheme +
  labs(title = title, caption = "Projection: Mollweide")

ggsave("FigS11_map_labour_rcp119.png",p,height = 2.3,width = 8)
