# Supplementary material for: Overcoming global inequality is critical for land-based mitigation in line with the Paris Agreement
Source: Nat Commun. 2022 Dec 2;13:7453. doi: 10.1038/s41467-022-35114-7 (PMC9718475; doi:10.1038/s41467-022-35114-7)
Supplement: Supplementary file 4 — Supplementary Data 1 [file 41467_2022_35114_MOESM4_ESM.zip › data_repo/README.txt]

Data repository - LAMACLIMA MAgPIE scenarios

This repository contains modelling results of a study conducted with the global multi-regional MAgPIE open-source land-use modelling framework version 4.4.0.

Contact:
Florian Humpenöder
Potsdam Institute for Climate Impact Research
humpenoeder@pik-potsdam.de
September 2022

This work has been funded through the project "LAnd MAnagement for CLImate Mitigation and Adaptation" (LAMACLIMA). 
LAMACLIMA is part of AXIS, an ERA-NET initiated by JPI Climate and funded by DLR/BMBF (DE, grant no. 01LS1905C), 
NWO (NL), RCN (NO) and BELSPO (Belgium) with co-funding by the European Union under Horizon 2020 (Grant Agreement reference 776608). 

The source code for MAgPIE 4.4.0 is openly available at https://github.com/magpiemodel/magpie/releases/tag/v4.4.0 and http://doi.org/10.5281/zenodo.5776306. 
The model documentation can be found at https://rse.pik-potsdam.de/doc/magpie/4.4.0/. 
Instructions for software installation and running the model are available at https://github.com/magpiemodel. 
The scenarios have been produced using the script "scripts/start/projects/project_LAMACLIMA_WP4.R". 
The results of the 5 scenarios have been merged into a single RDS file "report_WP4_HR_LAMA91.rds" with the script "scripts/output/merge_report.R" in the MAgPIE directory.

The R script "plot_LAMACLIMA.R.R" contains the source code for data analysis and visualization of results based on the RDS file "report_WP4_HR_LAMA91.rds".
Data analysis and visualization of results are performed using the open-source R library ggplot2 in combination with R libraries that are specifically built for processing MAgPIE outputs. 
These libraries are available open source at https://github.com/pik-piam.

Information on GAMS and R version:

GAMS version: 37.1.0

R version 4.2.0 (2022-04-22)
Platform: x86_64-apple-darwin17.0 (64-bit)
Running under: macOS Monterey 12.5.1

Matrix products: default
LAPACK: /Library/Frameworks/R.framework/Versions/4.2/Resources/lib/libRlapack.dylib

locale:
[1] en_US.UTF-8/en_US.UTF-8/en_US.UTF-8/C/en_US.UTF-8/en_US.UTF-8

attached base packages:
[1] stats     graphics  grDevices utils     datasets  methods   base     

other attached packages:
 [1] terra_1.5-21        magpiesets_0.45.2   sf_1.0-7            rnaturalearth_0.1.0 scales_1.2.0        ggiraphExtra_0.3.0 
 [7] ggiraph_0.8.2       mip_0.137.4         RColorBrewer_1.1-3  quitte_0.3100.1     patchwork_1.1.1     ggrepel_0.9.1      
[13] data.table_1.14.2   luscale_2.26.1      ggplot2_3.3.6       luplot_3.52.3       magclass_6.4.2     

loaded via a namespace (and not attached):
  [1] readxl_1.4.0        uuid_1.1-0          backports_1.4.1     spam_2.8-0          Hmisc_4.7-0         systemfonts_1.0.4  
  [7] plyr_1.8.7          igraph_1.3.2        lazyeval_0.2.2      sp_1.5-0            splines_4.2.0       mycor_0.1.1        
 [13] usethis_2.1.6       gms_0.16.0          trafficlight_1.13.1 digest_0.6.29       htmltools_0.5.2     viridis_0.6.2      
 [19] madrat_2.18.3       fansi_1.0.3         magrittr_2.0.3      checkmate_2.1.0     memoise_2.0.1       cluster_2.1.3      
 [25] tzdb_0.3.0          remotes_2.4.2       readr_2.1.2         R.utils_2.11.0      lpSolve_5.6.15      prettyunits_1.1.1  
 [31] jpeg_0.1-9          colorspace_2.0-3    xfun_0.31           dplyr_1.0.9         callr_3.7.0         crayon_1.5.1       
 [37] jsonlite_1.8.0      survival_3.3-1      zoo_1.8-10          countrycode_1.4.0   glue_1.6.2          gtable_0.3.0       
 [43] ppcor_1.1           sjmisc_2.8.9        R.cache_0.15.0      pkgbuild_1.3.1      lucode2_0.29.3      maps_3.4.0         
 [49] abind_1.4-5         DBI_1.1.3           Rcpp_1.0.8.3        viridisLite_0.4.0   xtable_1.8-4        htmlTable_2.4.0    
 [55] units_0.8-0         rworldmap_1.3-6     proxy_0.4-27        foreign_0.8-82      dotCall64_1.0-1     Formula_1.2-4      
 [61] htmlwidgets_1.5.4   rex_1.2.1           httr_1.4.3          ellipsis_0.3.2      farver_2.1.0        pkgconfig_2.0.3    
 [67] R.methodsS3_1.8.2   nnet_7.3-17         utf8_1.2.2          labeling_0.4.2      tidyselect_1.1.2    rlang_1.0.2        
 [73] reshape2_1.4.4      later_1.3.0         cellranger_1.1.0    munsell_0.5.0       tools_4.2.0         cachem_1.0.6       
 [79] cli_3.3.0           generics_0.1.2      sjlabelled_1.2.0    devtools_2.4.3      stringr_1.4.0       fastmap_1.1.0      
 [85] yaml_2.3.5          processx_3.6.1      knitr_1.39          fs_1.5.2            purrr_0.3.4         gdxrrw_1.0.10      
 [91] nlme_3.1-158        mime_0.12           R.oo_1.25.0         xml2_1.3.3          lusweave_1.46.3     brio_1.1.3         
 [97] compiler_4.2.0      rstudioapi_0.13     plotly_4.10.0       filelock_1.0.2      curl_2.8.1          png_0.1-7          
[103] e1071_1.7-11        testthat_3.1.4      tibble_3.1.7        stringi_1.7.6       cyclocomp_1.1.0     ps_1.7.1           
[109] desc_1.4.1          forcats_0.5.1       fields_13.3         lattice_0.20-45     Matrix_1.4-1        classInt_0.4-7     
[115] styler_1.7.0        vctrs_0.4.1         pillar_1.7.0        lifecycle_1.0.1     insight_0.17.1      maptools_1.1-4     
[121] httpuv_1.6.5        R6_2.5.1            latticeExtra_0.6-29 promises_1.2.0.1    renv_0.15.5         KernSmooth_2.23-20 
[127] gridExtra_2.3       writexl_1.4.0       sessioninfo_1.2.2   codetools_0.2-18    MASS_7.3-57         assertthat_0.2.1   
[133] pkgload_1.2.4       qualV_0.3-4         rprojroot_2.0.3     withr_2.5.0         citation_0.6.2      mgcv_1.8-40        
[139] hms_1.1.1           lintr_3.0.0         grid_4.2.0          rpart_4.1.16        class_7.3-20        tidyr_1.2.0        
[145] shiny_1.7.1         base64enc_0.1-3 
