# Supplementary material for: Overcoming global inequality is critical for land-based mitigation in line with the Paris Agreement
Source: Nat Commun. 2022 Dec 2;13:7453. doi: 10.1038/s41467-022-35114-7 (PMC9718475; doi:10.1038/s41467-022-35114-7)
Supplement: Supplementary file 4 — Supplementary Data 1 [file 41467_2022_35114_MOESM4_ESM.zip › data_repo/theme_my.R]

theme_my <- function(base_size = 11, base_family = "",rotate_x=FALSE, panel.spacing=3) {
  txt <- element_text(size = base_size, colour = "black", face = "plain")
  bold_txt <- element_text(size = base_size, colour = "black", face = "bold")
  
  theme_bw(base_size = base_size, base_family = base_family) +
    theme(
      legend.key = element_blank(), 
      strip.background = element_rect(color="black",fill="grey95"),
      axis.text.x = if(rotate_x) element_text(angle = 90, hjust = 1, vjust = 0.5) else element_text(angle = 0),
      axis.title.x = element_text(vjust=0),
      axis.title.y = element_text(margin = margin(t = 0, r = 5, b = 0, l = 0)),
      axis.title.y.right = element_text(margin = margin(t = 0, r = 0, b = 0, l = 5)),
      panel.grid.minor.x = element_blank(),
      panel.grid.major.x = element_blank(),
      
      panel.spacing.x = unit(panel.spacing, "mm"),
      panel.spacing.y = unit(panel.spacing, "mm"),
      
      text = txt, 
      plot.title = bold_txt, 
      
      axis.title = bold_txt, 
      axis.text = txt, 
      
#      legend.title = bold_txt, 
#      legend.text = txt,
      legend.text = element_text(margin = margin(r = 10), hjust = 0,size = base_size, colour = "black", face = "plain"),
      legend.title = element_text(margin = margin(r = 10), hjust = 0,size = base_size, colour = "black", face = "bold")
      )
  # +
  #    theme(legend.position="bottom",legend.box = "vertical",legend.title.align = 0)
}
