# Supplementary material for: Overcoming global inequality is critical for land-based mitigation in line with the Paris Agreement
Source: Nat Commun. 2022 Dec 2;13:7453. doi: 10.1038/s41467-022-35114-7 (PMC9718475; doi:10.1038/s41467-022-35114-7)
Supplement: Supplementary file 5 — Supplementary Data 2 [file 41467_2022_35114_MOESM5_ESM.zip]

Archive with 8 entries (8 files):
- Fig1_drivers.xlsx
- Fig2_food_waste.xlsx
- Fig3_summary.xlsx
- Fig4_land.xlsx
- Fig5_tau.xlsx
- Fig6_emis_GHG.xlsx
- Fig7_emis_brakedown.xlsx
- Fig8_indicator_detail.xlsx
