# Supplementary material for: Overcoming global inequality is critical for land-based mitigation in line with the Paris Agreement
Source: Nat Commun. 2022 Dec 2;13:7453. doi: 10.1038/s41467-022-35114-7 (PMC9718475; doi:10.1038/s41467-022-35114-7)
Supplement: Supplementary file 5 — Supplementary Data 2 [file 41467_2022_35114_MOESM5_ESM.zip › Fig1_drivers.xlsx]

## Sheet: Fig1a
region_class	model	scenario	variable	unit	period	value
OECD90+EU	MAgPIE	Global-Inequality	Population	billion people	2020	1.15603
OECD90+EU	MAgPIE	Global-Inequality	Population	billion people	2025	1.16763
OECD90+EU	MAgPIE	Global-Inequality	Population	billion people	2030	1.17338
OECD90+EU	MAgPIE	Global-Inequality	Population	billion people	2035	1.17416
OECD90+EU	MAgPIE	Global-Inequality	Population	billion people	2040	1.17164
OECD90+EU	MAgPIE	Global-Inequality	Population	billion people	2045	1.16626
OECD90+EU	MAgPIE	Global-Inequality	Population	billion people	2050	1.15817
OECD90+EU	MAgPIE	Global-Inequality	Population	billion people	2055	1.14763
OECD90+EU	MAgPIE	Global-Inequality	Population	billion people	2060	1.13534
OECD90+EU	MAgPIE	Global-Inequality	Population	billion people	2065	1.12236
OECD90+EU	MAgPIE	Global-Inequality	Population	billion people	2070	1.10936
OECD90+EU	MAgPIE	Global-Inequality	Population	billion people	2075	1.09659
OECD90+EU	MAgPIE	Global-Inequality	Population	billion people	2080	1.08379
OECD90+EU	MAgPIE	Global-Inequality	Population	billion people	2085	1.07069
OECD90+EU	MAgPIE	Global-Inequality	Population	billion people	2090	1.05746
OECD90+EU	MAgPIE	Global-Inequality	Population	billion people	2095	1.04492
OECD90+EU	MAgPIE	Global-Inequality	Population	billion people	2100	1.0337
OECD90+EU	MAgPIE	Global-Sustainability	Population	billion people	2020	1.15603
OECD90+EU	MAgPIE	Global-Sustainability	Population	billion people	2025	1.16763
OECD90+EU	MAgPIE	Global-Sustainability	Population	billion people	2030	1.17654
OECD90+EU	MAgPIE	Global-Sustainability	Population	billion people	2035	1.18223
OECD90+EU	MAgPIE	Global-Sustainability	Population	billion people	2040	1.18539
OECD90+EU	MAgPIE	Global-Sustainability	Population	billion people	2045	1.18603
OECD90+EU	MAgPIE	Global-Sustainability	Population	billion people	2050	1.18392
OECD90+EU	MAgPIE	Global-Sustainability	Population	billion people	2055	1.17893
OECD90+EU	MAgPIE	Global-Sustainability	Population	billion people	2060	1.17172
OECD90+EU	MAgPIE	Global-Sustainability	Population	billion people	2065	1.16319
OECD90+EU	MAgPIE	Global-Sustainability	Population	billion people	2070	1.15431
OECD90+EU	MAgPIE	Global-Sustainability	Population	billion people	2075	1.14543
OECD90+EU	MAgPIE	Global-Sustainability	Population	billion people	2080	1.1363
OECD90+EU	MAgPIE	Global-Sustainability	Population	billion people	2085	1.12629
OECD90+EU	MAgPIE	Global-Sustainability	Population	billion people	2090	1.11498
OECD90+EU	MAgPIE	Global-Sustainability	Population	billion people	2095	1.10202
OECD90+EU	MAgPIE	Global-Sustainability	Population	billion people	2100	1.08699
ASIA	MAgPIE	Global-Inequality	Population	billion people	2020	4.05259
ASIA	MAgPIE	Global-Inequality	Population	billion people	2025	4.20456
ASIA	MAgPIE	Global-Inequality	Population	billion people	2030	4.29896
ASIA	MAgPIE	Global-Inequality	Population	billion people	2035	4.35023
ASIA	MAgPIE	Global-Inequality	Population	billion people	2040	4.37207
ASIA	MAgPIE	Global-Inequality	Population	billion people	2045	4.3664
ASIA	MAgPIE	Global-Inequality	Population	billion people	2050	4.33316
ASIA	MAgPIE	Global-Inequality	Population	billion people	2055	4.27456
ASIA	MAgPIE	Global-Inequality	Population	billion people	2060	4.19372
ASIA	MAgPIE	Global-Inequality	Population	billion people	2065	4.09477
ASIA	MAgPIE	Global-Inequality	Population	billion people	2070	3.98175
ASIA	MAgPIE	Global-Inequality	Population	billion people	2075	3.85734
ASIA	MAgPIE	Global-Inequality	Population	billion people	2080	3.72417
ASIA	MAgPIE	Global-Inequality	Population	billion people	2085	3.58507
ASIA	MAgPIE	Global-Inequality	Population	billion people	2090	3.44389
ASIA	MAgPIE	Global-Inequality	Population	billion people	2095	3.30326
ASIA	MAgPIE	Global-Inequality	Population	billion people	2100	3.16449
ASIA	MAgPIE	Global-Sustainability	Population	billion people	2020	4.05259
ASIA	MAgPIE	Global-Sustainability	Population	billion people	2025	4.20456
ASIA	MAgPIE	Global-Sustainability	Population	billion people	2030	4.29699
ASIA	MAgPIE	Global-Sustainability	Population	billion people	2035	4.35155
ASIA	MAgPIE	Global-Sustainability	Population	billion people	2040	4.38418
ASIA	MAgPIE	Global-Sustainability	Population	billion people	2045	4.39441
ASIA	MAgPIE	Global-Sustainability	Population	billion people	2050	4.37909
ASIA	MAgPIE	Global-Sustainability	Population	billion people	2055	4.3377
ASIA	MAgPIE	Global-Sustainability	Population	billion people	2060	4.27404
ASIA	MAgPIE	Global-Sustainability	Population	billion people	2065	4.19318
ASIA	MAgPIE	Global-Sustainability	Population	billion people	2070	4.09952
ASIA	MAgPIE	Global-Sustainability	Population	billion people	2075	3.9953
ASIA	MAgPIE	Global-Sustainability	Population	billion people	2080	3.88091
ASIA	MAgPIE	Global-Sustainability	Population	billion people	2085	3.75639
ASIA	MAgPIE	Global-Sustainability	Population	billion people	2090	3.62336
ASIA	MAgPIE	Global-Sustainability	Population	billion people	2095	3.48539
ASIA	MAgPIE	Global-Sustainability	Population	billion people	2100	3.34561
LAM	MAgPIE	Global-Inequality	Population	billion people	2020	0.653479
LAM	MAgPIE	Global-Inequality	Population	billion people	2025	0.681315
LAM	MAgPIE	Global-Inequality	Population	billion people	2030	0.700844
LAM	MAgPIE	Global-Inequality	Population	billion people	2035	0.713654
LAM	MAgPIE	Global-Inequality	Population	billion people	2040	0.721233
LAM	MAgPIE	Global-Inequality	Population	billion people	2045	0.723721
LAM	MAgPIE	Global-Inequality	Population	billion people	2050	0.7214
LAM	MAgPIE	Global-Inequality	Population	billion people	2055	0.714575
LAM	MAgPIE	Global-Inequality	Population	billion people	2060	0.7036
LAM	MAgPIE	Global-Inequality	Population	billion people	2065	0.688897
LAM	MAgPIE	Global-Inequality	Population	billion people	2070	0.670953
LAM	MAgPIE	Global-Inequality	Population	billion people	2075	0.650245
LAM	MAgPIE	Global-Inequality	Population	billion people	2080	0.627381
LAM	MAgPIE	Global-Inequality	Population	billion people	2085	0.603033
LAM	MAgPIE	Global-Inequality	Population	billion people	2090	0.577596
LAM	MAgPIE	Global-Inequality	Population	billion people	2095	0.551666
LAM	MAgPIE	Global-Inequality	Population	billion people	2100	0.525684
LAM	MAgPIE	Global-Sustainability	Population	billion people	2020	0.653479
LAM	MAgPIE	Global-Sustainability	Population	billion people	2025	0.681315
LAM	MAgPIE	Global-Sustainability	Population	billion people	2030	0.699788
LAM	MAgPIE	Global-Sustainability	Population	billion people	2035	0.712399
LAM	MAgPIE	Global-Sustainability	Population	billion people	2040	0.721259
LAM	MAgPIE	Global-Sustainability	Population	billion people	2045	0.726171
LAM	MAgPIE	Global-Sustainability	Population	billion people	2050	0.726834
LAM	MAgPIE	Global-Sustainability	Population	billion people	2055	0.723342
LAM	MAgPIE	Global-Sustainability	Population	billion people	2060	0.716175
LAM	MAgPIE	Global-Sustainability	Population	billion people	2065	0.705985
LAM	MAgPIE	Global-Sustainability	Population	billion people	2070	0.693177
LAM	MAgPIE	Global-Sustainability	Population	billion people	2075	0.677978
LAM	MAgPIE	Global-Sustainability	Population	billion people	2080	0.660643
LAM	MAgPIE	Global-Sustainability	Population	billion people	2085	0.641473
LAM	MAgPIE	Global-Sustainability	Population	billion people	2090	0.62086
LAM	MAgPIE	Global-Sustainability	Population	billion people	2095	0.599201
LAM	MAgPIE	Global-Sustainability	Population	billion people	2100	0.576829
ROW	MAgPIE	Global-Inequality	Population	billion people	2020	0.79968
ROW	MAgPIE	Global-Inequality	Population	billion people	2025	0.847788
ROW	MAgPIE	Global-Inequality	Population	billion people	2030	0.883119
ROW	MAgPIE	Global-Inequality	Population	billion people	2035	0.913284
ROW	MAgPIE	Global-Inequality	Population	billion people	2040	0.941275
ROW	MAgPIE	Global-Inequality	Population	billion people	2045	0.966525
ROW	MAgPIE	Global-Inequality	Population	billion people	2050	0.988173
ROW	MAgPIE	Global-Inequality	Population	billion people	2055	1.00555
ROW	MAgPIE	Global-Inequality	Population	billion people	2060	1.01861
ROW	MAgPIE	Global-Inequality	Population	billion people	2065	1.02768
ROW	MAgPIE	Global-Inequality	Population	billion people	2070	1.0331
ROW	MAgPIE	Global-Inequality	Population	billion people	2075	1.03559
ROW	MAgPIE	Global-Inequality	Population	billion people	2080	1.03618
ROW	MAgPIE	Global-Inequality	Population	billion people	2085	1.03559
ROW	MAgPIE	Global-Inequality	Population	billion people	2090	1.03428
ROW	MAgPIE	Global-Inequality	Population	billion people	2095	1.03211
ROW	MAgPIE	Global-Inequality	Population	billion people	2100	1.02847
ROW	MAgPIE	Global-Sustainability	Population	billion people	2020	0.79968
ROW	MAgPIE	Global-Sustainability	Population	billion people	2025	0.847788
ROW	MAgPIE	Global-Sustainability	Population	billion people	2030	0.878262
ROW	MAgPIE	Global-Sustainability	Population	billion people	2035	0.901458
ROW	MAgPIE	Global-Sustainability	Population	billion people	2040	0.922583
ROW	MAgPIE	Global-Sustainability	Population	billion people	2045	0.94096
ROW	MAgPIE	Global-Sustainability	Population	billion people	2050	0.954987
ROW	MAgPIE	Global-Sustainability	Population	billion people	2055	0.963467
ROW	MAgPIE	Global-Sustainability	Population	billion people	2060	0.966473
ROW	MAgPIE	Global-Sustainability	Population	billion people	2065	0.964745
ROW	MAgPIE	Global-Sustainability	Population	billion people	2070	0.959015
ROW	MAgPIE	Global-Sustainability	Population	billion people	2075	0.949714
ROW	MAgPIE	Global-Sustainability	Population	billion people	2080	0.937108
ROW	MAgPIE	Global-Sustainability	Population	billion people	2085	0.921628
ROW	MAgPIE	Global-Sustainability	Population	billion people	2090	0.903951
ROW	MAgPIE	Global-Sustainability	Population	billion people	2095	0.884923
ROW	MAgPIE	Global-Sustainability	Population	billion people	2100	0.864933
SSA	MAgPIE	Global-Inequality	Population	billion people	2020	1.09403
SSA	MAgPIE	Global-Inequality	Population	billion people	2025	1.24045
SSA	MAgPIE	Global-Inequality	Population	billion people	2030	1.40906
SSA	MAgPIE	Global-Inequality	Population	billion people	2035	1.59234
SSA	MAgPIE	Global-Inequality	Population	billion people	2040	1.78234
SSA	MAgPIE	Global-Inequality	Population	billion people	2045	1.97802
SSA	MAgPIE	Global-Inequality	Population	billion people	2050	2.17807
SSA	MAgPIE	Global-Inequality	Population	billion people	2055	2.37955
SSA	MAgPIE	Global-Inequality	Population	billion people	2060	2.57854
SSA	MAgPIE	Global-Inequality	Population	billion people	2065	2.7715
SSA	MAgPIE	Global-Inequality	Population	billion people	2070	2.95614
SSA	MAgPIE	Global-Inequality	Population	billion people	2075	3.13138
SSA	MAgPIE	Global-Inequality	Population	billion people	2080	3.29643
SSA	MAgPIE	Global-Inequality	Population	billion people	2085	3.45037
SSA	MAgPIE	Global-Inequality	Population	billion people	2090	3.5919
SSA	MAgPIE	Global-Inequality	Population	billion people	2095	3.71962
SSA	MAgPIE	Global-Inequality	Population	billion people	2100	3.83233
SSA	MAgPIE	Global-Sustainability	Population	billion people	2020	1.09403
SSA	MAgPIE	Global-Sustainability	Population	billion people	2025	1.24045
SSA	MAgPIE	Global-Sustainability	Population	billion people	2030	1.33888
SSA	MAgPIE	Global-Sustainability	Population	billion people	2035	1.41709
SSA	MAgPIE	Global-Sustainability	Population	billion people	2040	1.49017
SSA	MAgPIE	Global-Sustainability	Population	billion people	2045	1.55625
SSA	MAgPIE	Global-Sustainability	Population	billion people	2050	1.61202
SSA	MAgPIE	Global-Sustainability	Population	billion people	2055	1.65499
SSA	MAgPIE	Global-Sustainability	Population	billion people	2060	1.68475
SSA	MAgPIE	Global-Sustainability	Population	billion people	2065	1.70277
SSA	MAgPIE	Global-Sustainability	Population	billion people	2070	1.71067
SSA	MAgPIE	Global-Sustainability	Population	billion people	2075	1.70859
SSA	MAgPIE	Global-Sustainability	Population	billion people	2080	1.69564
SSA	MAgPIE	Global-Sustainability	Population	billion people	2085	1.67131
SSA	MAgPIE	Global-Sustainability	Population	billion people	2090	1.63565
SSA	MAgPIE	Global-Sustainability	Population	billion people	2095	1.58988
SSA	MAgPIE	Global-Sustainability	Population	billion people	2100	1.53616

## Sheet: Fig1b
region_class	model	scenario	variable	unit	period	value
OECD90+EU	MAgPIE	Global-Inequality	Income	US$05 PPP/cap/yr	2020	37148.8
OECD90+EU	MAgPIE	Global-Inequality	Income	US$05 PPP/cap/yr	2025	40951.9
OECD90+EU	MAgPIE	Global-Inequality	Income	US$05 PPP/cap/yr	2030	44589.7
OECD90+EU	MAgPIE	Global-Inequality	Income	US$05 PPP/cap/yr	2035	48598.7
OECD90+EU	MAgPIE	Global-Inequality	Income	US$05 PPP/cap/yr	2040	52617.3
OECD90+EU	MAgPIE	Global-Inequality	Income	US$05 PPP/cap/yr	2045	56582.7
OECD90+EU	MAgPIE	Global-Inequality	Income	US$05 PPP/cap/yr	2050	60449.3
OECD90+EU	MAgPIE	Global-Inequality	Income	US$05 PPP/cap/yr	2055	64421
OECD90+EU	MAgPIE	Global-Inequality	Income	US$05 PPP/cap/yr	2060	68733.5
OECD90+EU	MAgPIE	Global-Inequality	Income	US$05 PPP/cap/yr	2065	73397.1
OECD90+EU	MAgPIE	Global-Inequality	Income	US$05 PPP/cap/yr	2070	78160.4
OECD90+EU	MAgPIE	Global-Inequality	Income	US$05 PPP/cap/yr	2075	82931.2
OECD90+EU	MAgPIE	Global-Inequality	Income	US$05 PPP/cap/yr	2080	87988.3
OECD90+EU	MAgPIE	Global-Inequality	Income	US$05 PPP/cap/yr	2085	93292.7
OECD90+EU	MAgPIE	Global-Inequality	Income	US$05 PPP/cap/yr	2090	98974.4
OECD90+EU	MAgPIE	Global-Inequality	Income	US$05 PPP/cap/yr	2095	105138
OECD90+EU	MAgPIE	Global-Inequality	Income	US$05 PPP/cap/yr	2100	111706
OECD90+EU	MAgPIE	Global-Sustainability	Income	US$05 PPP/cap/yr	2020	37148.8
OECD90+EU	MAgPIE	Global-Sustainability	Income	US$05 PPP/cap/yr	2025	40951.9
OECD90+EU	MAgPIE	Global-Sustainability	Income	US$05 PPP/cap/yr	2030	44544.1
OECD90+EU	MAgPIE	Global-Sustainability	Income	US$05 PPP/cap/yr	2035	48524.8
OECD90+EU	MAgPIE	Global-Sustainability	Income	US$05 PPP/cap/yr	2040	52419.4
OECD90+EU	MAgPIE	Global-Sustainability	Income	US$05 PPP/cap/yr	2045	56170.4
OECD90+EU	MAgPIE	Global-Sustainability	Income	US$05 PPP/cap/yr	2050	59672.7
OECD90+EU	MAgPIE	Global-Sustainability	Income	US$05 PPP/cap/yr	2055	63154.7
OECD90+EU	MAgPIE	Global-Sustainability	Income	US$05 PPP/cap/yr	2060	66837.1
OECD90+EU	MAgPIE	Global-Sustainability	Income	US$05 PPP/cap/yr	2065	70792.4
OECD90+EU	MAgPIE	Global-Sustainability	Income	US$05 PPP/cap/yr	2070	74839.2
OECD90+EU	MAgPIE	Global-Sustainability	Income	US$05 PPP/cap/yr	2075	78898
OECD90+EU	MAgPIE	Global-Sustainability	Income	US$05 PPP/cap/yr	2080	83173.6
OECD90+EU	MAgPIE	Global-Sustainability	Income	US$05 PPP/cap/yr	2085	87691.1
OECD90+EU	MAgPIE	Global-Sustainability	Income	US$05 PPP/cap/yr	2090	92502.8
OECD90+EU	MAgPIE	Global-Sustainability	Income	US$05 PPP/cap/yr	2095	97657.8
OECD90+EU	MAgPIE	Global-Sustainability	Income	US$05 PPP/cap/yr	2100	103139
ASIA	MAgPIE	Global-Inequality	Income	US$05 PPP/cap/yr	2020	10560.7
ASIA	MAgPIE	Global-Inequality	Income	US$05 PPP/cap/yr	2025	13016
ASIA	MAgPIE	Global-Inequality	Income	US$05 PPP/cap/yr	2030	15496.7
ASIA	MAgPIE	Global-Inequality	Income	US$05 PPP/cap/yr	2035	17709.2
ASIA	MAgPIE	Global-Inequality	Income	US$05 PPP/cap/yr	2040	19872
ASIA	MAgPIE	Global-Inequality	Income	US$05 PPP/cap/yr	2045	21966.9
ASIA	MAgPIE	Global-Inequality	Income	US$05 PPP/cap/yr	2050	23910
ASIA	MAgPIE	Global-Inequality	Income	US$05 PPP/cap/yr	2055	25725.1
ASIA	MAgPIE	Global-Inequality	Income	US$05 PPP/cap/yr	2060	27563.1
ASIA	MAgPIE	Global-Inequality	Income	US$05 PPP/cap/yr	2065	29404.6
ASIA	MAgPIE	Global-Inequality	Income	US$05 PPP/cap/yr	2070	31215.7
ASIA	MAgPIE	Global-Inequality	Income	US$05 PPP/cap/yr	2075	32962.7
ASIA	MAgPIE	Global-Inequality	Income	US$05 PPP/cap/yr	2080	34761.9
ASIA	MAgPIE	Global-Inequality	Income	US$05 PPP/cap/yr	2085	36567.7
ASIA	MAgPIE	Global-Inequality	Income	US$05 PPP/cap/yr	2090	38425.3
ASIA	MAgPIE	Global-Inequality	Income	US$05 PPP/cap/yr	2095	40338.6
ASIA	MAgPIE	Global-Inequality	Income	US$05 PPP/cap/yr	2100	42257.5
ASIA	MAgPIE	Global-Sustainability	Income	US$05 PPP/cap/yr	2020	10560.7
ASIA	MAgPIE	Global-Sustainability	Income	US$05 PPP/cap/yr	2025	13016
ASIA	MAgPIE	Global-Sustainability	Income	US$05 PPP/cap/yr	2030	16619.4
ASIA	MAgPIE	Global-Sustainability	Income	US$05 PPP/cap/yr	2035	20856.9
ASIA	MAgPIE	Global-Sustainability	Income	US$05 PPP/cap/yr	2040	25227.5
ASIA	MAgPIE	Global-Sustainability	Income	US$05 PPP/cap/yr	2045	29679.7
ASIA	MAgPIE	Global-Sustainability	Income	US$05 PPP/cap/yr	2050	34041.6
ASIA	MAgPIE	Global-Sustainability	Income	US$05 PPP/cap/yr	2055	38290.3
ASIA	MAgPIE	Global-Sustainability	Income	US$05 PPP/cap/yr	2060	42593.8
ASIA	MAgPIE	Global-Sustainability	Income	US$05 PPP/cap/yr	2065	46964.1
ASIA	MAgPIE	Global-Sustainability	Income	US$05 PPP/cap/yr	2070	51341.3
ASIA	MAgPIE	Global-Sustainability	Income	US$05 PPP/cap/yr	2075	55675.2
ASIA	MAgPIE	Global-Sustainability	Income	US$05 PPP/cap/yr	2080	60195.4
ASIA	MAgPIE	Global-Sustainability	Income	US$05 PPP/cap/yr	2085	64865.2
ASIA	MAgPIE	Global-Sustainability	Income	US$05 PPP/cap/yr	2090	69732
ASIA	MAgPIE	Global-Sustainability	Income	US$05 PPP/cap/yr	2095	74842.6
ASIA	MAgPIE	Global-Sustainability	Income	US$05 PPP/cap/yr	2100	80155
LAM	MAgPIE	Global-Inequality	Income	US$05 PPP/cap/yr	2020	12257.5
LAM	MAgPIE	Global-Inequality	Income	US$05 PPP/cap/yr	2025	12999.6
LAM	MAgPIE	Global-Inequality	Income	US$05 PPP/cap/yr	2030	14677.9
LAM	MAgPIE	Global-Inequality	Income	US$05 PPP/cap/yr	2035	16606.4
LAM	MAgPIE	Global-Inequality	Income	US$05 PPP/cap/yr	2040	18789.3
LAM	MAgPIE	Global-Inequality	Income	US$05 PPP/cap/yr	2045	21103.1
LAM	MAgPIE	Global-Inequality	Income	US$05 PPP/cap/yr	2050	23564.4
LAM	MAgPIE	Global-Inequality	Income	US$05 PPP/cap/yr	2055	26228.6
LAM	MAgPIE	Global-Inequality	Income	US$05 PPP/cap/yr	2060	29104.3
LAM	MAgPIE	Global-Inequality	Income	US$05 PPP/cap/yr	2065	32133.4
LAM	MAgPIE	Global-Inequality	Income	US$05 PPP/cap/yr	2070	35290.9
LAM	MAgPIE	Global-Inequality	Income	US$05 PPP/cap/yr	2075	38619.4
LAM	MAgPIE	Global-Inequality	Income	US$05 PPP/cap/yr	2080	42140
LAM	MAgPIE	Global-Inequality	Income	US$05 PPP/cap/yr	2085	45841.3
LAM	MAgPIE	Global-Inequality	Income	US$05 PPP/cap/yr	2090	49758
LAM	MAgPIE	Global-Inequality	Income	US$05 PPP/cap/yr	2095	53921
LAM	MAgPIE	Global-Inequality	Income	US$05 PPP/cap/yr	2100	58288.5
LAM	MAgPIE	Global-Sustainability	Income	US$05 PPP/cap/yr	2020	12257.5
LAM	MAgPIE	Global-Sustainability	Income	US$05 PPP/cap/yr	2025	12999.6
LAM	MAgPIE	Global-Sustainability	Income	US$05 PPP/cap/yr	2030	15612.8
LAM	MAgPIE	Global-Sustainability	Income	US$05 PPP/cap/yr	2035	19204.3
LAM	MAgPIE	Global-Sustainability	Income	US$05 PPP/cap/yr	2040	23197.1
LAM	MAgPIE	Global-Sustainability	Income	US$05 PPP/cap/yr	2045	27507.8
LAM	MAgPIE	Global-Sustainability	Income	US$05 PPP/cap/yr	2050	32068.7
LAM	MAgPIE	Global-Sustainability	Income	US$05 PPP/cap/yr	2055	36874.1
LAM	MAgPIE	Global-Sustainability	Income	US$05 PPP/cap/yr	2060	41898.2
LAM	MAgPIE	Global-Sustainability	Income	US$05 PPP/cap/yr	2065	47058.1
LAM	MAgPIE	Global-Sustainability	Income	US$05 PPP/cap/yr	2070	52278.9
LAM	MAgPIE	Global-Sustainability	Income	US$05 PPP/cap/yr	2075	57586.8
LAM	MAgPIE	Global-Sustainability	Income	US$05 PPP/cap/yr	2080	63073.7
LAM	MAgPIE	Global-Sustainability	Income	US$05 PPP/cap/yr	2085	68778.2
LAM	MAgPIE	Global-Sustainability	Income	US$05 PPP/cap/yr	2090	74767.7
LAM	MAgPIE	Global-Sustainability	Income	US$05 PPP/cap/yr	2095	81087.5
LAM	MAgPIE	Global-Sustainability	Income	US$05 PPP/cap/yr	2100	87702.9
ROW	MAgPIE	Global-Inequality	Income	US$05 PPP/cap/yr	2020	14557.2
ROW	MAgPIE	Global-Inequality	Income	US$05 PPP/cap/yr	2025	15615.7
ROW	MAgPIE	Global-Inequality	Income	US$05 PPP/cap/yr	2030	17746.1
ROW	MAgPIE	Global-Inequality	Income	US$05 PPP/cap/yr	2035	20194.5
ROW	MAgPIE	Global-Inequality	Income	US$05 PPP/cap/yr	2040	22624.9
ROW	MAgPIE	Global-Inequality	Income	US$05 PPP/cap/yr	2045	24793.9
ROW	MAgPIE	Global-Inequality	Income	US$05 PPP/cap/yr	2050	26670.1
ROW	MAgPIE	Global-Inequality	Income	US$05 PPP/cap/yr	2055	28509.4
ROW	MAgPIE	Global-Inequality	Income	US$05 PPP/cap/yr	2060	30520.7
ROW	MAgPIE	Global-Inequality	Income	US$05 PPP/cap/yr	2065	32673
ROW	MAgPIE	Global-Inequality	Income	US$05 PPP/cap/yr	2070	34882.1
ROW	MAgPIE	Global-Inequality	Income	US$05 PPP/cap/yr	2075	37105.7
ROW	MAgPIE	Global-Inequality	Income	US$05 PPP/cap/yr	2080	39425.9
ROW	MAgPIE	Global-Inequality	Income	US$05 PPP/cap/yr	2085	41874.9
ROW	MAgPIE	Global-Inequality	Income	US$05 PPP/cap/yr	2090	44507.8
ROW	MAgPIE	Global-Inequality	Income	US$05 PPP/cap/yr	2095	47333
ROW	MAgPIE	Global-Inequality	Income	US$05 PPP/cap/yr	2100	50289.3
ROW	MAgPIE	Global-Sustainability	Income	US$05 PPP/cap/yr	2020	14557.2
ROW	MAgPIE	Global-Sustainability	Income	US$05 PPP/cap/yr	2025	15615.7
ROW	MAgPIE	Global-Sustainability	Income	US$05 PPP/cap/yr	2030	18505
ROW	MAgPIE	Global-Sustainability	Income	US$05 PPP/cap/yr	2035	22182.9
ROW	MAgPIE	Global-Sustainability	Income	US$05 PPP/cap/yr	2040	25783.6
ROW	MAgPIE	Global-Sustainability	Income	US$05 PPP/cap/yr	2045	29280.1
ROW	MAgPIE	Global-Sustainability	Income	US$05 PPP/cap/yr	2050	32673.2
ROW	MAgPIE	Global-Sustainability	Income	US$05 PPP/cap/yr	2055	36193
ROW	MAgPIE	Global-Sustainability	Income	US$05 PPP/cap/yr	2060	40084.7
ROW	MAgPIE	Global-Sustainability	Income	US$05 PPP/cap/yr	2065	44284.4
ROW	MAgPIE	Global-Sustainability	Income	US$05 PPP/cap/yr	2070	48541.3
ROW	MAgPIE	Global-Sustainability	Income	US$05 PPP/cap/yr	2075	52769.9
ROW	MAgPIE	Global-Sustainability	Income	US$05 PPP/cap/yr	2080	57162
ROW	MAgPIE	Global-Sustainability	Income	US$05 PPP/cap/yr	2085	61813.6
ROW	MAgPIE	Global-Sustainability	Income	US$05 PPP/cap/yr	2090	66785
ROW	MAgPIE	Global-Sustainability	Income	US$05 PPP/cap/yr	2095	72047
ROW	MAgPIE	Global-Sustainability	Income	US$05 PPP/cap/yr	2100	77525.7
SSA	MAgPIE	Global-Inequality	Income	US$05 PPP/cap/yr	2020	3003.31
SSA	MAgPIE	Global-Inequality	Income	US$05 PPP/cap/yr	2025	3064.2
SSA	MAgPIE	Global-Inequality	Income	US$05 PPP/cap/yr	2030	3342.84
SSA	MAgPIE	Global-Inequality	Income	US$05 PPP/cap/yr	2035	3582.61
SSA	MAgPIE	Global-Inequality	Income	US$05 PPP/cap/yr	2040	3838.37
SSA	MAgPIE	Global-Inequality	Income	US$05 PPP/cap/yr	2045	4102.22
SSA	MAgPIE	Global-Inequality	Income	US$05 PPP/cap/yr	2050	4377.14
SSA	MAgPIE	Global-Inequality	Income	US$05 PPP/cap/yr	2055	4683.49
SSA	MAgPIE	Global-Inequality	Income	US$05 PPP/cap/yr	2060	5027.13
SSA	MAgPIE	Global-Inequality	Income	US$05 PPP/cap/yr	2065	5407.01
SSA	MAgPIE	Global-Inequality	Income	US$05 PPP/cap/yr	2070	5824.1
SSA	MAgPIE	Global-Inequality	Income	US$05 PPP/cap/yr	2075	6277.37
SSA	MAgPIE	Global-Inequality	Income	US$05 PPP/cap/yr	2080	6762.09
SSA	MAgPIE	Global-Inequality	Income	US$05 PPP/cap/yr	2085	7274.58
SSA	MAgPIE	Global-Inequality	Income	US$05 PPP/cap/yr	2090	7819.74
SSA	MAgPIE	Global-Inequality	Income	US$05 PPP/cap/yr	2095	8395.86
SSA	MAgPIE	Global-Inequality	Income	US$05 PPP/cap/yr	2100	9012.16
SSA	MAgPIE	Global-Sustainability	Income	US$05 PPP/cap/yr	2020	3003.31
SSA	MAgPIE	Global-Sustainability	Income	US$05 PPP/cap/yr	2025	3064.2
SSA	MAgPIE	Global-Sustainability	Income	US$05 PPP/cap/yr	2030	3918.77
SSA	MAgPIE	Global-Sustainability	Income	US$05 PPP/cap/yr	2035	5308.85
SSA	MAgPIE	Global-Sustainability	Income	US$05 PPP/cap/yr	2040	7112.06
SSA	MAgPIE	Global-Sustainability	Income	US$05 PPP/cap/yr	2045	9404.3
SSA	MAgPIE	Global-Sustainability	Income	US$05 PPP/cap/yr	2050	12246.4
SSA	MAgPIE	Global-Sustainability	Income	US$05 PPP/cap/yr	2055	15690.9
SSA	MAgPIE	Global-Sustainability	Income	US$05 PPP/cap/yr	2060	19770.4
SSA	MAgPIE	Global-Sustainability	Income	US$05 PPP/cap/yr	2065	24456.5
SSA	MAgPIE	Global-Sustainability	Income	US$05 PPP/cap/yr	2070	29694.4
SSA	MAgPIE	Global-Sustainability	Income	US$05 PPP/cap/yr	2075	35425.7
SSA	MAgPIE	Global-Sustainability	Income	US$05 PPP/cap/yr	2080	41651.4
SSA	MAgPIE	Global-Sustainability	Income	US$05 PPP/cap/yr	2085	48312.2
SSA	MAgPIE	Global-Sustainability	Income	US$05 PPP/cap/yr	2090	55348.6
SSA	MAgPIE	Global-Sustainability	Income	US$05 PPP/cap/yr	2095	62718.8
SSA	MAgPIE	Global-Sustainability	Income	US$05 PPP/cap/yr	2100	70311.5

## Sheet: Fig1c
region_class	model	scenario	variable	unit	period	value
OECD90+EU	MAgPIE	Global-Inequality	Per-capita calorie intake	kcal/capita/day	2020	2561.81
OECD90+EU	MAgPIE	Global-Inequality	Per-capita calorie intake	kcal/capita/day	2025	2575.13
OECD90+EU	MAgPIE	Global-Inequality	Per-capita calorie intake	kcal/capita/day	2030	2582.43
OECD90+EU	MAgPIE	Global-Inequality	Per-capita calorie intake	kcal/capita/day	2035	2587.6
OECD90+EU	MAgPIE	Global-Inequality	Per-capita calorie intake	kcal/capita/day	2040	2590.29
OECD90+EU	MAgPIE	Global-Inequality	Per-capita calorie intake	kcal/capita/day	2045	2592.4
OECD90+EU	MAgPIE	Global-Inequality	Per-capita calorie intake	kcal/capita/day	2050	2594.7
OECD90+EU	MAgPIE	Global-Inequality	Per-capita calorie intake	kcal/capita/day	2055	2596.51
OECD90+EU	MAgPIE	Global-Inequality	Per-capita calorie intake	kcal/capita/day	2060	2598.52
OECD90+EU	MAgPIE	Global-Inequality	Per-capita calorie intake	kcal/capita/day	2065	2598.81
OECD90+EU	MAgPIE	Global-Inequality	Per-capita calorie intake	kcal/capita/day	2070	2596.76
OECD90+EU	MAgPIE	Global-Inequality	Per-capita calorie intake	kcal/capita/day	2075	2595.6
OECD90+EU	MAgPIE	Global-Inequality	Per-capita calorie intake	kcal/capita/day	2080	2594.54
OECD90+EU	MAgPIE	Global-Inequality	Per-capita calorie intake	kcal/capita/day	2085	2593.5
OECD90+EU	MAgPIE	Global-Inequality	Per-capita calorie intake	kcal/capita/day	2090	2592.35
OECD90+EU	MAgPIE	Global-Inequality	Per-capita calorie intake	kcal/capita/day	2095	2590.16
OECD90+EU	MAgPIE	Global-Inequality	Per-capita calorie intake	kcal/capita/day	2100	2587.39
OECD90+EU	MAgPIE	Global-Sustainability	Per-capita calorie intake	kcal/capita/day	2020	2561.81
OECD90+EU	MAgPIE	Global-Sustainability	Per-capita calorie intake	kcal/capita/day	2025	2532.34
OECD90+EU	MAgPIE	Global-Sustainability	Per-capita calorie intake	kcal/capita/day	2030	2497.31
OECD90+EU	MAgPIE	Global-Sustainability	Per-capita calorie intake	kcal/capita/day	2035	2459.04
OECD90+EU	MAgPIE	Global-Sustainability	Per-capita calorie intake	kcal/capita/day	2040	2417.56
OECD90+EU	MAgPIE	Global-Sustainability	Per-capita calorie intake	kcal/capita/day	2045	2375.34
OECD90+EU	MAgPIE	Global-Sustainability	Per-capita calorie intake	kcal/capita/day	2050	2332.42
OECD90+EU	MAgPIE	Global-Sustainability	Per-capita calorie intake	kcal/capita/day	2055	2328.71
OECD90+EU	MAgPIE	Global-Sustainability	Per-capita calorie intake	kcal/capita/day	2060	2325.7
OECD90+EU	MAgPIE	Global-Sustainability	Per-capita calorie intake	kcal/capita/day	2065	2321.9
OECD90+EU	MAgPIE	Global-Sustainability	Per-capita calorie intake	kcal/capita/day	2070	2316.81
OECD90+EU	MAgPIE	Global-Sustainability	Per-capita calorie intake	kcal/capita/day	2075	2312.75
OECD90+EU	MAgPIE	Global-Sustainability	Per-capita calorie intake	kcal/capita/day	2080	2308.77
OECD90+EU	MAgPIE	Global-Sustainability	Per-capita calorie intake	kcal/capita/day	2085	2304.85
OECD90+EU	MAgPIE	Global-Sustainability	Per-capita calorie intake	kcal/capita/day	2090	2300.83
OECD90+EU	MAgPIE	Global-Sustainability	Per-capita calorie intake	kcal/capita/day	2095	2296.45
OECD90+EU	MAgPIE	Global-Sustainability	Per-capita calorie intake	kcal/capita/day	2100	2291.85
ASIA	MAgPIE	Global-Inequality	Per-capita calorie intake	kcal/capita/day	2020	2280.41
ASIA	MAgPIE	Global-Inequality	Per-capita calorie intake	kcal/capita/day	2025	2308.62
ASIA	MAgPIE	Global-Inequality	Per-capita calorie intake	kcal/capita/day	2030	2326.15
ASIA	MAgPIE	Global-Inequality	Per-capita calorie intake	kcal/capita/day	2035	2337.27
ASIA	MAgPIE	Global-Inequality	Per-capita calorie intake	kcal/capita/day	2040	2345.28
ASIA	MAgPIE	Global-Inequality	Per-capita calorie intake	kcal/capita/day	2045	2350
ASIA	MAgPIE	Global-Inequality	Per-capita calorie intake	kcal/capita/day	2050	2351.29
ASIA	MAgPIE	Global-Inequality	Per-capita calorie intake	kcal/capita/day	2055	2351.92
ASIA	MAgPIE	Global-Inequality	Per-capita calorie intake	kcal/capita/day	2060	2352.54
ASIA	MAgPIE	Global-Inequality	Per-capita calorie intake	kcal/capita/day	2065	2353.07
ASIA	MAgPIE	Global-Inequality	Per-capita calorie intake	kcal/capita/day	2070	2352.38
ASIA	MAgPIE	Global-Inequality	Per-capita calorie intake	kcal/capita/day	2075	2351.84
ASIA	MAgPIE	Global-Inequality	Per-capita calorie intake	kcal/capita/day	2080	2351.3
ASIA	MAgPIE	Global-Inequality	Per-capita calorie intake	kcal/capita/day	2085	2351.47
ASIA	MAgPIE	Global-Inequality	Per-capita calorie intake	kcal/capita/day	2090	2352.47
ASIA	MAgPIE	Global-Inequality	Per-capita calorie intake	kcal/capita/day	2095	2353.42
ASIA	MAgPIE	Global-Inequality	Per-capita calorie intake	kcal/capita/day	2100	2354.13
ASIA	MAgPIE	Global-Sustainability	Per-capita calorie intake	kcal/capita/day	2020	2280.41
ASIA	MAgPIE	Global-Sustainability	Per-capita calorie intake	kcal/capita/day	2025	2316.25
ASIA	MAgPIE	Global-Sustainability	Per-capita calorie intake	kcal/capita/day	2030	2329.43
ASIA	MAgPIE	Global-Sustainability	Per-capita calorie intake	kcal/capita/day	2035	2330.1
ASIA	MAgPIE	Global-Sustainability	Per-capita calorie intake	kcal/capita/day	2040	2325.74
ASIA	MAgPIE	Global-Sustainability	Per-capita calorie intake	kcal/capita/day	2045	2312.63
ASIA	MAgPIE	Global-Sustainability	Per-capita calorie intake	kcal/capita/day	2050	2292.54
ASIA	MAgPIE	Global-Sustainability	Per-capita calorie intake	kcal/capita/day	2055	2286.76
ASIA	MAgPIE	Global-Sustainability	Per-capita calorie intake	kcal/capita/day	2060	2279.83
ASIA	MAgPIE	Global-Sustainability	Per-capita calorie intake	kcal/capita/day	2065	2272.25
ASIA	MAgPIE	Global-Sustainability	Per-capita calorie intake	kcal/capita/day	2070	2263.35
ASIA	MAgPIE	Global-Sustainability	Per-capita calorie intake	kcal/capita/day	2075	2255.94
ASIA	MAgPIE	Global-Sustainability	Per-capita calorie intake	kcal/capita/day	2080	2249.56
ASIA	MAgPIE	Global-Sustainability	Per-capita calorie intake	kcal/capita/day	2085	2244.3
ASIA	MAgPIE	Global-Sustainability	Per-capita calorie intake	kcal/capita/day	2090	2240.06
ASIA	MAgPIE	Global-Sustainability	Per-capita calorie intake	kcal/capita/day	2095	2235.72
ASIA	MAgPIE	Global-Sustainability	Per-capita calorie intake	kcal/capita/day	2100	2231.65
LAM	MAgPIE	Global-Inequality	Per-capita calorie intake	kcal/capita/day	2020	2421.38
LAM	MAgPIE	Global-Inequality	Per-capita calorie intake	kcal/capita/day	2025	2441.21
LAM	MAgPIE	Global-Inequality	Per-capita calorie intake	kcal/capita/day	2030	2459.77
LAM	MAgPIE	Global-Inequality	Per-capita calorie intake	kcal/capita/day	2035	2474.6
LAM	MAgPIE	Global-Inequality	Per-capita calorie intake	kcal/capita/day	2040	2486.1
LAM	MAgPIE	Global-Inequality	Per-capita calorie intake	kcal/capita/day	2045	2494.24
LAM	MAgPIE	Global-Inequality	Per-capita calorie intake	kcal/capita/day	2050	2500.35
LAM	MAgPIE	Global-Inequality	Per-capita calorie intake	kcal/capita/day	2055	2504.17
LAM	MAgPIE	Global-Inequality	Per-capita calorie intake	kcal/capita/day	2060	2506.03
LAM	MAgPIE	Global-Inequality	Per-capita calorie intake	kcal/capita/day	2065	2506.2
LAM	MAgPIE	Global-Inequality	Per-capita calorie intake	kcal/capita/day	2070	2505.97
LAM	MAgPIE	Global-Inequality	Per-capita calorie intake	kcal/capita/day	2075	2505.38
LAM	MAgPIE	Global-Inequality	Per-capita calorie intake	kcal/capita/day	2080	2504.31
LAM	MAgPIE	Global-Inequality	Per-capita calorie intake	kcal/capita/day	2085	2503.07
LAM	MAgPIE	Global-Inequality	Per-capita calorie intake	kcal/capita/day	2090	2502.1
LAM	MAgPIE	Global-Inequality	Per-capita calorie intake	kcal/capita/day	2095	2500.99
LAM	MAgPIE	Global-Inequality	Per-capita calorie intake	kcal/capita/day	2100	2499.8
LAM	MAgPIE	Global-Sustainability	Per-capita calorie intake	kcal/capita/day	2020	2421.38
LAM	MAgPIE	Global-Sustainability	Per-capita calorie intake	kcal/capita/day	2025	2428.16
LAM	MAgPIE	Global-Sustainability	Per-capita calorie intake	kcal/capita/day	2030	2420.33
LAM	MAgPIE	Global-Sustainability	Per-capita calorie intake	kcal/capita/day	2035	2401.64
LAM	MAgPIE	Global-Sustainability	Per-capita calorie intake	kcal/capita/day	2040	2373.47
LAM	MAgPIE	Global-Sustainability	Per-capita calorie intake	kcal/capita/day	2045	2337.83
LAM	MAgPIE	Global-Sustainability	Per-capita calorie intake	kcal/capita/day	2050	2297.58
LAM	MAgPIE	Global-Sustainability	Per-capita calorie intake	kcal/capita/day	2055	2292.19
LAM	MAgPIE	Global-Sustainability	Per-capita calorie intake	kcal/capita/day	2060	2284.59
LAM	MAgPIE	Global-Sustainability	Per-capita calorie intake	kcal/capita/day	2065	2275.24
LAM	MAgPIE	Global-Sustainability	Per-capita calorie intake	kcal/capita/day	2070	2265.68
LAM	MAgPIE	Global-Sustainability	Per-capita calorie intake	kcal/capita/day	2075	2257.07
LAM	MAgPIE	Global-Sustainability	Per-capita calorie intake	kcal/capita/day	2080	2249.38
LAM	MAgPIE	Global-Sustainability	Per-capita calorie intake	kcal/capita/day	2085	2242.44
LAM	MAgPIE	Global-Sustainability	Per-capita calorie intake	kcal/capita/day	2090	2236.34
LAM	MAgPIE	Global-Sustainability	Per-capita calorie intake	kcal/capita/day	2095	2230.27
LAM	MAgPIE	Global-Sustainability	Per-capita calorie intake	kcal/capita/day	2100	2224.56
ROW	MAgPIE	Global-Inequality	Per-capita calorie intake	kcal/capita/day	2020	2429.17
ROW	MAgPIE	Global-Inequality	Per-capita calorie intake	kcal/capita/day	2025	2446.66
ROW	MAgPIE	Global-Inequality	Per-capita calorie intake	kcal/capita/day	2030	2465.69
ROW	MAgPIE	Global-Inequality	Per-capita calorie intake	kcal/capita/day	2035	2478.95
ROW	MAgPIE	Global-Inequality	Per-capita calorie intake	kcal/capita/day	2040	2484.42
ROW	MAgPIE	Global-Inequality	Per-capita calorie intake	kcal/capita/day	2045	2484.04
ROW	MAgPIE	Global-Inequality	Per-capita calorie intake	kcal/capita/day	2050	2482.53
ROW	MAgPIE	Global-Inequality	Per-capita calorie intake	kcal/capita/day	2055	2484.34
ROW	MAgPIE	Global-Inequality	Per-capita calorie intake	kcal/capita/day	2060	2488.48
ROW	MAgPIE	Global-Inequality	Per-capita calorie intake	kcal/capita/day	2065	2491.34
ROW	MAgPIE	Global-Inequality	Per-capita calorie intake	kcal/capita/day	2070	2491.18
ROW	MAgPIE	Global-Inequality	Per-capita calorie intake	kcal/capita/day	2075	2490.11
ROW	MAgPIE	Global-Inequality	Per-capita calorie intake	kcal/capita/day	2080	2489.64
ROW	MAgPIE	Global-Inequality	Per-capita calorie intake	kcal/capita/day	2085	2490.33
ROW	MAgPIE	Global-Inequality	Per-capita calorie intake	kcal/capita/day	2090	2491.7
ROW	MAgPIE	Global-Inequality	Per-capita calorie intake	kcal/capita/day	2095	2492.46
ROW	MAgPIE	Global-Inequality	Per-capita calorie intake	kcal/capita/day	2100	2492.2
ROW	MAgPIE	Global-Sustainability	Per-capita calorie intake	kcal/capita/day	2020	2429.17
ROW	MAgPIE	Global-Sustainability	Per-capita calorie intake	kcal/capita/day	2025	2440.48
ROW	MAgPIE	Global-Sustainability	Per-capita calorie intake	kcal/capita/day	2030	2438.58
ROW	MAgPIE	Global-Sustainability	Per-capita calorie intake	kcal/capita/day	2035	2423.35
ROW	MAgPIE	Global-Sustainability	Per-capita calorie intake	kcal/capita/day	2040	2394.1
ROW	MAgPIE	Global-Sustainability	Per-capita calorie intake	kcal/capita/day	2045	2355.34
ROW	MAgPIE	Global-Sustainability	Per-capita calorie intake	kcal/capita/day	2050	2313.61
ROW	MAgPIE	Global-Sustainability	Per-capita calorie intake	kcal/capita/day	2055	2311.01
ROW	MAgPIE	Global-Sustainability	Per-capita calorie intake	kcal/capita/day	2060	2308.92
ROW	MAgPIE	Global-Sustainability	Per-capita calorie intake	kcal/capita/day	2065	2303.59
ROW	MAgPIE	Global-Sustainability	Per-capita calorie intake	kcal/capita/day	2070	2293.8
ROW	MAgPIE	Global-Sustainability	Per-capita calorie intake	kcal/capita/day	2075	2283.83
ROW	MAgPIE	Global-Sustainability	Per-capita calorie intake	kcal/capita/day	2080	2275.75
ROW	MAgPIE	Global-Sustainability	Per-capita calorie intake	kcal/capita/day	2085	2269.92
ROW	MAgPIE	Global-Sustainability	Per-capita calorie intake	kcal/capita/day	2090	2265.48
ROW	MAgPIE	Global-Sustainability	Per-capita calorie intake	kcal/capita/day	2095	2260.2
ROW	MAgPIE	Global-Sustainability	Per-capita calorie intake	kcal/capita/day	2100	2254.13
SSA	MAgPIE	Global-Inequality	Per-capita calorie intake	kcal/capita/day	2020	2134.77
SSA	MAgPIE	Global-Inequality	Per-capita calorie intake	kcal/capita/day	2025	2126.63
SSA	MAgPIE	Global-Inequality	Per-capita calorie intake	kcal/capita/day	2030	2138.86
SSA	MAgPIE	Global-Inequality	Per-capita calorie intake	kcal/capita/day	2035	2153.13
SSA	MAgPIE	Global-Inequality	Per-capita calorie intake	kcal/capita/day	2040	2169.33
SSA	MAgPIE	Global-Inequality	Per-capita calorie intake	kcal/capita/day	2045	2186.35
SSA	MAgPIE	Global-Inequality	Per-capita calorie intake	kcal/capita/day	2050	2202.23
SSA	MAgPIE	Global-Inequality	Per-capita calorie intake	kcal/capita/day	2055	2219.5
SSA	MAgPIE	Global-Inequality	Per-capita calorie intake	kcal/capita/day	2060	2237.98
SSA	MAgPIE	Global-Inequality	Per-capita calorie intake	kcal/capita/day	2065	2256.76
SSA	MAgPIE	Global-Inequality	Per-capita calorie intake	kcal/capita/day	2070	2274.39
SSA	MAgPIE	Global-Inequality	Per-capita calorie intake	kcal/capita/day	2075	2289.91
SSA	MAgPIE	Global-Inequality	Per-capita calorie intake	kcal/capita/day	2080	2303.67
SSA	MAgPIE	Global-Inequality	Per-capita calorie intake	kcal/capita/day	2085	2316.05
SSA	MAgPIE	Global-Inequality	Per-capita calorie intake	kcal/capita/day	2090	2327.13
SSA	MAgPIE	Global-Inequality	Per-capita calorie intake	kcal/capita/day	2095	2337.51
SSA	MAgPIE	Global-Inequality	Per-capita calorie intake	kcal/capita/day	2100	2346.82
SSA	MAgPIE	Global-Sustainability	Per-capita calorie intake	kcal/capita/day	2020	2134.77
SSA	MAgPIE	Global-Sustainability	Per-capita calorie intake	kcal/capita/day	2025	2189.8
SSA	MAgPIE	Global-Sustainability	Per-capita calorie intake	kcal/capita/day	2030	2226.04
SSA	MAgPIE	Global-Sustainability	Per-capita calorie intake	kcal/capita/day	2035	2253.44
SSA	MAgPIE	Global-Sustainability	Per-capita calorie intake	kcal/capita/day	2040	2271.19
SSA	MAgPIE	Global-Sustainability	Per-capita calorie intake	kcal/capita/day	2045	2281.53
SSA	MAgPIE	Global-Sustainability	Per-capita calorie intake	kcal/capita/day	2050	2282.92
SSA	MAgPIE	Global-Sustainability	Per-capita calorie intake	kcal/capita/day	2055	2294.43
SSA	MAgPIE	Global-Sustainability	Per-capita calorie intake	kcal/capita/day	2060	2302.92
SSA	MAgPIE	Global-Sustainability	Per-capita calorie intake	kcal/capita/day	2065	2307.25
SSA	MAgPIE	Global-Sustainability	Per-capita calorie intake	kcal/capita/day	2070	2307.58
SSA	MAgPIE	Global-Sustainability	Per-capita calorie intake	kcal/capita/day	2075	2306.32
SSA	MAgPIE	Global-Sustainability	Per-capita calorie intake	kcal/capita/day	2080	2303.8
SSA	MAgPIE	Global-Sustainability	Per-capita calorie intake	kcal/capita/day	2085	2300.01
SSA	MAgPIE	Global-Sustainability	Per-capita calorie intake	kcal/capita/day	2090	2295.59
SSA	MAgPIE	Global-Sustainability	Per-capita calorie intake	kcal/capita/day	2095	2289.97
SSA	MAgPIE	Global-Sustainability	Per-capita calorie intake	kcal/capita/day	2100	2283.97

## Sheet: Fig1d
region_class	model	scenario	variable	unit	period	value
OECD90+EU	MAgPIE	Global-Inequality	Total demand for crops and livestock products	Mt DM/yr	2020	1140.45
OECD90+EU	MAgPIE	Global-Inequality	Total demand for crops and livestock products	Mt DM/yr	2025	1078.54
OECD90+EU	MAgPIE	Global-Inequality	Total demand for crops and livestock products	Mt DM/yr	2030	1034.86
OECD90+EU	MAgPIE	Global-Inequality	Total demand for crops and livestock products	Mt DM/yr	2035	978.534
OECD90+EU	MAgPIE	Global-Inequality	Total demand for crops and livestock products	Mt DM/yr	2040	914.641
OECD90+EU	MAgPIE	Global-Inequality	Total demand for crops and livestock products	Mt DM/yr	2045	900.935
OECD90+EU	MAgPIE	Global-Inequality	Total demand for crops and livestock products	Mt DM/yr	2050	892.489
OECD90+EU	MAgPIE	Global-Inequality	Total demand for crops and livestock products	Mt DM/yr	2055	901.822
OECD90+EU	MAgPIE	Global-Inequality	Total demand for crops and livestock products	Mt DM/yr	2060	909.722
OECD90+EU	MAgPIE	Global-Inequality	Total demand for crops and livestock products	Mt DM/yr	2065	907.995
OECD90+EU	MAgPIE	Global-Inequality	Total demand for crops and livestock products	Mt DM/yr	2070	916.504
OECD90+EU	MAgPIE	Global-Inequality	Total demand for crops and livestock products	Mt DM/yr	2075	917.317
OECD90+EU	MAgPIE	Global-Inequality	Total demand for crops and livestock products	Mt DM/yr	2080	920.599
OECD90+EU	MAgPIE	Global-Inequality	Total demand for crops and livestock products	Mt DM/yr	2085	922.743
OECD90+EU	MAgPIE	Global-Inequality	Total demand for crops and livestock products	Mt DM/yr	2090	923.864
OECD90+EU	MAgPIE	Global-Inequality	Total demand for crops and livestock products	Mt DM/yr	2095	926.784
OECD90+EU	MAgPIE	Global-Inequality	Total demand for crops and livestock products	Mt DM/yr	2100	922.655
OECD90+EU	MAgPIE	Global-Sustainability	Total demand for crops and livestock products	Mt DM/yr	2020	1140.45
OECD90+EU	MAgPIE	Global-Sustainability	Total demand for crops and livestock products	Mt DM/yr	2025	1001.14
OECD90+EU	MAgPIE	Global-Sustainability	Total demand for crops and livestock products	Mt DM/yr	2030	877.808
OECD90+EU	MAgPIE	Global-Sustainability	Total demand for crops and livestock products	Mt DM/yr	2035	796.056
OECD90+EU	MAgPIE	Global-Sustainability	Total demand for crops and livestock products	Mt DM/yr	2040	696.586
OECD90+EU	MAgPIE	Global-Sustainability	Total demand for crops and livestock products	Mt DM/yr	2045	647.195
OECD90+EU	MAgPIE	Global-Sustainability	Total demand for crops and livestock products	Mt DM/yr	2050	595.425
OECD90+EU	MAgPIE	Global-Sustainability	Total demand for crops and livestock products	Mt DM/yr	2055	591.213
OECD90+EU	MAgPIE	Global-Sustainability	Total demand for crops and livestock products	Mt DM/yr	2060	585.427
OECD90+EU	MAgPIE	Global-Sustainability	Total demand for crops and livestock products	Mt DM/yr	2065	582.513
OECD90+EU	MAgPIE	Global-Sustainability	Total demand for crops and livestock products	Mt DM/yr	2070	563.046
OECD90+EU	MAgPIE	Global-Sustainability	Total demand for crops and livestock products	Mt DM/yr	2075	554.442
OECD90+EU	MAgPIE	Global-Sustainability	Total demand for crops and livestock products	Mt DM/yr	2080	535.662
OECD90+EU	MAgPIE	Global-Sustainability	Total demand for crops and livestock products	Mt DM/yr	2085	528.902
OECD90+EU	MAgPIE	Global-Sustainability	Total demand for crops and livestock products	Mt DM/yr	2090	520.5
OECD90+EU	MAgPIE	Global-Sustainability	Total demand for crops and livestock products	Mt DM/yr	2095	509.559
OECD90+EU	MAgPIE	Global-Sustainability	Total demand for crops and livestock products	Mt DM/yr	2100	498.054
ASIA	MAgPIE	Global-Inequality	Total demand for crops and livestock products	Mt DM/yr	2020	2256.47
ASIA	MAgPIE	Global-Inequality	Total demand for crops and livestock products	Mt DM/yr	2025	2487.3
ASIA	MAgPIE	Global-Inequality	Total demand for crops and livestock products	Mt DM/yr	2030	2708.19
ASIA	MAgPIE	Global-Inequality	Total demand for crops and livestock products	Mt DM/yr	2035	2846.35
ASIA	MAgPIE	Global-Inequality	Total demand for crops and livestock products	Mt DM/yr	2040	2951.75
ASIA	MAgPIE	Global-Inequality	Total demand for crops and livestock products	Mt DM/yr	2045	3017.54
ASIA	MAgPIE	Global-Inequality	Total demand for crops and livestock products	Mt DM/yr	2050	3094.91
ASIA	MAgPIE	Global-Inequality	Total demand for crops and livestock products	Mt DM/yr	2055	3110.78
ASIA	MAgPIE	Global-Inequality	Total demand for crops and livestock products	Mt DM/yr	2060	3079.52
ASIA	MAgPIE	Global-Inequality	Total demand for crops and livestock products	Mt DM/yr	2065	3051.28
ASIA	MAgPIE	Global-Inequality	Total demand for crops and livestock products	Mt DM/yr	2070	3015.27
ASIA	MAgPIE	Global-Inequality	Total demand for crops and livestock products	Mt DM/yr	2075	2971.13
ASIA	MAgPIE	Global-Inequality	Total demand for crops and livestock products	Mt DM/yr	2080	2894.43
ASIA	MAgPIE	Global-Inequality	Total demand for crops and livestock products	Mt DM/yr	2085	2816.57
ASIA	MAgPIE	Global-Inequality	Total demand for crops and livestock products	Mt DM/yr	2090	2723.95
ASIA	MAgPIE	Global-Inequality	Total demand for crops and livestock products	Mt DM/yr	2095	2646.7
ASIA	MAgPIE	Global-Inequality	Total demand for crops and livestock products	Mt DM/yr	2100	2572.92
ASIA	MAgPIE	Global-Sustainability	Total demand for crops and livestock products	Mt DM/yr	2020	2256.47
ASIA	MAgPIE	Global-Sustainability	Total demand for crops and livestock products	Mt DM/yr	2025	2446.75
ASIA	MAgPIE	Global-Sustainability	Total demand for crops and livestock products	Mt DM/yr	2030	2502.34
ASIA	MAgPIE	Global-Sustainability	Total demand for crops and livestock products	Mt DM/yr	2035	2452.76
ASIA	MAgPIE	Global-Sustainability	Total demand for crops and livestock products	Mt DM/yr	2040	2351.81
ASIA	MAgPIE	Global-Sustainability	Total demand for crops and livestock products	Mt DM/yr	2045	2218.82
ASIA	MAgPIE	Global-Sustainability	Total demand for crops and livestock products	Mt DM/yr	2050	2053.1
ASIA	MAgPIE	Global-Sustainability	Total demand for crops and livestock products	Mt DM/yr	2055	2039.51
ASIA	MAgPIE	Global-Sustainability	Total demand for crops and livestock products	Mt DM/yr	2060	2001.21
ASIA	MAgPIE	Global-Sustainability	Total demand for crops and livestock products	Mt DM/yr	2065	1955.84
ASIA	MAgPIE	Global-Sustainability	Total demand for crops and livestock products	Mt DM/yr	2070	1917.68
ASIA	MAgPIE	Global-Sustainability	Total demand for crops and livestock products	Mt DM/yr	2075	1870.87
ASIA	MAgPIE	Global-Sustainability	Total demand for crops and livestock products	Mt DM/yr	2080	1821.76
ASIA	MAgPIE	Global-Sustainability	Total demand for crops and livestock products	Mt DM/yr	2085	1759.51
ASIA	MAgPIE	Global-Sustainability	Total demand for crops and livestock products	Mt DM/yr	2090	1698.01
ASIA	MAgPIE	Global-Sustainability	Total demand for crops and livestock products	Mt DM/yr	2095	1624.7
ASIA	MAgPIE	Global-Sustainability	Total demand for crops and livestock products	Mt DM/yr	2100	1551.41
LAM	MAgPIE	Global-Inequality	Total demand for crops and livestock products	Mt DM/yr	2020	802.64
LAM	MAgPIE	Global-Inequality	Total demand for crops and livestock products	Mt DM/yr	2025	864.247
LAM	MAgPIE	Global-Inequality	Total demand for crops and livestock products	Mt DM/yr	2030	870.214
LAM	MAgPIE	Global-Inequality	Total demand for crops and livestock products	Mt DM/yr	2035	915.328
LAM	MAgPIE	Global-Inequality	Total demand for crops and livestock products	Mt DM/yr	2040	955.747
LAM	MAgPIE	Global-Inequality	Total demand for crops and livestock products	Mt DM/yr	2045	1033.99
LAM	MAgPIE	Global-Inequality	Total demand for crops and livestock products	Mt DM/yr	2050	1051.91
LAM	MAgPIE	Global-Inequality	Total demand for crops and livestock products	Mt DM/yr	2055	1065.23
LAM	MAgPIE	Global-Inequality	Total demand for crops and livestock products	Mt DM/yr	2060	1096.73
LAM	MAgPIE	Global-Inequality	Total demand for crops and livestock products	Mt DM/yr	2065	1095.22
LAM	MAgPIE	Global-Inequality	Total demand for crops and livestock products	Mt DM/yr	2070	1094.14
LAM	MAgPIE	Global-Inequality	Total demand for crops and livestock products	Mt DM/yr	2075	1081.59
LAM	MAgPIE	Global-Inequality	Total demand for crops and livestock products	Mt DM/yr	2080	1073.92
LAM	MAgPIE	Global-Inequality	Total demand for crops and livestock products	Mt DM/yr	2085	1059.43
LAM	MAgPIE	Global-Inequality	Total demand for crops and livestock products	Mt DM/yr	2090	1048.92
LAM	MAgPIE	Global-Inequality	Total demand for crops and livestock products	Mt DM/yr	2095	1031.54
LAM	MAgPIE	Global-Inequality	Total demand for crops and livestock products	Mt DM/yr	2100	1016.34
LAM	MAgPIE	Global-Sustainability	Total demand for crops and livestock products	Mt DM/yr	2020	802.64
LAM	MAgPIE	Global-Sustainability	Total demand for crops and livestock products	Mt DM/yr	2025	805.963
LAM	MAgPIE	Global-Sustainability	Total demand for crops and livestock products	Mt DM/yr	2030	789.438
LAM	MAgPIE	Global-Sustainability	Total demand for crops and livestock products	Mt DM/yr	2035	757.507
LAM	MAgPIE	Global-Sustainability	Total demand for crops and livestock products	Mt DM/yr	2040	714.37
LAM	MAgPIE	Global-Sustainability	Total demand for crops and livestock products	Mt DM/yr	2045	680.704
LAM	MAgPIE	Global-Sustainability	Total demand for crops and livestock products	Mt DM/yr	2050	611.298
LAM	MAgPIE	Global-Sustainability	Total demand for crops and livestock products	Mt DM/yr	2055	601.459
LAM	MAgPIE	Global-Sustainability	Total demand for crops and livestock products	Mt DM/yr	2060	600.931
LAM	MAgPIE	Global-Sustainability	Total demand for crops and livestock products	Mt DM/yr	2065	585.314
LAM	MAgPIE	Global-Sustainability	Total demand for crops and livestock products	Mt DM/yr	2070	564.939
LAM	MAgPIE	Global-Sustainability	Total demand for crops and livestock products	Mt DM/yr	2075	544.075
LAM	MAgPIE	Global-Sustainability	Total demand for crops and livestock products	Mt DM/yr	2080	534.042
LAM	MAgPIE	Global-Sustainability	Total demand for crops and livestock products	Mt DM/yr	2085	512.611
LAM	MAgPIE	Global-Sustainability	Total demand for crops and livestock products	Mt DM/yr	2090	500.157
LAM	MAgPIE	Global-Sustainability	Total demand for crops and livestock products	Mt DM/yr	2095	481.771
LAM	MAgPIE	Global-Sustainability	Total demand for crops and livestock products	Mt DM/yr	2100	460.815
ROW	MAgPIE	Global-Inequality	Total demand for crops and livestock products	Mt DM/yr	2020	404.086
ROW	MAgPIE	Global-Inequality	Total demand for crops and livestock products	Mt DM/yr	2025	435.683
ROW	MAgPIE	Global-Inequality	Total demand for crops and livestock products	Mt DM/yr	2030	463.857
ROW	MAgPIE	Global-Inequality	Total demand for crops and livestock products	Mt DM/yr	2035	495.355
ROW	MAgPIE	Global-Inequality	Total demand for crops and livestock products	Mt DM/yr	2040	512.816
ROW	MAgPIE	Global-Inequality	Total demand for crops and livestock products	Mt DM/yr	2045	525.79
ROW	MAgPIE	Global-Inequality	Total demand for crops and livestock products	Mt DM/yr	2050	538.66
ROW	MAgPIE	Global-Inequality	Total demand for crops and livestock products	Mt DM/yr	2055	550.809
ROW	MAgPIE	Global-Inequality	Total demand for crops and livestock products	Mt DM/yr	2060	554.95
ROW	MAgPIE	Global-Inequality	Total demand for crops and livestock products	Mt DM/yr	2065	569.714
ROW	MAgPIE	Global-Inequality	Total demand for crops and livestock products	Mt DM/yr	2070	564.18
ROW	MAgPIE	Global-Inequality	Total demand for crops and livestock products	Mt DM/yr	2075	561.405
ROW	MAgPIE	Global-Inequality	Total demand for crops and livestock products	Mt DM/yr	2080	554.906
ROW	MAgPIE	Global-Inequality	Total demand for crops and livestock products	Mt DM/yr	2085	547.016
ROW	MAgPIE	Global-Inequality	Total demand for crops and livestock products	Mt DM/yr	2090	540.542
ROW	MAgPIE	Global-Inequality	Total demand for crops and livestock products	Mt DM/yr	2095	536.624
ROW	MAgPIE	Global-Inequality	Total demand for crops and livestock products	Mt DM/yr	2100	532.228
ROW	MAgPIE	Global-Sustainability	Total demand for crops and livestock products	Mt DM/yr	2020	404.086
ROW	MAgPIE	Global-Sustainability	Total demand for crops and livestock products	Mt DM/yr	2025	428.328
ROW	MAgPIE	Global-Sustainability	Total demand for crops and livestock products	Mt DM/yr	2030	436.476
ROW	MAgPIE	Global-Sustainability	Total demand for crops and livestock products	Mt DM/yr	2035	435.067
ROW	MAgPIE	Global-Sustainability	Total demand for crops and livestock products	Mt DM/yr	2040	420.352
ROW	MAgPIE	Global-Sustainability	Total demand for crops and livestock products	Mt DM/yr	2045	397.684
ROW	MAgPIE	Global-Sustainability	Total demand for crops and livestock products	Mt DM/yr	2050	374.939
ROW	MAgPIE	Global-Sustainability	Total demand for crops and livestock products	Mt DM/yr	2055	374.452
ROW	MAgPIE	Global-Sustainability	Total demand for crops and livestock products	Mt DM/yr	2060	373.879
ROW	MAgPIE	Global-Sustainability	Total demand for crops and livestock products	Mt DM/yr	2065	368.896
ROW	MAgPIE	Global-Sustainability	Total demand for crops and livestock products	Mt DM/yr	2070	362.098
ROW	MAgPIE	Global-Sustainability	Total demand for crops and livestock products	Mt DM/yr	2075	353.205
ROW	MAgPIE	Global-Sustainability	Total demand for crops and livestock products	Mt DM/yr	2080	344.118
ROW	MAgPIE	Global-Sustainability	Total demand for crops and livestock products	Mt DM/yr	2085	334.842
ROW	MAgPIE	Global-Sustainability	Total demand for crops and livestock products	Mt DM/yr	2090	326.954
ROW	MAgPIE	Global-Sustainability	Total demand for crops and livestock products	Mt DM/yr	2095	319.18
ROW	MAgPIE	Global-Sustainability	Total demand for crops and livestock products	Mt DM/yr	2100	308.527
SSA	MAgPIE	Global-Inequality	Total demand for crops and livestock products	Mt DM/yr	2020	361.421
SSA	MAgPIE	Global-Inequality	Total demand for crops and livestock products	Mt DM/yr	2025	418.851
SSA	MAgPIE	Global-Inequality	Total demand for crops and livestock products	Mt DM/yr	2030	488.806
SSA	MAgPIE	Global-Inequality	Total demand for crops and livestock products	Mt DM/yr	2035	568.586
SSA	MAgPIE	Global-Inequality	Total demand for crops and livestock products	Mt DM/yr	2040	654.005
SSA	MAgPIE	Global-Inequality	Total demand for crops and livestock products	Mt DM/yr	2045	744.725
SSA	MAgPIE	Global-Inequality	Total demand for crops and livestock products	Mt DM/yr	2050	839.93
SSA	MAgPIE	Global-Inequality	Total demand for crops and livestock products	Mt DM/yr	2055	954.898
SSA	MAgPIE	Global-Inequality	Total demand for crops and livestock products	Mt DM/yr	2060	1099.74
SSA	MAgPIE	Global-Inequality	Total demand for crops and livestock products	Mt DM/yr	2065	1244.85
SSA	MAgPIE	Global-Inequality	Total demand for crops and livestock products	Mt DM/yr	2070	1393.27
SSA	MAgPIE	Global-Inequality	Total demand for crops and livestock products	Mt DM/yr	2075	1542.97
SSA	MAgPIE	Global-Inequality	Total demand for crops and livestock products	Mt DM/yr	2080	1689.69
SSA	MAgPIE	Global-Inequality	Total demand for crops and livestock products	Mt DM/yr	2085	1828.68
SSA	MAgPIE	Global-Inequality	Total demand for crops and livestock products	Mt DM/yr	2090	1958.85
SSA	MAgPIE	Global-Inequality	Total demand for crops and livestock products	Mt DM/yr	2095	2107.07
SSA	MAgPIE	Global-Inequality	Total demand for crops and livestock products	Mt DM/yr	2100	2247.5
SSA	MAgPIE	Global-Sustainability	Total demand for crops and livestock products	Mt DM/yr	2020	361.421
SSA	MAgPIE	Global-Sustainability	Total demand for crops and livestock products	Mt DM/yr	2025	420.304
SSA	MAgPIE	Global-Sustainability	Total demand for crops and livestock products	Mt DM/yr	2030	496.614
SSA	MAgPIE	Global-Sustainability	Total demand for crops and livestock products	Mt DM/yr	2035	577.618
SSA	MAgPIE	Global-Sustainability	Total demand for crops and livestock products	Mt DM/yr	2040	638.428
SSA	MAgPIE	Global-Sustainability	Total demand for crops and livestock products	Mt DM/yr	2045	673.18
SSA	MAgPIE	Global-Sustainability	Total demand for crops and livestock products	Mt DM/yr	2050	673.995
SSA	MAgPIE	Global-Sustainability	Total demand for crops and livestock products	Mt DM/yr	2055	705.283
SSA	MAgPIE	Global-Sustainability	Total demand for crops and livestock products	Mt DM/yr	2060	729.482
SSA	MAgPIE	Global-Sustainability	Total demand for crops and livestock products	Mt DM/yr	2065	740.275
SSA	MAgPIE	Global-Sustainability	Total demand for crops and livestock products	Mt DM/yr	2070	740.217
SSA	MAgPIE	Global-Sustainability	Total demand for crops and livestock products	Mt DM/yr	2075	731.407
SSA	MAgPIE	Global-Sustainability	Total demand for crops and livestock products	Mt DM/yr	2080	719.419
SSA	MAgPIE	Global-Sustainability	Total demand for crops and livestock products	Mt DM/yr	2085	704.538
SSA	MAgPIE	Global-Sustainability	Total demand for crops and livestock products	Mt DM/yr	2090	683.663
SSA	MAgPIE	Global-Sustainability	Total demand for crops and livestock products	Mt DM/yr	2095	659.636
SSA	MAgPIE	Global-Sustainability	Total demand for crops and livestock products	Mt DM/yr	2100	633.787

## Sheet: Fig1e
region_class	model	scenario	variable	unit	period	value
OECD90+EU	MAgPIE	Global-Inequality	Prevalence of underweight (BMI < 18.5) - SDG 2	million people	2020	19.6352
OECD90+EU	MAgPIE	Global-Inequality	Prevalence of underweight (BMI < 18.5) - SDG 2	million people	2025	18.4852
OECD90+EU	MAgPIE	Global-Inequality	Prevalence of underweight (BMI < 18.5) - SDG 2	million people	2030	17.4089
OECD90+EU	MAgPIE	Global-Inequality	Prevalence of underweight (BMI < 18.5) - SDG 2	million people	2035	16.4374
OECD90+EU	MAgPIE	Global-Inequality	Prevalence of underweight (BMI < 18.5) - SDG 2	million people	2040	15.5898
OECD90+EU	MAgPIE	Global-Inequality	Prevalence of underweight (BMI < 18.5) - SDG 2	million people	2045	14.8554
OECD90+EU	MAgPIE	Global-Inequality	Prevalence of underweight (BMI < 18.5) - SDG 2	million people	2050	14.3329
OECD90+EU	MAgPIE	Global-Inequality	Prevalence of underweight (BMI < 18.5) - SDG 2	million people	2055	13.9051
OECD90+EU	MAgPIE	Global-Inequality	Prevalence of underweight (BMI < 18.5) - SDG 2	million people	2060	13.4698
OECD90+EU	MAgPIE	Global-Inequality	Prevalence of underweight (BMI < 18.5) - SDG 2	million people	2065	12.9672
OECD90+EU	MAgPIE	Global-Inequality	Prevalence of underweight (BMI < 18.5) - SDG 2	million people	2070	12.5078
OECD90+EU	MAgPIE	Global-Inequality	Prevalence of underweight (BMI < 18.5) - SDG 2	million people	2075	12.1151
OECD90+EU	MAgPIE	Global-Inequality	Prevalence of underweight (BMI < 18.5) - SDG 2	million people	2080	11.7981
OECD90+EU	MAgPIE	Global-Inequality	Prevalence of underweight (BMI < 18.5) - SDG 2	million people	2085	11.5414
OECD90+EU	MAgPIE	Global-Inequality	Prevalence of underweight (BMI < 18.5) - SDG 2	million people	2090	11.3321
OECD90+EU	MAgPIE	Global-Inequality	Prevalence of underweight (BMI < 18.5) - SDG 2	million people	2095	11.1453
OECD90+EU	MAgPIE	Global-Inequality	Prevalence of underweight (BMI < 18.5) - SDG 2	million people	2100	10.9407
OECD90+EU	MAgPIE	Global-Sustainability	Prevalence of underweight (BMI < 18.5) - SDG 2	million people	2020	19.6352
OECD90+EU	MAgPIE	Global-Sustainability	Prevalence of underweight (BMI < 18.5) - SDG 2	million people	2025	15.3271
OECD90+EU	MAgPIE	Global-Sustainability	Prevalence of underweight (BMI < 18.5) - SDG 2	million people	2030	11.6065
OECD90+EU	MAgPIE	Global-Sustainability	Prevalence of underweight (BMI < 18.5) - SDG 2	million people	2035	8.3076
OECD90+EU	MAgPIE	Global-Sustainability	Prevalence of underweight (BMI < 18.5) - SDG 2	million people	2040	5.3365
OECD90+EU	MAgPIE	Global-Sustainability	Prevalence of underweight (BMI < 18.5) - SDG 2	million people	2045	2.5926
OECD90+EU	MAgPIE	Global-Sustainability	Prevalence of underweight (BMI < 18.5) - SDG 2	million people	2050	0
OECD90+EU	MAgPIE	Global-Sustainability	Prevalence of underweight (BMI < 18.5) - SDG 2	million people	2055	0
OECD90+EU	MAgPIE	Global-Sustainability	Prevalence of underweight (BMI < 18.5) - SDG 2	million people	2060	0
OECD90+EU	MAgPIE	Global-Sustainability	Prevalence of underweight (BMI < 18.5) - SDG 2	million people	2065	0
OECD90+EU	MAgPIE	Global-Sustainability	Prevalence of underweight (BMI < 18.5) - SDG 2	million people	2070	0
OECD90+EU	MAgPIE	Global-Sustainability	Prevalence of underweight (BMI < 18.5) - SDG 2	million people	2075	0
OECD90+EU	MAgPIE	Global-Sustainability	Prevalence of underweight (BMI < 18.5) - SDG 2	million people	2080	0
OECD90+EU	MAgPIE	Global-Sustainability	Prevalence of underweight (BMI < 18.5) - SDG 2	million people	2085	0
OECD90+EU	MAgPIE	Global-Sustainability	Prevalence of underweight (BMI < 18.5) - SDG 2	million people	2090	0
OECD90+EU	MAgPIE	Global-Sustainability	Prevalence of underweight (BMI < 18.5) - SDG 2	million people	2095	0
OECD90+EU	MAgPIE	Global-Sustainability	Prevalence of underweight (BMI < 18.5) - SDG 2	million people	2100	0
ASIA	MAgPIE	Global-Inequality	Prevalence of underweight (BMI < 18.5) - SDG 2	million people	2020	537.868
ASIA	MAgPIE	Global-Inequality	Prevalence of underweight (BMI < 18.5) - SDG 2	million people	2025	522.897
ASIA	MAgPIE	Global-Inequality	Prevalence of underweight (BMI < 18.5) - SDG 2	million people	2030	514.292
ASIA	MAgPIE	Global-Inequality	Prevalence of underweight (BMI < 18.5) - SDG 2	million people	2035	510.829
ASIA	MAgPIE	Global-Inequality	Prevalence of underweight (BMI < 18.5) - SDG 2	million people	2040	507.47
ASIA	MAgPIE	Global-Inequality	Prevalence of underweight (BMI < 18.5) - SDG 2	million people	2045	504.459
ASIA	MAgPIE	Global-Inequality	Prevalence of underweight (BMI < 18.5) - SDG 2	million people	2050	501.748
ASIA	MAgPIE	Global-Inequality	Prevalence of underweight (BMI < 18.5) - SDG 2	million people	2055	498.358
ASIA	MAgPIE	Global-Inequality	Prevalence of underweight (BMI < 18.5) - SDG 2	million people	2060	493.243
ASIA	MAgPIE	Global-Inequality	Prevalence of underweight (BMI < 18.5) - SDG 2	million people	2065	486.072
ASIA	MAgPIE	Global-Inequality	Prevalence of underweight (BMI < 18.5) - SDG 2	million people	2070	477.097
ASIA	MAgPIE	Global-Inequality	Prevalence of underweight (BMI < 18.5) - SDG 2	million people	2075	466.261
ASIA	MAgPIE	Global-Inequality	Prevalence of underweight (BMI < 18.5) - SDG 2	million people	2080	453.464
ASIA	MAgPIE	Global-Inequality	Prevalence of underweight (BMI < 18.5) - SDG 2	million people	2085	439.199
ASIA	MAgPIE	Global-Inequality	Prevalence of underweight (BMI < 18.5) - SDG 2	million people	2090	423.648
ASIA	MAgPIE	Global-Inequality	Prevalence of underweight (BMI < 18.5) - SDG 2	million people	2095	406.883
ASIA	MAgPIE	Global-Inequality	Prevalence of underweight (BMI < 18.5) - SDG 2	million people	2100	389.204
ASIA	MAgPIE	Global-Sustainability	Prevalence of underweight (BMI < 18.5) - SDG 2	million people	2020	537.868
ASIA	MAgPIE	Global-Sustainability	Prevalence of underweight (BMI < 18.5) - SDG 2	million people	2025	435.98
ASIA	MAgPIE	Global-Sustainability	Prevalence of underweight (BMI < 18.5) - SDG 2	million people	2030	332.378
ASIA	MAgPIE	Global-Sustainability	Prevalence of underweight (BMI < 18.5) - SDG 2	million people	2035	237.546
ASIA	MAgPIE	Global-Sustainability	Prevalence of underweight (BMI < 18.5) - SDG 2	million people	2040	152.833
ASIA	MAgPIE	Global-Sustainability	Prevalence of underweight (BMI < 18.5) - SDG 2	million people	2045	74.5928
ASIA	MAgPIE	Global-Sustainability	Prevalence of underweight (BMI < 18.5) - SDG 2	million people	2050	0
ASIA	MAgPIE	Global-Sustainability	Prevalence of underweight (BMI < 18.5) - SDG 2	million people	2055	0
ASIA	MAgPIE	Global-Sustainability	Prevalence of underweight (BMI < 18.5) - SDG 2	million people	2060	0
ASIA	MAgPIE	Global-Sustainability	Prevalence of underweight (BMI < 18.5) - SDG 2	million people	2065	0
ASIA	MAgPIE	Global-Sustainability	Prevalence of underweight (BMI < 18.5) - SDG 2	million people	2070	0
ASIA	MAgPIE	Global-Sustainability	Prevalence of underweight (BMI < 18.5) - SDG 2	million people	2075	0
ASIA	MAgPIE	Global-Sustainability	Prevalence of underweight (BMI < 18.5) - SDG 2	million people	2080	0
ASIA	MAgPIE	Global-Sustainability	Prevalence of underweight (BMI < 18.5) - SDG 2	million people	2085	0
ASIA	MAgPIE	Global-Sustainability	Prevalence of underweight (BMI < 18.5) - SDG 2	million people	2090	0
ASIA	MAgPIE	Global-Sustainability	Prevalence of underweight (BMI < 18.5) - SDG 2	million people	2095	0
ASIA	MAgPIE	Global-Sustainability	Prevalence of underweight (BMI < 18.5) - SDG 2	million people	2100	0
LAM	MAgPIE	Global-Inequality	Prevalence of underweight (BMI < 18.5) - SDG 2	million people	2020	15.4267
LAM	MAgPIE	Global-Inequality	Prevalence of underweight (BMI < 18.5) - SDG 2	million people	2025	14.1931
LAM	MAgPIE	Global-Inequality	Prevalence of underweight (BMI < 18.5) - SDG 2	million people	2030	11.5429
LAM	MAgPIE	Global-Inequality	Prevalence of underweight (BMI < 18.5) - SDG 2	million people	2035	9.346
LAM	MAgPIE	Global-Inequality	Prevalence of underweight (BMI < 18.5) - SDG 2	million people	2040	7.5577
LAM	MAgPIE	Global-Inequality	Prevalence of underweight (BMI < 18.5) - SDG 2	million people	2045	6.2676
LAM	MAgPIE	Global-Inequality	Prevalence of underweight (BMI < 18.5) - SDG 2	million people	2050	5.3119
LAM	MAgPIE	Global-Inequality	Prevalence of underweight (BMI < 18.5) - SDG 2	million people	2055	4.5902
LAM	MAgPIE	Global-Inequality	Prevalence of underweight (BMI < 18.5) - SDG 2	million people	2060	4.0159
LAM	MAgPIE	Global-Inequality	Prevalence of underweight (BMI < 18.5) - SDG 2	million people	2065	3.5704
LAM	MAgPIE	Global-Inequality	Prevalence of underweight (BMI < 18.5) - SDG 2	million people	2070	3.2207
LAM	MAgPIE	Global-Inequality	Prevalence of underweight (BMI < 18.5) - SDG 2	million people	2075	2.9115
LAM	MAgPIE	Global-Inequality	Prevalence of underweight (BMI < 18.5) - SDG 2	million people	2080	2.643
LAM	MAgPIE	Global-Inequality	Prevalence of underweight (BMI < 18.5) - SDG 2	million people	2085	2.4264
LAM	MAgPIE	Global-Inequality	Prevalence of underweight (BMI < 18.5) - SDG 2	million people	2090	2.2416
LAM	MAgPIE	Global-Inequality	Prevalence of underweight (BMI < 18.5) - SDG 2	million people	2095	2.0609
LAM	MAgPIE	Global-Inequality	Prevalence of underweight (BMI < 18.5) - SDG 2	million people	2100	1.9003
LAM	MAgPIE	Global-Sustainability	Prevalence of underweight (BMI < 18.5) - SDG 2	million people	2020	15.4267
LAM	MAgPIE	Global-Sustainability	Prevalence of underweight (BMI < 18.5) - SDG 2	million people	2025	11.8938
LAM	MAgPIE	Global-Sustainability	Prevalence of underweight (BMI < 18.5) - SDG 2	million people	2030	6.854
LAM	MAgPIE	Global-Sustainability	Prevalence of underweight (BMI < 18.5) - SDG 2	million people	2035	3.5177
LAM	MAgPIE	Global-Sustainability	Prevalence of underweight (BMI < 18.5) - SDG 2	million people	2040	1.7542
LAM	MAgPIE	Global-Sustainability	Prevalence of underweight (BMI < 18.5) - SDG 2	million people	2045	0.6946
LAM	MAgPIE	Global-Sustainability	Prevalence of underweight (BMI < 18.5) - SDG 2	million people	2050	0
LAM	MAgPIE	Global-Sustainability	Prevalence of underweight (BMI < 18.5) - SDG 2	million people	2055	0
LAM	MAgPIE	Global-Sustainability	Prevalence of underweight (BMI < 18.5) - SDG 2	million people	2060	0
LAM	MAgPIE	Global-Sustainability	Prevalence of underweight (BMI < 18.5) - SDG 2	million people	2065	0
LAM	MAgPIE	Global-Sustainability	Prevalence of underweight (BMI < 18.5) - SDG 2	million people	2070	0
LAM	MAgPIE	Global-Sustainability	Prevalence of underweight (BMI < 18.5) - SDG 2	million people	2075	0
LAM	MAgPIE	Global-Sustainability	Prevalence of underweight (BMI < 18.5) - SDG 2	million people	2080	0
LAM	MAgPIE	Global-Sustainability	Prevalence of underweight (BMI < 18.5) - SDG 2	million people	2085	0
LAM	MAgPIE	Global-Sustainability	Prevalence of underweight (BMI < 18.5) - SDG 2	million people	2090	0
LAM	MAgPIE	Global-Sustainability	Prevalence of underweight (BMI < 18.5) - SDG 2	million people	2095	0
LAM	MAgPIE	Global-Sustainability	Prevalence of underweight (BMI < 18.5) - SDG 2	million people	2100	0
ROW	MAgPIE	Global-Inequality	Prevalence of underweight (BMI < 18.5) - SDG 2	million people	2020	29.7048
ROW	MAgPIE	Global-Inequality	Prevalence of underweight (BMI < 18.5) - SDG 2	million people	2025	29.1119
ROW	MAgPIE	Global-Inequality	Prevalence of underweight (BMI < 18.5) - SDG 2	million people	2030	27.0335
ROW	MAgPIE	Global-Inequality	Prevalence of underweight (BMI < 18.5) - SDG 2	million people	2035	25.5273
ROW	MAgPIE	Global-Inequality	Prevalence of underweight (BMI < 18.5) - SDG 2	million people	2040	24.4779
ROW	MAgPIE	Global-Inequality	Prevalence of underweight (BMI < 18.5) - SDG 2	million people	2045	23.8724
ROW	MAgPIE	Global-Inequality	Prevalence of underweight (BMI < 18.5) - SDG 2	million people	2050	23.5736
ROW	MAgPIE	Global-Inequality	Prevalence of underweight (BMI < 18.5) - SDG 2	million people	2055	23.3788
ROW	MAgPIE	Global-Inequality	Prevalence of underweight (BMI < 18.5) - SDG 2	million people	2060	23.1512
ROW	MAgPIE	Global-Inequality	Prevalence of underweight (BMI < 18.5) - SDG 2	million people	2065	22.7653
ROW	MAgPIE	Global-Inequality	Prevalence of underweight (BMI < 18.5) - SDG 2	million people	2070	22.2106
ROW	MAgPIE	Global-Inequality	Prevalence of underweight (BMI < 18.5) - SDG 2	million people	2075	21.5445
ROW	MAgPIE	Global-Inequality	Prevalence of underweight (BMI < 18.5) - SDG 2	million people	2080	20.8363
ROW	MAgPIE	Global-Inequality	Prevalence of underweight (BMI < 18.5) - SDG 2	million people	2085	20.1414
ROW	MAgPIE	Global-Inequality	Prevalence of underweight (BMI < 18.5) - SDG 2	million people	2090	19.4974
ROW	MAgPIE	Global-Inequality	Prevalence of underweight (BMI < 18.5) - SDG 2	million people	2095	18.8814
ROW	MAgPIE	Global-Inequality	Prevalence of underweight (BMI < 18.5) - SDG 2	million people	2100	18.2336
ROW	MAgPIE	Global-Sustainability	Prevalence of underweight (BMI < 18.5) - SDG 2	million people	2020	29.7048
ROW	MAgPIE	Global-Sustainability	Prevalence of underweight (BMI < 18.5) - SDG 2	million people	2025	24.1049
ROW	MAgPIE	Global-Sustainability	Prevalence of underweight (BMI < 18.5) - SDG 2	million people	2030	16.0873
ROW	MAgPIE	Global-Sustainability	Prevalence of underweight (BMI < 18.5) - SDG 2	million people	2035	9.8526
ROW	MAgPIE	Global-Sustainability	Prevalence of underweight (BMI < 18.5) - SDG 2	million people	2040	5.4466
ROW	MAgPIE	Global-Sustainability	Prevalence of underweight (BMI < 18.5) - SDG 2	million people	2045	2.2948
ROW	MAgPIE	Global-Sustainability	Prevalence of underweight (BMI < 18.5) - SDG 2	million people	2050	0
ROW	MAgPIE	Global-Sustainability	Prevalence of underweight (BMI < 18.5) - SDG 2	million people	2055	0
ROW	MAgPIE	Global-Sustainability	Prevalence of underweight (BMI < 18.5) - SDG 2	million people	2060	0
ROW	MAgPIE	Global-Sustainability	Prevalence of underweight (BMI < 18.5) - SDG 2	million people	2065	0
ROW	MAgPIE	Global-Sustainability	Prevalence of underweight (BMI < 18.5) - SDG 2	million people	2070	0
ROW	MAgPIE	Global-Sustainability	Prevalence of underweight (BMI < 18.5) - SDG 2	million people	2075	0
ROW	MAgPIE	Global-Sustainability	Prevalence of underweight (BMI < 18.5) - SDG 2	million people	2080	0
ROW	MAgPIE	Global-Sustainability	Prevalence of underweight (BMI < 18.5) - SDG 2	million people	2085	0
ROW	MAgPIE	Global-Sustainability	Prevalence of underweight (BMI < 18.5) - SDG 2	million people	2090	0
ROW	MAgPIE	Global-Sustainability	Prevalence of underweight (BMI < 18.5) - SDG 2	million people	2095	0
ROW	MAgPIE	Global-Sustainability	Prevalence of underweight (BMI < 18.5) - SDG 2	million people	2100	0
SSA	MAgPIE	Global-Inequality	Prevalence of underweight (BMI < 18.5) - SDG 2	million people	2020	118.516
SSA	MAgPIE	Global-Inequality	Prevalence of underweight (BMI < 18.5) - SDG 2	million people	2025	129.485
SSA	MAgPIE	Global-Inequality	Prevalence of underweight (BMI < 18.5) - SDG 2	million people	2030	139.709
SSA	MAgPIE	Global-Inequality	Prevalence of underweight (BMI < 18.5) - SDG 2	million people	2035	152.436
SSA	MAgPIE	Global-Inequality	Prevalence of underweight (BMI < 18.5) - SDG 2	million people	2040	164.815
SSA	MAgPIE	Global-Inequality	Prevalence of underweight (BMI < 18.5) - SDG 2	million people	2045	176.356
SSA	MAgPIE	Global-Inequality	Prevalence of underweight (BMI < 18.5) - SDG 2	million people	2050	186.162
SSA	MAgPIE	Global-Inequality	Prevalence of underweight (BMI < 18.5) - SDG 2	million people	2055	193.913
SSA	MAgPIE	Global-Inequality	Prevalence of underweight (BMI < 18.5) - SDG 2	million people	2060	199.471
SSA	MAgPIE	Global-Inequality	Prevalence of underweight (BMI < 18.5) - SDG 2	million people	2065	202.725
SSA	MAgPIE	Global-Inequality	Prevalence of underweight (BMI < 18.5) - SDG 2	million people	2070	203.429
SSA	MAgPIE	Global-Inequality	Prevalence of underweight (BMI < 18.5) - SDG 2	million people	2075	201.861
SSA	MAgPIE	Global-Inequality	Prevalence of underweight (BMI < 18.5) - SDG 2	million people	2080	198.75
SSA	MAgPIE	Global-Inequality	Prevalence of underweight (BMI < 18.5) - SDG 2	million people	2085	194.869
SSA	MAgPIE	Global-Inequality	Prevalence of underweight (BMI < 18.5) - SDG 2	million people	2090	190.455
SSA	MAgPIE	Global-Inequality	Prevalence of underweight (BMI < 18.5) - SDG 2	million people	2095	185.594
SSA	MAgPIE	Global-Inequality	Prevalence of underweight (BMI < 18.5) - SDG 2	million people	2100	180.104
SSA	MAgPIE	Global-Sustainability	Prevalence of underweight (BMI < 18.5) - SDG 2	million people	2020	118.516
SSA	MAgPIE	Global-Sustainability	Prevalence of underweight (BMI < 18.5) - SDG 2	million people	2025	110.885
SSA	MAgPIE	Global-Sustainability	Prevalence of underweight (BMI < 18.5) - SDG 2	million people	2030	81.7188
SSA	MAgPIE	Global-Sustainability	Prevalence of underweight (BMI < 18.5) - SDG 2	million people	2035	50.9181
SSA	MAgPIE	Global-Sustainability	Prevalence of underweight (BMI < 18.5) - SDG 2	million people	2040	26.7953
SSA	MAgPIE	Global-Sustainability	Prevalence of underweight (BMI < 18.5) - SDG 2	million people	2045	10.3269
SSA	MAgPIE	Global-Sustainability	Prevalence of underweight (BMI < 18.5) - SDG 2	million people	2050	0
SSA	MAgPIE	Global-Sustainability	Prevalence of underweight (BMI < 18.5) - SDG 2	million people	2055	0
SSA	MAgPIE	Global-Sustainability	Prevalence of underweight (BMI < 18.5) - SDG 2	million people	2060	0
SSA	MAgPIE	Global-Sustainability	Prevalence of underweight (BMI < 18.5) - SDG 2	million people	2065	0
SSA	MAgPIE	Global-Sustainability	Prevalence of underweight (BMI < 18.5) - SDG 2	million people	2070	0
SSA	MAgPIE	Global-Sustainability	Prevalence of underweight (BMI < 18.5) - SDG 2	million people	2075	0
SSA	MAgPIE	Global-Sustainability	Prevalence of underweight (BMI < 18.5) - SDG 2	million people	2080	0
SSA	MAgPIE	Global-Sustainability	Prevalence of underweight (BMI < 18.5) - SDG 2	million people	2085	0
SSA	MAgPIE	Global-Sustainability	Prevalence of underweight (BMI < 18.5) - SDG 2	million people	2090	0
SSA	MAgPIE	Global-Sustainability	Prevalence of underweight (BMI < 18.5) - SDG 2	million people	2095	0
SSA	MAgPIE	Global-Sustainability	Prevalence of underweight (BMI < 18.5) - SDG 2	million people	2100	0

## Sheet: Fig1f
region_class	model	scenario	variable	unit	period	value
OECD90+EU	MAgPIE	Global-Inequality	Prevalence of obesity (BMI > 30) - SDG 3	million people	2020	259.709
OECD90+EU	MAgPIE	Global-Inequality	Prevalence of obesity (BMI > 30) - SDG 3	million people	2025	272.24
OECD90+EU	MAgPIE	Global-Inequality	Prevalence of obesity (BMI > 30) - SDG 3	million people	2030	281.904
OECD90+EU	MAgPIE	Global-Inequality	Prevalence of obesity (BMI > 30) - SDG 3	million people	2035	289.675
OECD90+EU	MAgPIE	Global-Inequality	Prevalence of obesity (BMI > 30) - SDG 3	million people	2040	295.825
OECD90+EU	MAgPIE	Global-Inequality	Prevalence of obesity (BMI > 30) - SDG 3	million people	2045	300.513
OECD90+EU	MAgPIE	Global-Inequality	Prevalence of obesity (BMI > 30) - SDG 3	million people	2050	303.736
OECD90+EU	MAgPIE	Global-Inequality	Prevalence of obesity (BMI > 30) - SDG 3	million people	2055	305.692
OECD90+EU	MAgPIE	Global-Inequality	Prevalence of obesity (BMI > 30) - SDG 3	million people	2060	306.782
OECD90+EU	MAgPIE	Global-Inequality	Prevalence of obesity (BMI > 30) - SDG 3	million people	2065	307.263
OECD90+EU	MAgPIE	Global-Inequality	Prevalence of obesity (BMI > 30) - SDG 3	million people	2070	306.994
OECD90+EU	MAgPIE	Global-Inequality	Prevalence of obesity (BMI > 30) - SDG 3	million people	2075	306.141
OECD90+EU	MAgPIE	Global-Inequality	Prevalence of obesity (BMI > 30) - SDG 3	million people	2080	304.824
OECD90+EU	MAgPIE	Global-Inequality	Prevalence of obesity (BMI > 30) - SDG 3	million people	2085	302.992
OECD90+EU	MAgPIE	Global-Inequality	Prevalence of obesity (BMI > 30) - SDG 3	million people	2090	300.732
OECD90+EU	MAgPIE	Global-Inequality	Prevalence of obesity (BMI > 30) - SDG 3	million people	2095	298.368
OECD90+EU	MAgPIE	Global-Inequality	Prevalence of obesity (BMI > 30) - SDG 3	million people	2100	296.254
OECD90+EU	MAgPIE	Global-Sustainability	Prevalence of obesity (BMI > 30) - SDG 3	million people	2020	259.709
OECD90+EU	MAgPIE	Global-Sustainability	Prevalence of obesity (BMI > 30) - SDG 3	million people	2025	226.286
OECD90+EU	MAgPIE	Global-Sustainability	Prevalence of obesity (BMI > 30) - SDG 3	million people	2030	187.55
OECD90+EU	MAgPIE	Global-Sustainability	Prevalence of obesity (BMI > 30) - SDG 3	million people	2035	144.804
OECD90+EU	MAgPIE	Global-Sustainability	Prevalence of obesity (BMI > 30) - SDG 3	million people	2040	98.7381
OECD90+EU	MAgPIE	Global-Sustainability	Prevalence of obesity (BMI > 30) - SDG 3	million people	2045	50.24
OECD90+EU	MAgPIE	Global-Sustainability	Prevalence of obesity (BMI > 30) - SDG 3	million people	2050	0
OECD90+EU	MAgPIE	Global-Sustainability	Prevalence of obesity (BMI > 30) - SDG 3	million people	2055	0
OECD90+EU	MAgPIE	Global-Sustainability	Prevalence of obesity (BMI > 30) - SDG 3	million people	2060	0
OECD90+EU	MAgPIE	Global-Sustainability	Prevalence of obesity (BMI > 30) - SDG 3	million people	2065	0
OECD90+EU	MAgPIE	Global-Sustainability	Prevalence of obesity (BMI > 30) - SDG 3	million people	2070	0
OECD90+EU	MAgPIE	Global-Sustainability	Prevalence of obesity (BMI > 30) - SDG 3	million people	2075	0
OECD90+EU	MAgPIE	Global-Sustainability	Prevalence of obesity (BMI > 30) - SDG 3	million people	2080	0
OECD90+EU	MAgPIE	Global-Sustainability	Prevalence of obesity (BMI > 30) - SDG 3	million people	2085	0
OECD90+EU	MAgPIE	Global-Sustainability	Prevalence of obesity (BMI > 30) - SDG 3	million people	2090	0
OECD90+EU	MAgPIE	Global-Sustainability	Prevalence of obesity (BMI > 30) - SDG 3	million people	2095	0
OECD90+EU	MAgPIE	Global-Sustainability	Prevalence of obesity (BMI > 30) - SDG 3	million people	2100	0
ASIA	MAgPIE	Global-Inequality	Prevalence of obesity (BMI > 30) - SDG 3	million people	2020	262.495
ASIA	MAgPIE	Global-Inequality	Prevalence of obesity (BMI > 30) - SDG 3	million people	2025	324.362
ASIA	MAgPIE	Global-Inequality	Prevalence of obesity (BMI > 30) - SDG 3	million people	2030	376.511
ASIA	MAgPIE	Global-Inequality	Prevalence of obesity (BMI > 30) - SDG 3	million people	2035	416.229
ASIA	MAgPIE	Global-Inequality	Prevalence of obesity (BMI > 30) - SDG 3	million people	2040	449.596
ASIA	MAgPIE	Global-Inequality	Prevalence of obesity (BMI > 30) - SDG 3	million people	2045	476.301
ASIA	MAgPIE	Global-Inequality	Prevalence of obesity (BMI > 30) - SDG 3	million people	2050	495.734
ASIA	MAgPIE	Global-Inequality	Prevalence of obesity (BMI > 30) - SDG 3	million people	2055	508.6
ASIA	MAgPIE	Global-Inequality	Prevalence of obesity (BMI > 30) - SDG 3	million people	2060	516.318
ASIA	MAgPIE	Global-Inequality	Prevalence of obesity (BMI > 30) - SDG 3	million people	2065	519.21
ASIA	MAgPIE	Global-Inequality	Prevalence of obesity (BMI > 30) - SDG 3	million people	2070	517.684
ASIA	MAgPIE	Global-Inequality	Prevalence of obesity (BMI > 30) - SDG 3	million people	2075	512.311
ASIA	MAgPIE	Global-Inequality	Prevalence of obesity (BMI > 30) - SDG 3	million people	2080	504.116
ASIA	MAgPIE	Global-Inequality	Prevalence of obesity (BMI > 30) - SDG 3	million people	2085	493.406
ASIA	MAgPIE	Global-Inequality	Prevalence of obesity (BMI > 30) - SDG 3	million people	2090	481.11
ASIA	MAgPIE	Global-Inequality	Prevalence of obesity (BMI > 30) - SDG 3	million people	2095	467.839
ASIA	MAgPIE	Global-Inequality	Prevalence of obesity (BMI > 30) - SDG 3	million people	2100	453.888
ASIA	MAgPIE	Global-Sustainability	Prevalence of obesity (BMI > 30) - SDG 3	million people	2020	262.495
ASIA	MAgPIE	Global-Sustainability	Prevalence of obesity (BMI > 30) - SDG 3	million people	2025	271.576
ASIA	MAgPIE	Global-Sustainability	Prevalence of obesity (BMI > 30) - SDG 3	million people	2030	265.649
ASIA	MAgPIE	Global-Sustainability	Prevalence of obesity (BMI > 30) - SDG 3	million people	2035	234.529
ASIA	MAgPIE	Global-Sustainability	Prevalence of obesity (BMI > 30) - SDG 3	million people	2040	177.217
ASIA	MAgPIE	Global-Sustainability	Prevalence of obesity (BMI > 30) - SDG 3	million people	2045	97.6613
ASIA	MAgPIE	Global-Sustainability	Prevalence of obesity (BMI > 30) - SDG 3	million people	2050	0
ASIA	MAgPIE	Global-Sustainability	Prevalence of obesity (BMI > 30) - SDG 3	million people	2055	0
ASIA	MAgPIE	Global-Sustainability	Prevalence of obesity (BMI > 30) - SDG 3	million people	2060	0
ASIA	MAgPIE	Global-Sustainability	Prevalence of obesity (BMI > 30) - SDG 3	million people	2065	0
ASIA	MAgPIE	Global-Sustainability	Prevalence of obesity (BMI > 30) - SDG 3	million people	2070	0
ASIA	MAgPIE	Global-Sustainability	Prevalence of obesity (BMI > 30) - SDG 3	million people	2075	0
ASIA	MAgPIE	Global-Sustainability	Prevalence of obesity (BMI > 30) - SDG 3	million people	2080	0
ASIA	MAgPIE	Global-Sustainability	Prevalence of obesity (BMI > 30) - SDG 3	million people	2085	0
ASIA	MAgPIE	Global-Sustainability	Prevalence of obesity (BMI > 30) - SDG 3	million people	2090	0
ASIA	MAgPIE	Global-Sustainability	Prevalence of obesity (BMI > 30) - SDG 3	million people	2095	0
ASIA	MAgPIE	Global-Sustainability	Prevalence of obesity (BMI > 30) - SDG 3	million people	2100	0
LAM	MAgPIE	Global-Inequality	Prevalence of obesity (BMI > 30) - SDG 3	million people	2020	119.948
LAM	MAgPIE	Global-Inequality	Prevalence of obesity (BMI > 30) - SDG 3	million people	2025	130.844
LAM	MAgPIE	Global-Inequality	Prevalence of obesity (BMI > 30) - SDG 3	million people	2030	142.518
LAM	MAgPIE	Global-Inequality	Prevalence of obesity (BMI > 30) - SDG 3	million people	2035	152.702
LAM	MAgPIE	Global-Inequality	Prevalence of obesity (BMI > 30) - SDG 3	million people	2040	161.496
LAM	MAgPIE	Global-Inequality	Prevalence of obesity (BMI > 30) - SDG 3	million people	2045	168.449
LAM	MAgPIE	Global-Inequality	Prevalence of obesity (BMI > 30) - SDG 3	million people	2050	173.512
LAM	MAgPIE	Global-Inequality	Prevalence of obesity (BMI > 30) - SDG 3	million people	2055	176.743
LAM	MAgPIE	Global-Inequality	Prevalence of obesity (BMI > 30) - SDG 3	million people	2060	178.185
LAM	MAgPIE	Global-Inequality	Prevalence of obesity (BMI > 30) - SDG 3	million people	2065	177.863
LAM	MAgPIE	Global-Inequality	Prevalence of obesity (BMI > 30) - SDG 3	million people	2070	175.969
LAM	MAgPIE	Global-Inequality	Prevalence of obesity (BMI > 30) - SDG 3	million people	2075	172.759
LAM	MAgPIE	Global-Inequality	Prevalence of obesity (BMI > 30) - SDG 3	million people	2080	168.473
LAM	MAgPIE	Global-Inequality	Prevalence of obesity (BMI > 30) - SDG 3	million people	2085	163.336
LAM	MAgPIE	Global-Inequality	Prevalence of obesity (BMI > 30) - SDG 3	million people	2090	157.56
LAM	MAgPIE	Global-Inequality	Prevalence of obesity (BMI > 30) - SDG 3	million people	2095	151.401
LAM	MAgPIE	Global-Inequality	Prevalence of obesity (BMI > 30) - SDG 3	million people	2100	144.997
LAM	MAgPIE	Global-Sustainability	Prevalence of obesity (BMI > 30) - SDG 3	million people	2020	119.948
LAM	MAgPIE	Global-Sustainability	Prevalence of obesity (BMI > 30) - SDG 3	million people	2025	109.831
LAM	MAgPIE	Global-Sustainability	Prevalence of obesity (BMI > 30) - SDG 3	million people	2030	97.7058
LAM	MAgPIE	Global-Sustainability	Prevalence of obesity (BMI > 30) - SDG 3	million people	2035	80.4963
LAM	MAgPIE	Global-Sustainability	Prevalence of obesity (BMI > 30) - SDG 3	million people	2040	57.8119
LAM	MAgPIE	Global-Sustainability	Prevalence of obesity (BMI > 30) - SDG 3	million people	2045	30.6234
LAM	MAgPIE	Global-Sustainability	Prevalence of obesity (BMI > 30) - SDG 3	million people	2050	0
LAM	MAgPIE	Global-Sustainability	Prevalence of obesity (BMI > 30) - SDG 3	million people	2055	0
LAM	MAgPIE	Global-Sustainability	Prevalence of obesity (BMI > 30) - SDG 3	million people	2060	0
LAM	MAgPIE	Global-Sustainability	Prevalence of obesity (BMI > 30) - SDG 3	million people	2065	0
LAM	MAgPIE	Global-Sustainability	Prevalence of obesity (BMI > 30) - SDG 3	million people	2070	0
LAM	MAgPIE	Global-Sustainability	Prevalence of obesity (BMI > 30) - SDG 3	million people	2075	0
LAM	MAgPIE	Global-Sustainability	Prevalence of obesity (BMI > 30) - SDG 3	million people	2080	0
LAM	MAgPIE	Global-Sustainability	Prevalence of obesity (BMI > 30) - SDG 3	million people	2085	0
LAM	MAgPIE	Global-Sustainability	Prevalence of obesity (BMI > 30) - SDG 3	million people	2090	0
LAM	MAgPIE	Global-Sustainability	Prevalence of obesity (BMI > 30) - SDG 3	million people	2095	0
LAM	MAgPIE	Global-Sustainability	Prevalence of obesity (BMI > 30) - SDG 3	million people	2100	0
ROW	MAgPIE	Global-Inequality	Prevalence of obesity (BMI > 30) - SDG 3	million people	2020	151.468
ROW	MAgPIE	Global-Inequality	Prevalence of obesity (BMI > 30) - SDG 3	million people	2025	167.848
ROW	MAgPIE	Global-Inequality	Prevalence of obesity (BMI > 30) - SDG 3	million people	2030	184.298
ROW	MAgPIE	Global-Inequality	Prevalence of obesity (BMI > 30) - SDG 3	million people	2035	199.445
ROW	MAgPIE	Global-Inequality	Prevalence of obesity (BMI > 30) - SDG 3	million people	2040	213.32
ROW	MAgPIE	Global-Inequality	Prevalence of obesity (BMI > 30) - SDG 3	million people	2045	225.279
ROW	MAgPIE	Global-Inequality	Prevalence of obesity (BMI > 30) - SDG 3	million people	2050	235.096
ROW	MAgPIE	Global-Inequality	Prevalence of obesity (BMI > 30) - SDG 3	million people	2055	243.018
ROW	MAgPIE	Global-Inequality	Prevalence of obesity (BMI > 30) - SDG 3	million people	2060	249.45
ROW	MAgPIE	Global-Inequality	Prevalence of obesity (BMI > 30) - SDG 3	million people	2065	254.735
ROW	MAgPIE	Global-Inequality	Prevalence of obesity (BMI > 30) - SDG 3	million people	2070	258.97
ROW	MAgPIE	Global-Inequality	Prevalence of obesity (BMI > 30) - SDG 3	million people	2075	262.339
ROW	MAgPIE	Global-Inequality	Prevalence of obesity (BMI > 30) - SDG 3	million people	2080	265.058
ROW	MAgPIE	Global-Inequality	Prevalence of obesity (BMI > 30) - SDG 3	million people	2085	267.133
ROW	MAgPIE	Global-Inequality	Prevalence of obesity (BMI > 30) - SDG 3	million people	2090	268.676
ROW	MAgPIE	Global-Inequality	Prevalence of obesity (BMI > 30) - SDG 3	million people	2095	269.77
ROW	MAgPIE	Global-Inequality	Prevalence of obesity (BMI > 30) - SDG 3	million people	2100	270.409
ROW	MAgPIE	Global-Sustainability	Prevalence of obesity (BMI > 30) - SDG 3	million people	2020	151.468
ROW	MAgPIE	Global-Sustainability	Prevalence of obesity (BMI > 30) - SDG 3	million people	2025	141.364
ROW	MAgPIE	Global-Sustainability	Prevalence of obesity (BMI > 30) - SDG 3	million people	2030	126.408
ROW	MAgPIE	Global-Sustainability	Prevalence of obesity (BMI > 30) - SDG 3	million people	2035	104.541
ROW	MAgPIE	Global-Sustainability	Prevalence of obesity (BMI > 30) - SDG 3	million people	2040	75.6162
ROW	MAgPIE	Global-Sustainability	Prevalence of obesity (BMI > 30) - SDG 3	million people	2045	40.4489
ROW	MAgPIE	Global-Sustainability	Prevalence of obesity (BMI > 30) - SDG 3	million people	2050	0
ROW	MAgPIE	Global-Sustainability	Prevalence of obesity (BMI > 30) - SDG 3	million people	2055	0
ROW	MAgPIE	Global-Sustainability	Prevalence of obesity (BMI > 30) - SDG 3	million people	2060	0
ROW	MAgPIE	Global-Sustainability	Prevalence of obesity (BMI > 30) - SDG 3	million people	2065	0
ROW	MAgPIE	Global-Sustainability	Prevalence of obesity (BMI > 30) - SDG 3	million people	2070	0
ROW	MAgPIE	Global-Sustainability	Prevalence of obesity (BMI > 30) - SDG 3	million people	2075	0
ROW	MAgPIE	Global-Sustainability	Prevalence of obesity (BMI > 30) - SDG 3	million people	2080	0
ROW	MAgPIE	Global-Sustainability	Prevalence of obesity (BMI > 30) - SDG 3	million people	2085	0
ROW	MAgPIE	Global-Sustainability	Prevalence of obesity (BMI > 30) - SDG 3	million people	2090	0
ROW	MAgPIE	Global-Sustainability	Prevalence of obesity (BMI > 30) - SDG 3	million people	2095	0
ROW	MAgPIE	Global-Sustainability	Prevalence of obesity (BMI > 30) - SDG 3	million people	2100	0
SSA	MAgPIE	Global-Inequality	Prevalence of obesity (BMI > 30) - SDG 3	million people	2020	47.8825
SSA	MAgPIE	Global-Inequality	Prevalence of obesity (BMI > 30) - SDG 3	million people	2025	55.3466
SSA	MAgPIE	Global-Inequality	Prevalence of obesity (BMI > 30) - SDG 3	million people	2030	66.819
SSA	MAgPIE	Global-Inequality	Prevalence of obesity (BMI > 30) - SDG 3	million people	2035	79.1595
SSA	MAgPIE	Global-Inequality	Prevalence of obesity (BMI > 30) - SDG 3	million people	2040	92.8992
SSA	MAgPIE	Global-Inequality	Prevalence of obesity (BMI > 30) - SDG 3	million people	2045	108.126
SSA	MAgPIE	Global-Inequality	Prevalence of obesity (BMI > 30) - SDG 3	million people	2050	125.032
SSA	MAgPIE	Global-Inequality	Prevalence of obesity (BMI > 30) - SDG 3	million people	2055	144.04
SSA	MAgPIE	Global-Inequality	Prevalence of obesity (BMI > 30) - SDG 3	million people	2060	165.089
SSA	MAgPIE	Global-Inequality	Prevalence of obesity (BMI > 30) - SDG 3	million people	2065	188.003
SSA	MAgPIE	Global-Inequality	Prevalence of obesity (BMI > 30) - SDG 3	million people	2070	212.502
SSA	MAgPIE	Global-Inequality	Prevalence of obesity (BMI > 30) - SDG 3	million people	2075	238.305
SSA	MAgPIE	Global-Inequality	Prevalence of obesity (BMI > 30) - SDG 3	million people	2080	264.952
SSA	MAgPIE	Global-Inequality	Prevalence of obesity (BMI > 30) - SDG 3	million people	2085	291.934
SSA	MAgPIE	Global-Inequality	Prevalence of obesity (BMI > 30) - SDG 3	million people	2090	318.989
SSA	MAgPIE	Global-Inequality	Prevalence of obesity (BMI > 30) - SDG 3	million people	2095	345.59
SSA	MAgPIE	Global-Inequality	Prevalence of obesity (BMI > 30) - SDG 3	million people	2100	371.651
SSA	MAgPIE	Global-Sustainability	Prevalence of obesity (BMI > 30) - SDG 3	million people	2020	47.8825
SSA	MAgPIE	Global-Sustainability	Prevalence of obesity (BMI > 30) - SDG 3	million people	2025	48.565
SSA	MAgPIE	Global-Sustainability	Prevalence of obesity (BMI > 30) - SDG 3	million people	2030	51.0701
SSA	MAgPIE	Global-Sustainability	Prevalence of obesity (BMI > 30) - SDG 3	million people	2035	50.7015
SSA	MAgPIE	Global-Sustainability	Prevalence of obesity (BMI > 30) - SDG 3	million people	2040	43.5431
SSA	MAgPIE	Global-Sustainability	Prevalence of obesity (BMI > 30) - SDG 3	million people	2045	27.2045
SSA	MAgPIE	Global-Sustainability	Prevalence of obesity (BMI > 30) - SDG 3	million people	2050	0
SSA	MAgPIE	Global-Sustainability	Prevalence of obesity (BMI > 30) - SDG 3	million people	2055	0
SSA	MAgPIE	Global-Sustainability	Prevalence of obesity (BMI > 30) - SDG 3	million people	2060	0
SSA	MAgPIE	Global-Sustainability	Prevalence of obesity (BMI > 30) - SDG 3	million people	2065	0
SSA	MAgPIE	Global-Sustainability	Prevalence of obesity (BMI > 30) - SDG 3	million people	2070	0
SSA	MAgPIE	Global-Sustainability	Prevalence of obesity (BMI > 30) - SDG 3	million people	2075	0
SSA	MAgPIE	Global-Sustainability	Prevalence of obesity (BMI > 30) - SDG 3	million people	2080	0
SSA	MAgPIE	Global-Sustainability	Prevalence of obesity (BMI > 30) - SDG 3	million people	2085	0
SSA	MAgPIE	Global-Sustainability	Prevalence of obesity (BMI > 30) - SDG 3	million people	2090	0
SSA	MAgPIE	Global-Sustainability	Prevalence of obesity (BMI > 30) - SDG 3	million people	2095	0
SSA	MAgPIE	Global-Sustainability	Prevalence of obesity (BMI > 30) - SDG 3	million people	2100	0
