# Supplementary material for: Overcoming global inequality is critical for land-based mitigation in line with the Paris Agreement
Source: Nat Commun. 2022 Dec 2;13:7453. doi: 10.1038/s41467-022-35114-7 (PMC9718475; doi:10.1038/s41467-022-35114-7)
Supplement: Supplementary file 5 — Supplementary Data 2 [file 41467_2022_35114_MOESM5_ESM.zip › Fig2_food_waste.xlsx]

## Sheet: Fig2
region_class	model	scenario	variable	unit	period	value
OECD90+EU	MAgPIE	All scenarios	Crops	kcal/capita/day	2020	1027
OECD90+EU	MAgPIE	Global-Inequality	Crops	kcal/capita/day	2050	1017.74
OECD90+EU	MAgPIE	Global-Inequality	Crops	kcal/capita/day	2100	1111.91
OECD90+EU	MAgPIE	All scenarios	Fish	kcal/capita/day	2020	36.5926
OECD90+EU	MAgPIE	Global-Inequality	Fish	kcal/capita/day	2050	85.715
OECD90+EU	MAgPIE	Global-Inequality	Fish	kcal/capita/day	2100	86.587
OECD90+EU	MAgPIE	All scenarios	Livestock products	kcal/capita/day	2020	731.666
OECD90+EU	MAgPIE	Global-Inequality	Livestock products	kcal/capita/day	2050	796.163
OECD90+EU	MAgPIE	Global-Inequality	Livestock products	kcal/capita/day	2100	821.58
OECD90+EU	MAgPIE	All scenarios	Secondary products	kcal/capita/day	2020	892.551
OECD90+EU	MAgPIE	Global-Inequality	Secondary products	kcal/capita/day	2050	850.263
OECD90+EU	MAgPIE	Global-Inequality	Secondary products	kcal/capita/day	2100	684.426
OECD90+EU	MAgPIE	All scenarios	Food waste	kcal/cap/day	2020	1008.31
OECD90+EU	MAgPIE	Global-Inequality	Food waste	kcal/cap/day	2050	774.137
OECD90+EU	MAgPIE	Global-Inequality	Food waste	kcal/cap/day	2100	658.15
OECD90+EU	MAgPIE	Global-Sustainability	Crops	kcal/capita/day	2050	1479.31
OECD90+EU	MAgPIE	Global-Sustainability	Crops	kcal/capita/day	2100	1421.54
OECD90+EU	MAgPIE	Global-Sustainability	Fish	kcal/capita/day	2050	35.5674
OECD90+EU	MAgPIE	Global-Sustainability	Fish	kcal/capita/day	2100	34.7464
OECD90+EU	MAgPIE	Global-Sustainability	Livestock products	kcal/capita/day	2050	210.789
OECD90+EU	MAgPIE	Global-Sustainability	Livestock products	kcal/capita/day	2100	210.55
OECD90+EU	MAgPIE	Global-Sustainability	Secondary products	kcal/capita/day	2050	572.072
OECD90+EU	MAgPIE	Global-Sustainability	Secondary products	kcal/capita/day	2100	576.071
OECD90+EU	MAgPIE	Global-Sustainability	Food waste	kcal/cap/day	2050	566.245
OECD90+EU	MAgPIE	Global-Sustainability	Food waste	kcal/cap/day	2100	517.712
ASIA	MAgPIE	All scenarios	Crops	kcal/capita/day	2020	1350.31
ASIA	MAgPIE	Global-Inequality	Crops	kcal/capita/day	2050	1063.41
ASIA	MAgPIE	Global-Inequality	Crops	kcal/capita/day	2100	1105.59
ASIA	MAgPIE	All scenarios	Fish	kcal/capita/day	2020	43.242
ASIA	MAgPIE	Global-Inequality	Fish	kcal/capita/day	2050	61.5035
ASIA	MAgPIE	Global-Inequality	Fish	kcal/capita/day	2100	84.6001
ASIA	MAgPIE	All scenarios	Livestock products	kcal/capita/day	2020	544.264
ASIA	MAgPIE	Global-Inequality	Livestock products	kcal/capita/day	2050	574.565
ASIA	MAgPIE	Global-Inequality	Livestock products	kcal/capita/day	2100	682.654
ASIA	MAgPIE	All scenarios	Secondary products	kcal/capita/day	2020	477.596
ASIA	MAgPIE	Global-Inequality	Secondary products	kcal/capita/day	2050	555.56
ASIA	MAgPIE	Global-Inequality	Secondary products	kcal/capita/day	2100	485.011
ASIA	MAgPIE	All scenarios	Food waste	kcal/cap/day	2020	568.732
ASIA	MAgPIE	Global-Inequality	Food waste	kcal/cap/day	2050	656.9
ASIA	MAgPIE	Global-Inequality	Food waste	kcal/cap/day	2100	720.584
ASIA	MAgPIE	Global-Sustainability	Crops	kcal/capita/day	2050	1519.73
ASIA	MAgPIE	Global-Sustainability	Crops	kcal/capita/day	2100	1468.89
ASIA	MAgPIE	Global-Sustainability	Fish	kcal/capita/day	2050	51.7399
ASIA	MAgPIE	Global-Sustainability	Fish	kcal/capita/day	2100	50.9628
ASIA	MAgPIE	Global-Sustainability	Livestock products	kcal/capita/day	2050	250.17
ASIA	MAgPIE	Global-Sustainability	Livestock products	kcal/capita/day	2100	248.737
ASIA	MAgPIE	Global-Sustainability	Secondary products	kcal/capita/day	2050	525.327
ASIA	MAgPIE	Global-Sustainability	Secondary products	kcal/capita/day	2100	518.329
ASIA	MAgPIE	Global-Sustainability	Food waste	kcal/cap/day	2050	524.917
ASIA	MAgPIE	Global-Sustainability	Food waste	kcal/cap/day	2100	475.995
LAM	MAgPIE	All scenarios	Crops	kcal/capita/day	2020	1087.55
LAM	MAgPIE	Global-Inequality	Crops	kcal/capita/day	2050	957.104
LAM	MAgPIE	Global-Inequality	Crops	kcal/capita/day	2100	1040.76
LAM	MAgPIE	All scenarios	Fish	kcal/capita/day	2020	15.9535
LAM	MAgPIE	Global-Inequality	Fish	kcal/capita/day	2050	19.6184
LAM	MAgPIE	Global-Inequality	Fish	kcal/capita/day	2100	21.2542
LAM	MAgPIE	All scenarios	Livestock products	kcal/capita/day	2020	553.18
LAM	MAgPIE	Global-Inequality	Livestock products	kcal/capita/day	2050	648.733
LAM	MAgPIE	Global-Inequality	Livestock products	kcal/capita/day	2100	724.496
LAM	MAgPIE	All scenarios	Secondary products	kcal/capita/day	2020	764.694
LAM	MAgPIE	Global-Inequality	Secondary products	kcal/capita/day	2050	874.89
LAM	MAgPIE	Global-Inequality	Secondary products	kcal/capita/day	2100	713.294
LAM	MAgPIE	All scenarios	Food waste	kcal/cap/day	2020	615.198
LAM	MAgPIE	Global-Inequality	Food waste	kcal/cap/day	2050	703.037
LAM	MAgPIE	Global-Inequality	Food waste	kcal/cap/day	2100	764.896
LAM	MAgPIE	Global-Sustainability	Crops	kcal/capita/day	2050	1494.41
LAM	MAgPIE	Global-Sustainability	Crops	kcal/capita/day	2100	1422.39
LAM	MAgPIE	Global-Sustainability	Fish	kcal/capita/day	2050	32.0793
LAM	MAgPIE	Global-Sustainability	Fish	kcal/capita/day	2100	32.0793
LAM	MAgPIE	Global-Sustainability	Livestock products	kcal/capita/day	2050	215.125
LAM	MAgPIE	Global-Sustainability	Livestock products	kcal/capita/day	2100	215.125
LAM	MAgPIE	Global-Sustainability	Secondary products	kcal/capita/day	2050	555.975
LAM	MAgPIE	Global-Sustainability	Secondary products	kcal/capita/day	2100	554.967
LAM	MAgPIE	Global-Sustainability	Food waste	kcal/cap/day	2050	544.672
LAM	MAgPIE	Global-Sustainability	Food waste	kcal/cap/day	2100	387.263
ROW	MAgPIE	All scenarios	Crops	kcal/capita/day	2020	1417.48
ROW	MAgPIE	Global-Inequality	Crops	kcal/capita/day	2050	1237.31
ROW	MAgPIE	Global-Inequality	Crops	kcal/capita/day	2100	1240.6
ROW	MAgPIE	All scenarios	Fish	kcal/capita/day	2020	23.315
ROW	MAgPIE	Global-Inequality	Fish	kcal/capita/day	2050	31.5266
ROW	MAgPIE	Global-Inequality	Fish	kcal/capita/day	2100	34.4342
ROW	MAgPIE	All scenarios	Livestock products	kcal/capita/day	2020	360.669
ROW	MAgPIE	Global-Inequality	Livestock products	kcal/capita/day	2050	778.987
ROW	MAgPIE	Global-Inequality	Livestock products	kcal/capita/day	2100	877.623
ROW	MAgPIE	All scenarios	Secondary products	kcal/capita/day	2020	693.708
ROW	MAgPIE	Global-Inequality	Secondary products	kcal/capita/day	2050	852.374
ROW	MAgPIE	Global-Inequality	Secondary products	kcal/capita/day	2100	700.231
ROW	MAgPIE	All scenarios	Food waste	kcal/cap/day	2020	663.14
ROW	MAgPIE	Global-Inequality	Food waste	kcal/cap/day	2050	782.077
ROW	MAgPIE	Global-Inequality	Food waste	kcal/cap/day	2100	804.308
ROW	MAgPIE	Global-Sustainability	Crops	kcal/capita/day	2050	1571.04
ROW	MAgPIE	Global-Sustainability	Crops	kcal/capita/day	2100	1518.96
ROW	MAgPIE	Global-Sustainability	Fish	kcal/capita/day	2050	33.5467
ROW	MAgPIE	Global-Sustainability	Fish	kcal/capita/day	2100	33.8472
ROW	MAgPIE	Global-Sustainability	Livestock products	kcal/capita/day	2050	195.763
ROW	MAgPIE	Global-Sustainability	Livestock products	kcal/capita/day	2100	197.791
ROW	MAgPIE	Global-Sustainability	Secondary products	kcal/capita/day	2050	500.81
ROW	MAgPIE	Global-Sustainability	Secondary products	kcal/capita/day	2100	501.818
ROW	MAgPIE	Global-Sustainability	Food waste	kcal/cap/day	2050	600.374
ROW	MAgPIE	Global-Sustainability	Food waste	kcal/cap/day	2100	449.383
SSA	MAgPIE	All scenarios	Crops	kcal/capita/day	2020	1527
SSA	MAgPIE	Global-Inequality	Crops	kcal/capita/day	2050	1471.45
SSA	MAgPIE	Global-Inequality	Crops	kcal/capita/day	2100	1221.67
SSA	MAgPIE	All scenarios	Fish	kcal/capita/day	2020	20.0134
SSA	MAgPIE	Global-Inequality	Fish	kcal/capita/day	2050	31.4033
SSA	MAgPIE	Global-Inequality	Fish	kcal/capita/day	2100	54.7364
SSA	MAgPIE	All scenarios	Livestock products	kcal/capita/day	2020	183.91
SSA	MAgPIE	Global-Inequality	Livestock products	kcal/capita/day	2050	261.258
SSA	MAgPIE	Global-Inequality	Livestock products	kcal/capita/day	2100	401.974
SSA	MAgPIE	All scenarios	Secondary products	kcal/capita/day	2020	403.847
SSA	MAgPIE	Global-Inequality	Secondary products	kcal/capita/day	2050	438.119
SSA	MAgPIE	Global-Inequality	Secondary products	kcal/capita/day	2100	668.442
SSA	MAgPIE	All scenarios	Food waste	kcal/cap/day	2020	366.816
SSA	MAgPIE	Global-Inequality	Food waste	kcal/cap/day	2050	459.731
SSA	MAgPIE	Global-Inequality	Food waste	kcal/cap/day	2100	644.648
SSA	MAgPIE	Global-Sustainability	Crops	kcal/capita/day	2050	1621.69
SSA	MAgPIE	Global-Sustainability	Crops	kcal/capita/day	2100	1622.73
SSA	MAgPIE	Global-Sustainability	Fish	kcal/capita/day	2050	34.9835
SSA	MAgPIE	Global-Sustainability	Fish	kcal/capita/day	2100	34.9835
SSA	MAgPIE	Global-Sustainability	Livestock products	kcal/capita/day	2050	110.511
SSA	MAgPIE	Global-Sustainability	Livestock products	kcal/capita/day	2100	110.511
SSA	MAgPIE	Global-Sustainability	Secondary products	kcal/capita/day	2050	515.734
SSA	MAgPIE	Global-Sustainability	Secondary products	kcal/capita/day	2100	515.748
SSA	MAgPIE	Global-Sustainability	Food waste	kcal/cap/day	2050	723.309
SSA	MAgPIE	Global-Sustainability	Food waste	kcal/cap/day	2100	523.551
