# Supplementary material for: Overcoming global inequality is critical for land-based mitigation in line with the Paris Agreement
Source: Nat Commun. 2022 Dec 2;13:7453. doi: 10.1038/s41467-022-35114-7 (PMC9718475; doi:10.1038/s41467-022-35114-7)
Supplement: Supplementary file 5 — Supplementary Data 2 [file 41467_2022_35114_MOESM5_ESM.zip › Fig3_summary.xlsx]

## Sheet: Fig3a
region_class	model	scenario	variable	unit	period	value
OECD90+EU	MAgPIE	Global-EnvirProt	Annual CO2 emissions land-use change & land management (SDG 13)	Gt CO2eq per year	2020	-0.795329
OECD90+EU	MAgPIE	Global-EnvirProt	Annual CO2 emissions land-use change & land management (SDG 13)	Gt CO2eq per year	2025	-1.16798
OECD90+EU	MAgPIE	Global-EnvirProt	Annual CO2 emissions land-use change & land management (SDG 13)	Gt CO2eq per year	2030	-1.27154
OECD90+EU	MAgPIE	Global-EnvirProt	Annual CO2 emissions land-use change & land management (SDG 13)	Gt CO2eq per year	2035	-1.45971
OECD90+EU	MAgPIE	Global-EnvirProt	Annual CO2 emissions land-use change & land management (SDG 13)	Gt CO2eq per year	2040	-1.85499
OECD90+EU	MAgPIE	Global-EnvirProt	Annual CO2 emissions land-use change & land management (SDG 13)	Gt CO2eq per year	2045	-1.98267
OECD90+EU	MAgPIE	Global-EnvirProt	Annual CO2 emissions land-use change & land management (SDG 13)	Gt CO2eq per year	2050	-2.05393
OECD90+EU	MAgPIE	Global-EnvirProt	Annual CO2 emissions land-use change & land management (SDG 13)	Gt CO2eq per year	2055	-2.10908
OECD90+EU	MAgPIE	Global-EnvirProt	Annual CO2 emissions land-use change & land management (SDG 13)	Gt CO2eq per year	2060	-2.17021
OECD90+EU	MAgPIE	Global-EnvirProt	Annual CO2 emissions land-use change & land management (SDG 13)	Gt CO2eq per year	2065	-2.22345
OECD90+EU	MAgPIE	Global-EnvirProt	Annual CO2 emissions land-use change & land management (SDG 13)	Gt CO2eq per year	2070	-2.3031
OECD90+EU	MAgPIE	Global-EnvirProt	Annual CO2 emissions land-use change & land management (SDG 13)	Gt CO2eq per year	2075	-2.37863
OECD90+EU	MAgPIE	Global-EnvirProt	Annual CO2 emissions land-use change & land management (SDG 13)	Gt CO2eq per year	2080	-2.4786
OECD90+EU	MAgPIE	Global-EnvirProt	Annual CO2 emissions land-use change & land management (SDG 13)	Gt CO2eq per year	2085	-2.50599
OECD90+EU	MAgPIE	Global-EnvirProt	Annual CO2 emissions land-use change & land management (SDG 13)	Gt CO2eq per year	2090	-2.54325
OECD90+EU	MAgPIE	Global-EnvirProt	Annual CO2 emissions land-use change & land management (SDG 13)	Gt CO2eq per year	2095	-2.57573
OECD90+EU	MAgPIE	Global-EnvirProt	Annual CO2 emissions land-use change & land management (SDG 13)	Gt CO2eq per year	2100	-2.51379
OECD90+EU	MAgPIE	Global-GHGPrice	Annual CO2 emissions land-use change & land management (SDG 13)	Gt CO2eq per year	2020	-0.795329
OECD90+EU	MAgPIE	Global-GHGPrice	Annual CO2 emissions land-use change & land management (SDG 13)	Gt CO2eq per year	2025	-1.11923
OECD90+EU	MAgPIE	Global-GHGPrice	Annual CO2 emissions land-use change & land management (SDG 13)	Gt CO2eq per year	2030	-1.27484
OECD90+EU	MAgPIE	Global-GHGPrice	Annual CO2 emissions land-use change & land management (SDG 13)	Gt CO2eq per year	2035	-1.48461
OECD90+EU	MAgPIE	Global-GHGPrice	Annual CO2 emissions land-use change & land management (SDG 13)	Gt CO2eq per year	2040	-1.73934
OECD90+EU	MAgPIE	Global-GHGPrice	Annual CO2 emissions land-use change & land management (SDG 13)	Gt CO2eq per year	2045	-1.8786
OECD90+EU	MAgPIE	Global-GHGPrice	Annual CO2 emissions land-use change & land management (SDG 13)	Gt CO2eq per year	2050	-1.93569
OECD90+EU	MAgPIE	Global-GHGPrice	Annual CO2 emissions land-use change & land management (SDG 13)	Gt CO2eq per year	2055	-1.97084
OECD90+EU	MAgPIE	Global-GHGPrice	Annual CO2 emissions land-use change & land management (SDG 13)	Gt CO2eq per year	2060	-1.88316
OECD90+EU	MAgPIE	Global-GHGPrice	Annual CO2 emissions land-use change & land management (SDG 13)	Gt CO2eq per year	2065	-2.00965
OECD90+EU	MAgPIE	Global-GHGPrice	Annual CO2 emissions land-use change & land management (SDG 13)	Gt CO2eq per year	2070	-2.17642
OECD90+EU	MAgPIE	Global-GHGPrice	Annual CO2 emissions land-use change & land management (SDG 13)	Gt CO2eq per year	2075	-2.26116
OECD90+EU	MAgPIE	Global-GHGPrice	Annual CO2 emissions land-use change & land management (SDG 13)	Gt CO2eq per year	2080	-2.21518
OECD90+EU	MAgPIE	Global-GHGPrice	Annual CO2 emissions land-use change & land management (SDG 13)	Gt CO2eq per year	2085	-2.29114
OECD90+EU	MAgPIE	Global-GHGPrice	Annual CO2 emissions land-use change & land management (SDG 13)	Gt CO2eq per year	2090	-2.30416
OECD90+EU	MAgPIE	Global-GHGPrice	Annual CO2 emissions land-use change & land management (SDG 13)	Gt CO2eq per year	2095	-2.42686
OECD90+EU	MAgPIE	Global-GHGPrice	Annual CO2 emissions land-use change & land management (SDG 13)	Gt CO2eq per year	2100	-2.4413
OECD90+EU	MAgPIE	Global-SustDemand	Annual CO2 emissions land-use change & land management (SDG 13)	Gt CO2eq per year	2020	-0.795329
OECD90+EU	MAgPIE	Global-SustDemand	Annual CO2 emissions land-use change & land management (SDG 13)	Gt CO2eq per year	2025	-1.3263
OECD90+EU	MAgPIE	Global-SustDemand	Annual CO2 emissions land-use change & land management (SDG 13)	Gt CO2eq per year	2030	-1.5041
OECD90+EU	MAgPIE	Global-SustDemand	Annual CO2 emissions land-use change & land management (SDG 13)	Gt CO2eq per year	2035	-1.8683
OECD90+EU	MAgPIE	Global-SustDemand	Annual CO2 emissions land-use change & land management (SDG 13)	Gt CO2eq per year	2040	-2.15578
OECD90+EU	MAgPIE	Global-SustDemand	Annual CO2 emissions land-use change & land management (SDG 13)	Gt CO2eq per year	2045	-2.35363
OECD90+EU	MAgPIE	Global-SustDemand	Annual CO2 emissions land-use change & land management (SDG 13)	Gt CO2eq per year	2050	-2.40188
OECD90+EU	MAgPIE	Global-SustDemand	Annual CO2 emissions land-use change & land management (SDG 13)	Gt CO2eq per year	2055	-2.44371
OECD90+EU	MAgPIE	Global-SustDemand	Annual CO2 emissions land-use change & land management (SDG 13)	Gt CO2eq per year	2060	-2.3555
OECD90+EU	MAgPIE	Global-SustDemand	Annual CO2 emissions land-use change & land management (SDG 13)	Gt CO2eq per year	2065	-2.56221
OECD90+EU	MAgPIE	Global-SustDemand	Annual CO2 emissions land-use change & land management (SDG 13)	Gt CO2eq per year	2070	-2.7418
OECD90+EU	MAgPIE	Global-SustDemand	Annual CO2 emissions land-use change & land management (SDG 13)	Gt CO2eq per year	2075	-2.64536
OECD90+EU	MAgPIE	Global-SustDemand	Annual CO2 emissions land-use change & land management (SDG 13)	Gt CO2eq per year	2080	-2.84383
OECD90+EU	MAgPIE	Global-SustDemand	Annual CO2 emissions land-use change & land management (SDG 13)	Gt CO2eq per year	2085	-2.88164
OECD90+EU	MAgPIE	Global-SustDemand	Annual CO2 emissions land-use change & land management (SDG 13)	Gt CO2eq per year	2090	-2.92153
OECD90+EU	MAgPIE	Global-SustDemand	Annual CO2 emissions land-use change & land management (SDG 13)	Gt CO2eq per year	2095	-2.96124
OECD90+EU	MAgPIE	Global-SustDemand	Annual CO2 emissions land-use change & land management (SDG 13)	Gt CO2eq per year	2100	-2.98054
OECD90+EU	MAgPIE	Global-Inequality	Annual CO2 emissions land-use change & land management (SDG 13)	Gt CO2eq per year	2020	-0.795329
OECD90+EU	MAgPIE	Global-Inequality	Annual CO2 emissions land-use change & land management (SDG 13)	Gt CO2eq per year	2025	-1.16228
OECD90+EU	MAgPIE	Global-Inequality	Annual CO2 emissions land-use change & land management (SDG 13)	Gt CO2eq per year	2030	-1.3125
OECD90+EU	MAgPIE	Global-Inequality	Annual CO2 emissions land-use change & land management (SDG 13)	Gt CO2eq per year	2035	-1.51321
OECD90+EU	MAgPIE	Global-Inequality	Annual CO2 emissions land-use change & land management (SDG 13)	Gt CO2eq per year	2040	-1.75107
OECD90+EU	MAgPIE	Global-Inequality	Annual CO2 emissions land-use change & land management (SDG 13)	Gt CO2eq per year	2045	-1.93728
OECD90+EU	MAgPIE	Global-Inequality	Annual CO2 emissions land-use change & land management (SDG 13)	Gt CO2eq per year	2050	-2.01789
OECD90+EU	MAgPIE	Global-Inequality	Annual CO2 emissions land-use change & land management (SDG 13)	Gt CO2eq per year	2055	-2.07987
OECD90+EU	MAgPIE	Global-Inequality	Annual CO2 emissions land-use change & land management (SDG 13)	Gt CO2eq per year	2060	-2.15469
OECD90+EU	MAgPIE	Global-Inequality	Annual CO2 emissions land-use change & land management (SDG 13)	Gt CO2eq per year	2065	-2.25059
OECD90+EU	MAgPIE	Global-Inequality	Annual CO2 emissions land-use change & land management (SDG 13)	Gt CO2eq per year	2070	-2.33174
OECD90+EU	MAgPIE	Global-Inequality	Annual CO2 emissions land-use change & land management (SDG 13)	Gt CO2eq per year	2075	-2.41193
OECD90+EU	MAgPIE	Global-Inequality	Annual CO2 emissions land-use change & land management (SDG 13)	Gt CO2eq per year	2080	-2.48693
OECD90+EU	MAgPIE	Global-Inequality	Annual CO2 emissions land-use change & land management (SDG 13)	Gt CO2eq per year	2085	-2.55242
OECD90+EU	MAgPIE	Global-Inequality	Annual CO2 emissions land-use change & land management (SDG 13)	Gt CO2eq per year	2090	-2.59969
OECD90+EU	MAgPIE	Global-Inequality	Annual CO2 emissions land-use change & land management (SDG 13)	Gt CO2eq per year	2095	-2.65889
OECD90+EU	MAgPIE	Global-Inequality	Annual CO2 emissions land-use change & land management (SDG 13)	Gt CO2eq per year	2100	-2.69383
OECD90+EU	MAgPIE	Global-Sustainability	Annual CO2 emissions land-use change & land management (SDG 13)	Gt CO2eq per year	2020	-0.795329
OECD90+EU	MAgPIE	Global-Sustainability	Annual CO2 emissions land-use change & land management (SDG 13)	Gt CO2eq per year	2025	-1.22835
OECD90+EU	MAgPIE	Global-Sustainability	Annual CO2 emissions land-use change & land management (SDG 13)	Gt CO2eq per year	2030	-1.29632
OECD90+EU	MAgPIE	Global-Sustainability	Annual CO2 emissions land-use change & land management (SDG 13)	Gt CO2eq per year	2035	-1.64933
OECD90+EU	MAgPIE	Global-Sustainability	Annual CO2 emissions land-use change & land management (SDG 13)	Gt CO2eq per year	2040	-1.89239
OECD90+EU	MAgPIE	Global-Sustainability	Annual CO2 emissions land-use change & land management (SDG 13)	Gt CO2eq per year	2045	-2.03174
OECD90+EU	MAgPIE	Global-Sustainability	Annual CO2 emissions land-use change & land management (SDG 13)	Gt CO2eq per year	2050	-2.1078
OECD90+EU	MAgPIE	Global-Sustainability	Annual CO2 emissions land-use change & land management (SDG 13)	Gt CO2eq per year	2055	-2.18564
OECD90+EU	MAgPIE	Global-Sustainability	Annual CO2 emissions land-use change & land management (SDG 13)	Gt CO2eq per year	2060	-2.27606
OECD90+EU	MAgPIE	Global-Sustainability	Annual CO2 emissions land-use change & land management (SDG 13)	Gt CO2eq per year	2065	-2.19244
OECD90+EU	MAgPIE	Global-Sustainability	Annual CO2 emissions land-use change & land management (SDG 13)	Gt CO2eq per year	2070	-2.51457
OECD90+EU	MAgPIE	Global-Sustainability	Annual CO2 emissions land-use change & land management (SDG 13)	Gt CO2eq per year	2075	-2.4265
OECD90+EU	MAgPIE	Global-Sustainability	Annual CO2 emissions land-use change & land management (SDG 13)	Gt CO2eq per year	2080	-2.73729
OECD90+EU	MAgPIE	Global-Sustainability	Annual CO2 emissions land-use change & land management (SDG 13)	Gt CO2eq per year	2085	-2.65216
OECD90+EU	MAgPIE	Global-Sustainability	Annual CO2 emissions land-use change & land management (SDG 13)	Gt CO2eq per year	2090	-2.73723
OECD90+EU	MAgPIE	Global-Sustainability	Annual CO2 emissions land-use change & land management (SDG 13)	Gt CO2eq per year	2095	-2.93152
OECD90+EU	MAgPIE	Global-Sustainability	Annual CO2 emissions land-use change & land management (SDG 13)	Gt CO2eq per year	2100	-3.0077
ASIA	MAgPIE	Global-EnvirProt	Annual CO2 emissions land-use change & land management (SDG 13)	Gt CO2eq per year	2020	1.06259
ASIA	MAgPIE	Global-EnvirProt	Annual CO2 emissions land-use change & land management (SDG 13)	Gt CO2eq per year	2025	0.622871
ASIA	MAgPIE	Global-EnvirProt	Annual CO2 emissions land-use change & land management (SDG 13)	Gt CO2eq per year	2030	0.492477
ASIA	MAgPIE	Global-EnvirProt	Annual CO2 emissions land-use change & land management (SDG 13)	Gt CO2eq per year	2035	0.33053
ASIA	MAgPIE	Global-EnvirProt	Annual CO2 emissions land-use change & land management (SDG 13)	Gt CO2eq per year	2040	0.288265
ASIA	MAgPIE	Global-EnvirProt	Annual CO2 emissions land-use change & land management (SDG 13)	Gt CO2eq per year	2045	0.380242
ASIA	MAgPIE	Global-EnvirProt	Annual CO2 emissions land-use change & land management (SDG 13)	Gt CO2eq per year	2050	0.211019
ASIA	MAgPIE	Global-EnvirProt	Annual CO2 emissions land-use change & land management (SDG 13)	Gt CO2eq per year	2055	0.195606
ASIA	MAgPIE	Global-EnvirProt	Annual CO2 emissions land-use change & land management (SDG 13)	Gt CO2eq per year	2060	0.151334
ASIA	MAgPIE	Global-EnvirProt	Annual CO2 emissions land-use change & land management (SDG 13)	Gt CO2eq per year	2065	0.362384
ASIA	MAgPIE	Global-EnvirProt	Annual CO2 emissions land-use change & land management (SDG 13)	Gt CO2eq per year	2070	0.322786
ASIA	MAgPIE	Global-EnvirProt	Annual CO2 emissions land-use change & land management (SDG 13)	Gt CO2eq per year	2075	0.288671
ASIA	MAgPIE	Global-EnvirProt	Annual CO2 emissions land-use change & land management (SDG 13)	Gt CO2eq per year	2080	0.0456679
ASIA	MAgPIE	Global-EnvirProt	Annual CO2 emissions land-use change & land management (SDG 13)	Gt CO2eq per year	2085	0.186631
ASIA	MAgPIE	Global-EnvirProt	Annual CO2 emissions land-use change & land management (SDG 13)	Gt CO2eq per year	2090	-0.0196936
ASIA	MAgPIE	Global-EnvirProt	Annual CO2 emissions land-use change & land management (SDG 13)	Gt CO2eq per year	2095	-0.132022
ASIA	MAgPIE	Global-EnvirProt	Annual CO2 emissions land-use change & land management (SDG 13)	Gt CO2eq per year	2100	0.0113856
ASIA	MAgPIE	Global-GHGPrice	Annual CO2 emissions land-use change & land management (SDG 13)	Gt CO2eq per year	2020	1.06259
ASIA	MAgPIE	Global-GHGPrice	Annual CO2 emissions land-use change & land management (SDG 13)	Gt CO2eq per year	2025	0.0427299
ASIA	MAgPIE	Global-GHGPrice	Annual CO2 emissions land-use change & land management (SDG 13)	Gt CO2eq per year	2030	-0.206776
ASIA	MAgPIE	Global-GHGPrice	Annual CO2 emissions land-use change & land management (SDG 13)	Gt CO2eq per year	2035	-0.541513
ASIA	MAgPIE	Global-GHGPrice	Annual CO2 emissions land-use change & land management (SDG 13)	Gt CO2eq per year	2040	-0.755164
ASIA	MAgPIE	Global-GHGPrice	Annual CO2 emissions land-use change & land management (SDG 13)	Gt CO2eq per year	2045	-0.913238
ASIA	MAgPIE	Global-GHGPrice	Annual CO2 emissions land-use change & land management (SDG 13)	Gt CO2eq per year	2050	-0.911792
ASIA	MAgPIE	Global-GHGPrice	Annual CO2 emissions land-use change & land management (SDG 13)	Gt CO2eq per year	2055	-0.823433
ASIA	MAgPIE	Global-GHGPrice	Annual CO2 emissions land-use change & land management (SDG 13)	Gt CO2eq per year	2060	-1.01375
ASIA	MAgPIE	Global-GHGPrice	Annual CO2 emissions land-use change & land management (SDG 13)	Gt CO2eq per year	2065	-1.10433
ASIA	MAgPIE	Global-GHGPrice	Annual CO2 emissions land-use change & land management (SDG 13)	Gt CO2eq per year	2070	-1.18684
ASIA	MAgPIE	Global-GHGPrice	Annual CO2 emissions land-use change & land management (SDG 13)	Gt CO2eq per year	2075	-1.20856
ASIA	MAgPIE	Global-GHGPrice	Annual CO2 emissions land-use change & land management (SDG 13)	Gt CO2eq per year	2080	-1.34388
ASIA	MAgPIE	Global-GHGPrice	Annual CO2 emissions land-use change & land management (SDG 13)	Gt CO2eq per year	2085	-1.32815
ASIA	MAgPIE	Global-GHGPrice	Annual CO2 emissions land-use change & land management (SDG 13)	Gt CO2eq per year	2090	-1.39988
ASIA	MAgPIE	Global-GHGPrice	Annual CO2 emissions land-use change & land management (SDG 13)	Gt CO2eq per year	2095	-1.40356
ASIA	MAgPIE	Global-GHGPrice	Annual CO2 emissions land-use change & land management (SDG 13)	Gt CO2eq per year	2100	-1.46713
ASIA	MAgPIE	Global-SustDemand	Annual CO2 emissions land-use change & land management (SDG 13)	Gt CO2eq per year	2020	1.06259
ASIA	MAgPIE	Global-SustDemand	Annual CO2 emissions land-use change & land management (SDG 13)	Gt CO2eq per year	2025	0.923047
ASIA	MAgPIE	Global-SustDemand	Annual CO2 emissions land-use change & land management (SDG 13)	Gt CO2eq per year	2030	0.59737
ASIA	MAgPIE	Global-SustDemand	Annual CO2 emissions land-use change & land management (SDG 13)	Gt CO2eq per year	2035	0.368046
ASIA	MAgPIE	Global-SustDemand	Annual CO2 emissions land-use change & land management (SDG 13)	Gt CO2eq per year	2040	0.0794574
ASIA	MAgPIE	Global-SustDemand	Annual CO2 emissions land-use change & land management (SDG 13)	Gt CO2eq per year	2045	0.0668041
ASIA	MAgPIE	Global-SustDemand	Annual CO2 emissions land-use change & land management (SDG 13)	Gt CO2eq per year	2050	0.0606448
ASIA	MAgPIE	Global-SustDemand	Annual CO2 emissions land-use change & land management (SDG 13)	Gt CO2eq per year	2055	0.193787
ASIA	MAgPIE	Global-SustDemand	Annual CO2 emissions land-use change & land management (SDG 13)	Gt CO2eq per year	2060	-0.0046839
ASIA	MAgPIE	Global-SustDemand	Annual CO2 emissions land-use change & land management (SDG 13)	Gt CO2eq per year	2065	-0.101638
ASIA	MAgPIE	Global-SustDemand	Annual CO2 emissions land-use change & land management (SDG 13)	Gt CO2eq per year	2070	-0.147103
ASIA	MAgPIE	Global-SustDemand	Annual CO2 emissions land-use change & land management (SDG 13)	Gt CO2eq per year	2075	-0.0017135
ASIA	MAgPIE	Global-SustDemand	Annual CO2 emissions land-use change & land management (SDG 13)	Gt CO2eq per year	2080	0.0165316
ASIA	MAgPIE	Global-SustDemand	Annual CO2 emissions land-use change & land management (SDG 13)	Gt CO2eq per year	2085	-0.147235
ASIA	MAgPIE	Global-SustDemand	Annual CO2 emissions land-use change & land management (SDG 13)	Gt CO2eq per year	2090	-0.354183
ASIA	MAgPIE	Global-SustDemand	Annual CO2 emissions land-use change & land management (SDG 13)	Gt CO2eq per year	2095	-0.366654
ASIA	MAgPIE	Global-SustDemand	Annual CO2 emissions land-use change & land management (SDG 13)	Gt CO2eq per year	2100	-0.356856
ASIA	MAgPIE	Global-Inequality	Annual CO2 emissions land-use change & land management (SDG 13)	Gt CO2eq per year	2020	1.06259
ASIA	MAgPIE	Global-Inequality	Annual CO2 emissions land-use change & land management (SDG 13)	Gt CO2eq per year	2025	0.982163
ASIA	MAgPIE	Global-Inequality	Annual CO2 emissions land-use change & land management (SDG 13)	Gt CO2eq per year	2030	0.697088
ASIA	MAgPIE	Global-Inequality	Annual CO2 emissions land-use change & land management (SDG 13)	Gt CO2eq per year	2035	0.51029
ASIA	MAgPIE	Global-Inequality	Annual CO2 emissions land-use change & land management (SDG 13)	Gt CO2eq per year	2040	0.27237
ASIA	MAgPIE	Global-Inequality	Annual CO2 emissions land-use change & land management (SDG 13)	Gt CO2eq per year	2045	0.342743
ASIA	MAgPIE	Global-Inequality	Annual CO2 emissions land-use change & land management (SDG 13)	Gt CO2eq per year	2050	0.482936
ASIA	MAgPIE	Global-Inequality	Annual CO2 emissions land-use change & land management (SDG 13)	Gt CO2eq per year	2055	0.621884
ASIA	MAgPIE	Global-Inequality	Annual CO2 emissions land-use change & land management (SDG 13)	Gt CO2eq per year	2060	0.329455
ASIA	MAgPIE	Global-Inequality	Annual CO2 emissions land-use change & land management (SDG 13)	Gt CO2eq per year	2065	0.13733
ASIA	MAgPIE	Global-Inequality	Annual CO2 emissions land-use change & land management (SDG 13)	Gt CO2eq per year	2070	0.123399
ASIA	MAgPIE	Global-Inequality	Annual CO2 emissions land-use change & land management (SDG 13)	Gt CO2eq per year	2075	0.108338
ASIA	MAgPIE	Global-Inequality	Annual CO2 emissions land-use change & land management (SDG 13)	Gt CO2eq per year	2080	-0.0521304
ASIA	MAgPIE	Global-Inequality	Annual CO2 emissions land-use change & land management (SDG 13)	Gt CO2eq per year	2085	-0.056523
ASIA	MAgPIE	Global-Inequality	Annual CO2 emissions land-use change & land management (SDG 13)	Gt CO2eq per year	2090	-0.129653
ASIA	MAgPIE	Global-Inequality	Annual CO2 emissions land-use change & land management (SDG 13)	Gt CO2eq per year	2095	-0.125134
ASIA	MAgPIE	Global-Inequality	Annual CO2 emissions land-use change & land management (SDG 13)	Gt CO2eq per year	2100	-0.155199
ASIA	MAgPIE	Global-Sustainability	Annual CO2 emissions land-use change & land management (SDG 13)	Gt CO2eq per year	2020	1.06259
ASIA	MAgPIE	Global-Sustainability	Annual CO2 emissions land-use change & land management (SDG 13)	Gt CO2eq per year	2025	0.0798045
ASIA	MAgPIE	Global-Sustainability	Annual CO2 emissions land-use change & land management (SDG 13)	Gt CO2eq per year	2030	-0.363134
ASIA	MAgPIE	Global-Sustainability	Annual CO2 emissions land-use change & land management (SDG 13)	Gt CO2eq per year	2035	-0.773873
ASIA	MAgPIE	Global-Sustainability	Annual CO2 emissions land-use change & land management (SDG 13)	Gt CO2eq per year	2040	-1.03431
ASIA	MAgPIE	Global-Sustainability	Annual CO2 emissions land-use change & land management (SDG 13)	Gt CO2eq per year	2045	-1.10449
ASIA	MAgPIE	Global-Sustainability	Annual CO2 emissions land-use change & land management (SDG 13)	Gt CO2eq per year	2050	-1.10625
ASIA	MAgPIE	Global-Sustainability	Annual CO2 emissions land-use change & land management (SDG 13)	Gt CO2eq per year	2055	-1.09229
ASIA	MAgPIE	Global-Sustainability	Annual CO2 emissions land-use change & land management (SDG 13)	Gt CO2eq per year	2060	-1.16023
ASIA	MAgPIE	Global-Sustainability	Annual CO2 emissions land-use change & land management (SDG 13)	Gt CO2eq per year	2065	-1.24712
ASIA	MAgPIE	Global-Sustainability	Annual CO2 emissions land-use change & land management (SDG 13)	Gt CO2eq per year	2070	-1.55543
ASIA	MAgPIE	Global-Sustainability	Annual CO2 emissions land-use change & land management (SDG 13)	Gt CO2eq per year	2075	-1.40847
ASIA	MAgPIE	Global-Sustainability	Annual CO2 emissions land-use change & land management (SDG 13)	Gt CO2eq per year	2080	-1.31788
ASIA	MAgPIE	Global-Sustainability	Annual CO2 emissions land-use change & land management (SDG 13)	Gt CO2eq per year	2085	-1.49551
ASIA	MAgPIE	Global-Sustainability	Annual CO2 emissions land-use change & land management (SDG 13)	Gt CO2eq per year	2090	-1.49987
ASIA	MAgPIE	Global-Sustainability	Annual CO2 emissions land-use change & land management (SDG 13)	Gt CO2eq per year	2095	-1.37573
ASIA	MAgPIE	Global-Sustainability	Annual CO2 emissions land-use change & land management (SDG 13)	Gt CO2eq per year	2100	-1.45769
LAM	MAgPIE	Global-EnvirProt	Annual CO2 emissions land-use change & land management (SDG 13)	Gt CO2eq per year	2020	1.51101
LAM	MAgPIE	Global-EnvirProt	Annual CO2 emissions land-use change & land management (SDG 13)	Gt CO2eq per year	2025	0.649393
LAM	MAgPIE	Global-EnvirProt	Annual CO2 emissions land-use change & land management (SDG 13)	Gt CO2eq per year	2030	0.129993
LAM	MAgPIE	Global-EnvirProt	Annual CO2 emissions land-use change & land management (SDG 13)	Gt CO2eq per year	2035	-0.11559
LAM	MAgPIE	Global-EnvirProt	Annual CO2 emissions land-use change & land management (SDG 13)	Gt CO2eq per year	2040	0.0453338
LAM	MAgPIE	Global-EnvirProt	Annual CO2 emissions land-use change & land management (SDG 13)	Gt CO2eq per year	2045	-0.117035
LAM	MAgPIE	Global-EnvirProt	Annual CO2 emissions land-use change & land management (SDG 13)	Gt CO2eq per year	2050	-0.113445
LAM	MAgPIE	Global-EnvirProt	Annual CO2 emissions land-use change & land management (SDG 13)	Gt CO2eq per year	2055	-0.209012
LAM	MAgPIE	Global-EnvirProt	Annual CO2 emissions land-use change & land management (SDG 13)	Gt CO2eq per year	2060	-0.189453
LAM	MAgPIE	Global-EnvirProt	Annual CO2 emissions land-use change & land management (SDG 13)	Gt CO2eq per year	2065	-0.437612
LAM	MAgPIE	Global-EnvirProt	Annual CO2 emissions land-use change & land management (SDG 13)	Gt CO2eq per year	2070	-0.509765
LAM	MAgPIE	Global-EnvirProt	Annual CO2 emissions land-use change & land management (SDG 13)	Gt CO2eq per year	2075	-0.595796
LAM	MAgPIE	Global-EnvirProt	Annual CO2 emissions land-use change & land management (SDG 13)	Gt CO2eq per year	2080	-0.376121
LAM	MAgPIE	Global-EnvirProt	Annual CO2 emissions land-use change & land management (SDG 13)	Gt CO2eq per year	2085	-0.597605
LAM	MAgPIE	Global-EnvirProt	Annual CO2 emissions land-use change & land management (SDG 13)	Gt CO2eq per year	2090	-0.484224
LAM	MAgPIE	Global-EnvirProt	Annual CO2 emissions land-use change & land management (SDG 13)	Gt CO2eq per year	2095	-0.439766
LAM	MAgPIE	Global-EnvirProt	Annual CO2 emissions land-use change & land management (SDG 13)	Gt CO2eq per year	2100	-0.761296
LAM	MAgPIE	Global-GHGPrice	Annual CO2 emissions land-use change & land management (SDG 13)	Gt CO2eq per year	2020	1.51101
LAM	MAgPIE	Global-GHGPrice	Annual CO2 emissions land-use change & land management (SDG 13)	Gt CO2eq per year	2025	0.0313976
LAM	MAgPIE	Global-GHGPrice	Annual CO2 emissions land-use change & land management (SDG 13)	Gt CO2eq per year	2030	-0.609476
LAM	MAgPIE	Global-GHGPrice	Annual CO2 emissions land-use change & land management (SDG 13)	Gt CO2eq per year	2035	-0.829833
LAM	MAgPIE	Global-GHGPrice	Annual CO2 emissions land-use change & land management (SDG 13)	Gt CO2eq per year	2040	-0.945022
LAM	MAgPIE	Global-GHGPrice	Annual CO2 emissions land-use change & land management (SDG 13)	Gt CO2eq per year	2045	-1.01391
LAM	MAgPIE	Global-GHGPrice	Annual CO2 emissions land-use change & land management (SDG 13)	Gt CO2eq per year	2050	-1.09698
LAM	MAgPIE	Global-GHGPrice	Annual CO2 emissions land-use change & land management (SDG 13)	Gt CO2eq per year	2055	-1.40159
LAM	MAgPIE	Global-GHGPrice	Annual CO2 emissions land-use change & land management (SDG 13)	Gt CO2eq per year	2060	-1.56333
LAM	MAgPIE	Global-GHGPrice	Annual CO2 emissions land-use change & land management (SDG 13)	Gt CO2eq per year	2065	-1.63595
LAM	MAgPIE	Global-GHGPrice	Annual CO2 emissions land-use change & land management (SDG 13)	Gt CO2eq per year	2070	-1.66163
LAM	MAgPIE	Global-GHGPrice	Annual CO2 emissions land-use change & land management (SDG 13)	Gt CO2eq per year	2075	-1.79566
LAM	MAgPIE	Global-GHGPrice	Annual CO2 emissions land-use change & land management (SDG 13)	Gt CO2eq per year	2080	-1.90382
LAM	MAgPIE	Global-GHGPrice	Annual CO2 emissions land-use change & land management (SDG 13)	Gt CO2eq per year	2085	-1.94011
LAM	MAgPIE	Global-GHGPrice	Annual CO2 emissions land-use change & land management (SDG 13)	Gt CO2eq per year	2090	-1.85227
LAM	MAgPIE	Global-GHGPrice	Annual CO2 emissions land-use change & land management (SDG 13)	Gt CO2eq per year	2095	-1.69992
LAM	MAgPIE	Global-GHGPrice	Annual CO2 emissions land-use change & land management (SDG 13)	Gt CO2eq per year	2100	-1.64808
LAM	MAgPIE	Global-SustDemand	Annual CO2 emissions land-use change & land management (SDG 13)	Gt CO2eq per year	2020	1.51101
LAM	MAgPIE	Global-SustDemand	Annual CO2 emissions land-use change & land management (SDG 13)	Gt CO2eq per year	2025	0.263669
LAM	MAgPIE	Global-SustDemand	Annual CO2 emissions land-use change & land management (SDG 13)	Gt CO2eq per year	2030	-0.302173
LAM	MAgPIE	Global-SustDemand	Annual CO2 emissions land-use change & land management (SDG 13)	Gt CO2eq per year	2035	-0.642459
LAM	MAgPIE	Global-SustDemand	Annual CO2 emissions land-use change & land management (SDG 13)	Gt CO2eq per year	2040	-0.62904
LAM	MAgPIE	Global-SustDemand	Annual CO2 emissions land-use change & land management (SDG 13)	Gt CO2eq per year	2045	-0.670308
LAM	MAgPIE	Global-SustDemand	Annual CO2 emissions land-use change & land management (SDG 13)	Gt CO2eq per year	2050	-0.725373
LAM	MAgPIE	Global-SustDemand	Annual CO2 emissions land-use change & land management (SDG 13)	Gt CO2eq per year	2055	-0.913484
LAM	MAgPIE	Global-SustDemand	Annual CO2 emissions land-use change & land management (SDG 13)	Gt CO2eq per year	2060	-0.924142
LAM	MAgPIE	Global-SustDemand	Annual CO2 emissions land-use change & land management (SDG 13)	Gt CO2eq per year	2065	-0.751499
LAM	MAgPIE	Global-SustDemand	Annual CO2 emissions land-use change & land management (SDG 13)	Gt CO2eq per year	2070	-0.660536
LAM	MAgPIE	Global-SustDemand	Annual CO2 emissions land-use change & land management (SDG 13)	Gt CO2eq per year	2075	-1.00156
LAM	MAgPIE	Global-SustDemand	Annual CO2 emissions land-use change & land management (SDG 13)	Gt CO2eq per year	2080	-0.92734
LAM	MAgPIE	Global-SustDemand	Annual CO2 emissions land-use change & land management (SDG 13)	Gt CO2eq per year	2085	-0.887971
LAM	MAgPIE	Global-SustDemand	Annual CO2 emissions land-use change & land management (SDG 13)	Gt CO2eq per year	2090	-0.821929
LAM	MAgPIE	Global-SustDemand	Annual CO2 emissions land-use change & land management (SDG 13)	Gt CO2eq per year	2095	-0.890214
LAM	MAgPIE	Global-SustDemand	Annual CO2 emissions land-use change & land management (SDG 13)	Gt CO2eq per year	2100	-0.935329
LAM	MAgPIE	Global-Inequality	Annual CO2 emissions land-use change & land management (SDG 13)	Gt CO2eq per year	2020	1.51101
LAM	MAgPIE	Global-Inequality	Annual CO2 emissions land-use change & land management (SDG 13)	Gt CO2eq per year	2025	1.44173
LAM	MAgPIE	Global-Inequality	Annual CO2 emissions land-use change & land management (SDG 13)	Gt CO2eq per year	2030	1.05448
LAM	MAgPIE	Global-Inequality	Annual CO2 emissions land-use change & land management (SDG 13)	Gt CO2eq per year	2035	0.449839
LAM	MAgPIE	Global-Inequality	Annual CO2 emissions land-use change & land management (SDG 13)	Gt CO2eq per year	2040	0.242818
LAM	MAgPIE	Global-Inequality	Annual CO2 emissions land-use change & land management (SDG 13)	Gt CO2eq per year	2045	0.134553
LAM	MAgPIE	Global-Inequality	Annual CO2 emissions land-use change & land management (SDG 13)	Gt CO2eq per year	2050	0.110748
LAM	MAgPIE	Global-Inequality	Annual CO2 emissions land-use change & land management (SDG 13)	Gt CO2eq per year	2055	-0.0558051
LAM	MAgPIE	Global-Inequality	Annual CO2 emissions land-use change & land management (SDG 13)	Gt CO2eq per year	2060	0.0030274
LAM	MAgPIE	Global-Inequality	Annual CO2 emissions land-use change & land management (SDG 13)	Gt CO2eq per year	2065	-0.118518
LAM	MAgPIE	Global-Inequality	Annual CO2 emissions land-use change & land management (SDG 13)	Gt CO2eq per year	2070	-0.398011
LAM	MAgPIE	Global-Inequality	Annual CO2 emissions land-use change & land management (SDG 13)	Gt CO2eq per year	2075	-0.540675
LAM	MAgPIE	Global-Inequality	Annual CO2 emissions land-use change & land management (SDG 13)	Gt CO2eq per year	2080	-0.43934
LAM	MAgPIE	Global-Inequality	Annual CO2 emissions land-use change & land management (SDG 13)	Gt CO2eq per year	2085	-0.480934
LAM	MAgPIE	Global-Inequality	Annual CO2 emissions land-use change & land management (SDG 13)	Gt CO2eq per year	2090	-0.488592
LAM	MAgPIE	Global-Inequality	Annual CO2 emissions land-use change & land management (SDG 13)	Gt CO2eq per year	2095	-0.454547
LAM	MAgPIE	Global-Inequality	Annual CO2 emissions land-use change & land management (SDG 13)	Gt CO2eq per year	2100	-0.403245
LAM	MAgPIE	Global-Sustainability	Annual CO2 emissions land-use change & land management (SDG 13)	Gt CO2eq per year	2020	1.51101
LAM	MAgPIE	Global-Sustainability	Annual CO2 emissions land-use change & land management (SDG 13)	Gt CO2eq per year	2025	-0.11496
LAM	MAgPIE	Global-Sustainability	Annual CO2 emissions land-use change & land management (SDG 13)	Gt CO2eq per year	2030	-0.895513
LAM	MAgPIE	Global-Sustainability	Annual CO2 emissions land-use change & land management (SDG 13)	Gt CO2eq per year	2035	-1.28686
LAM	MAgPIE	Global-Sustainability	Annual CO2 emissions land-use change & land management (SDG 13)	Gt CO2eq per year	2040	-1.49697
LAM	MAgPIE	Global-Sustainability	Annual CO2 emissions land-use change & land management (SDG 13)	Gt CO2eq per year	2045	-1.64549
LAM	MAgPIE	Global-Sustainability	Annual CO2 emissions land-use change & land management (SDG 13)	Gt CO2eq per year	2050	-1.75295
LAM	MAgPIE	Global-Sustainability	Annual CO2 emissions land-use change & land management (SDG 13)	Gt CO2eq per year	2055	-1.84678
LAM	MAgPIE	Global-Sustainability	Annual CO2 emissions land-use change & land management (SDG 13)	Gt CO2eq per year	2060	-1.9175
LAM	MAgPIE	Global-Sustainability	Annual CO2 emissions land-use change & land management (SDG 13)	Gt CO2eq per year	2065	-2.18327
LAM	MAgPIE	Global-Sustainability	Annual CO2 emissions land-use change & land management (SDG 13)	Gt CO2eq per year	2070	-1.84736
LAM	MAgPIE	Global-Sustainability	Annual CO2 emissions land-use change & land management (SDG 13)	Gt CO2eq per year	2075	-2.33073
LAM	MAgPIE	Global-Sustainability	Annual CO2 emissions land-use change & land management (SDG 13)	Gt CO2eq per year	2080	-2.32521
LAM	MAgPIE	Global-Sustainability	Annual CO2 emissions land-use change & land management (SDG 13)	Gt CO2eq per year	2085	-2.39127
LAM	MAgPIE	Global-Sustainability	Annual CO2 emissions land-use change & land management (SDG 13)	Gt CO2eq per year	2090	-2.3992
LAM	MAgPIE	Global-Sustainability	Annual CO2 emissions land-use change & land management (SDG 13)	Gt CO2eq per year	2095	-2.37276
LAM	MAgPIE	Global-Sustainability	Annual CO2 emissions land-use change & land management (SDG 13)	Gt CO2eq per year	2100	-2.24077
ROW	MAgPIE	Global-EnvirProt	Annual CO2 emissions land-use change & land management (SDG 13)	Gt CO2eq per year	2020	-0.149258
ROW	MAgPIE	Global-EnvirProt	Annual CO2 emissions land-use change & land management (SDG 13)	Gt CO2eq per year	2025	-0.186962
ROW	MAgPIE	Global-EnvirProt	Annual CO2 emissions land-use change & land management (SDG 13)	Gt CO2eq per year	2030	-0.189441
ROW	MAgPIE	Global-EnvirProt	Annual CO2 emissions land-use change & land management (SDG 13)	Gt CO2eq per year	2035	-0.195981
ROW	MAgPIE	Global-EnvirProt	Annual CO2 emissions land-use change & land management (SDG 13)	Gt CO2eq per year	2040	-0.20391
ROW	MAgPIE	Global-EnvirProt	Annual CO2 emissions land-use change & land management (SDG 13)	Gt CO2eq per year	2045	-0.20803
ROW	MAgPIE	Global-EnvirProt	Annual CO2 emissions land-use change & land management (SDG 13)	Gt CO2eq per year	2050	-0.215524
ROW	MAgPIE	Global-EnvirProt	Annual CO2 emissions land-use change & land management (SDG 13)	Gt CO2eq per year	2055	-0.220667
ROW	MAgPIE	Global-EnvirProt	Annual CO2 emissions land-use change & land management (SDG 13)	Gt CO2eq per year	2060	-0.223099
ROW	MAgPIE	Global-EnvirProt	Annual CO2 emissions land-use change & land management (SDG 13)	Gt CO2eq per year	2065	-0.211057
ROW	MAgPIE	Global-EnvirProt	Annual CO2 emissions land-use change & land management (SDG 13)	Gt CO2eq per year	2070	-0.189105
ROW	MAgPIE	Global-EnvirProt	Annual CO2 emissions land-use change & land management (SDG 13)	Gt CO2eq per year	2075	-0.165931
ROW	MAgPIE	Global-EnvirProt	Annual CO2 emissions land-use change & land management (SDG 13)	Gt CO2eq per year	2080	-0.153462
ROW	MAgPIE	Global-EnvirProt	Annual CO2 emissions land-use change & land management (SDG 13)	Gt CO2eq per year	2085	-0.147151
ROW	MAgPIE	Global-EnvirProt	Annual CO2 emissions land-use change & land management (SDG 13)	Gt CO2eq per year	2090	-0.139437
ROW	MAgPIE	Global-EnvirProt	Annual CO2 emissions land-use change & land management (SDG 13)	Gt CO2eq per year	2095	-0.132521
ROW	MAgPIE	Global-EnvirProt	Annual CO2 emissions land-use change & land management (SDG 13)	Gt CO2eq per year	2100	-0.132521
ROW	MAgPIE	Global-GHGPrice	Annual CO2 emissions land-use change & land management (SDG 13)	Gt CO2eq per year	2020	-0.149258
ROW	MAgPIE	Global-GHGPrice	Annual CO2 emissions land-use change & land management (SDG 13)	Gt CO2eq per year	2025	-0.210992
ROW	MAgPIE	Global-GHGPrice	Annual CO2 emissions land-use change & land management (SDG 13)	Gt CO2eq per year	2030	-0.228243
ROW	MAgPIE	Global-GHGPrice	Annual CO2 emissions land-use change & land management (SDG 13)	Gt CO2eq per year	2035	-0.254615
ROW	MAgPIE	Global-GHGPrice	Annual CO2 emissions land-use change & land management (SDG 13)	Gt CO2eq per year	2040	-0.285112
ROW	MAgPIE	Global-GHGPrice	Annual CO2 emissions land-use change & land management (SDG 13)	Gt CO2eq per year	2045	-0.330432
ROW	MAgPIE	Global-GHGPrice	Annual CO2 emissions land-use change & land management (SDG 13)	Gt CO2eq per year	2050	-0.333615
ROW	MAgPIE	Global-GHGPrice	Annual CO2 emissions land-use change & land management (SDG 13)	Gt CO2eq per year	2055	-0.329161
ROW	MAgPIE	Global-GHGPrice	Annual CO2 emissions land-use change & land management (SDG 13)	Gt CO2eq per year	2060	-0.321499
ROW	MAgPIE	Global-GHGPrice	Annual CO2 emissions land-use change & land management (SDG 13)	Gt CO2eq per year	2065	-0.313964
ROW	MAgPIE	Global-GHGPrice	Annual CO2 emissions land-use change & land management (SDG 13)	Gt CO2eq per year	2070	-0.315201
ROW	MAgPIE	Global-GHGPrice	Annual CO2 emissions land-use change & land management (SDG 13)	Gt CO2eq per year	2075	-0.328618
ROW	MAgPIE	Global-GHGPrice	Annual CO2 emissions land-use change & land management (SDG 13)	Gt CO2eq per year	2080	-0.345063
ROW	MAgPIE	Global-GHGPrice	Annual CO2 emissions land-use change & land management (SDG 13)	Gt CO2eq per year	2085	-0.372353
ROW	MAgPIE	Global-GHGPrice	Annual CO2 emissions land-use change & land management (SDG 13)	Gt CO2eq per year	2090	-0.376553
ROW	MAgPIE	Global-GHGPrice	Annual CO2 emissions land-use change & land management (SDG 13)	Gt CO2eq per year	2095	-0.368713
ROW	MAgPIE	Global-GHGPrice	Annual CO2 emissions land-use change & land management (SDG 13)	Gt CO2eq per year	2100	-0.352044
ROW	MAgPIE	Global-SustDemand	Annual CO2 emissions land-use change & land management (SDG 13)	Gt CO2eq per year	2020	-0.149258
ROW	MAgPIE	Global-SustDemand	Annual CO2 emissions land-use change & land management (SDG 13)	Gt CO2eq per year	2025	-0.191738
ROW	MAgPIE	Global-SustDemand	Annual CO2 emissions land-use change & land management (SDG 13)	Gt CO2eq per year	2030	-0.194836
ROW	MAgPIE	Global-SustDemand	Annual CO2 emissions land-use change & land management (SDG 13)	Gt CO2eq per year	2035	-0.204609
ROW	MAgPIE	Global-SustDemand	Annual CO2 emissions land-use change & land management (SDG 13)	Gt CO2eq per year	2040	-0.215269
ROW	MAgPIE	Global-SustDemand	Annual CO2 emissions land-use change & land management (SDG 13)	Gt CO2eq per year	2045	-0.226967
ROW	MAgPIE	Global-SustDemand	Annual CO2 emissions land-use change & land management (SDG 13)	Gt CO2eq per year	2050	-0.236714
ROW	MAgPIE	Global-SustDemand	Annual CO2 emissions land-use change & land management (SDG 13)	Gt CO2eq per year	2055	-0.243379
ROW	MAgPIE	Global-SustDemand	Annual CO2 emissions land-use change & land management (SDG 13)	Gt CO2eq per year	2060	-0.243871
ROW	MAgPIE	Global-SustDemand	Annual CO2 emissions land-use change & land management (SDG 13)	Gt CO2eq per year	2065	-0.239824
ROW	MAgPIE	Global-SustDemand	Annual CO2 emissions land-use change & land management (SDG 13)	Gt CO2eq per year	2070	-0.239895
ROW	MAgPIE	Global-SustDemand	Annual CO2 emissions land-use change & land management (SDG 13)	Gt CO2eq per year	2075	-0.247879
ROW	MAgPIE	Global-SustDemand	Annual CO2 emissions land-use change & land management (SDG 13)	Gt CO2eq per year	2080	-0.254172
ROW	MAgPIE	Global-SustDemand	Annual CO2 emissions land-use change & land management (SDG 13)	Gt CO2eq per year	2085	-0.242743
ROW	MAgPIE	Global-SustDemand	Annual CO2 emissions land-use change & land management (SDG 13)	Gt CO2eq per year	2090	-0.217555
ROW	MAgPIE	Global-SustDemand	Annual CO2 emissions land-use change & land management (SDG 13)	Gt CO2eq per year	2095	-0.199097
ROW	MAgPIE	Global-SustDemand	Annual CO2 emissions land-use change & land management (SDG 13)	Gt CO2eq per year	2100	-0.196444
ROW	MAgPIE	Global-Inequality	Annual CO2 emissions land-use change & land management (SDG 13)	Gt CO2eq per year	2020	-0.149258
ROW	MAgPIE	Global-Inequality	Annual CO2 emissions land-use change & land management (SDG 13)	Gt CO2eq per year	2025	-0.179769
ROW	MAgPIE	Global-Inequality	Annual CO2 emissions land-use change & land management (SDG 13)	Gt CO2eq per year	2030	-0.180246
ROW	MAgPIE	Global-Inequality	Annual CO2 emissions land-use change & land management (SDG 13)	Gt CO2eq per year	2035	-0.189456
ROW	MAgPIE	Global-Inequality	Annual CO2 emissions land-use change & land management (SDG 13)	Gt CO2eq per year	2040	-0.202043
ROW	MAgPIE	Global-Inequality	Annual CO2 emissions land-use change & land management (SDG 13)	Gt CO2eq per year	2045	-0.214233
ROW	MAgPIE	Global-Inequality	Annual CO2 emissions land-use change & land management (SDG 13)	Gt CO2eq per year	2050	-0.225033
ROW	MAgPIE	Global-Inequality	Annual CO2 emissions land-use change & land management (SDG 13)	Gt CO2eq per year	2055	-0.232219
ROW	MAgPIE	Global-Inequality	Annual CO2 emissions land-use change & land management (SDG 13)	Gt CO2eq per year	2060	-0.232351
ROW	MAgPIE	Global-Inequality	Annual CO2 emissions land-use change & land management (SDG 13)	Gt CO2eq per year	2065	-0.225356
ROW	MAgPIE	Global-Inequality	Annual CO2 emissions land-use change & land management (SDG 13)	Gt CO2eq per year	2070	-0.214782
ROW	MAgPIE	Global-Inequality	Annual CO2 emissions land-use change & land management (SDG 13)	Gt CO2eq per year	2075	-0.207587
ROW	MAgPIE	Global-Inequality	Annual CO2 emissions land-use change & land management (SDG 13)	Gt CO2eq per year	2080	-0.203168
ROW	MAgPIE	Global-Inequality	Annual CO2 emissions land-use change & land management (SDG 13)	Gt CO2eq per year	2085	-0.198518
ROW	MAgPIE	Global-Inequality	Annual CO2 emissions land-use change & land management (SDG 13)	Gt CO2eq per year	2090	-0.191113
ROW	MAgPIE	Global-Inequality	Annual CO2 emissions land-use change & land management (SDG 13)	Gt CO2eq per year	2095	-0.182124
ROW	MAgPIE	Global-Inequality	Annual CO2 emissions land-use change & land management (SDG 13)	Gt CO2eq per year	2100	-0.177754
ROW	MAgPIE	Global-Sustainability	Annual CO2 emissions land-use change & land management (SDG 13)	Gt CO2eq per year	2020	-0.149258
ROW	MAgPIE	Global-Sustainability	Annual CO2 emissions land-use change & land management (SDG 13)	Gt CO2eq per year	2025	-0.240296
ROW	MAgPIE	Global-Sustainability	Annual CO2 emissions land-use change & land management (SDG 13)	Gt CO2eq per year	2030	-0.309963
ROW	MAgPIE	Global-Sustainability	Annual CO2 emissions land-use change & land management (SDG 13)	Gt CO2eq per year	2035	-0.376196
ROW	MAgPIE	Global-Sustainability	Annual CO2 emissions land-use change & land management (SDG 13)	Gt CO2eq per year	2040	-0.441642
ROW	MAgPIE	Global-Sustainability	Annual CO2 emissions land-use change & land management (SDG 13)	Gt CO2eq per year	2045	-0.4921
ROW	MAgPIE	Global-Sustainability	Annual CO2 emissions land-use change & land management (SDG 13)	Gt CO2eq per year	2050	-0.518051
ROW	MAgPIE	Global-Sustainability	Annual CO2 emissions land-use change & land management (SDG 13)	Gt CO2eq per year	2055	-0.520257
ROW	MAgPIE	Global-Sustainability	Annual CO2 emissions land-use change & land management (SDG 13)	Gt CO2eq per year	2060	-0.513576
ROW	MAgPIE	Global-Sustainability	Annual CO2 emissions land-use change & land management (SDG 13)	Gt CO2eq per year	2065	-0.503882
ROW	MAgPIE	Global-Sustainability	Annual CO2 emissions land-use change & land management (SDG 13)	Gt CO2eq per year	2070	-0.507654
ROW	MAgPIE	Global-Sustainability	Annual CO2 emissions land-use change & land management (SDG 13)	Gt CO2eq per year	2075	-0.53715
ROW	MAgPIE	Global-Sustainability	Annual CO2 emissions land-use change & land management (SDG 13)	Gt CO2eq per year	2080	-0.575017
ROW	MAgPIE	Global-Sustainability	Annual CO2 emissions land-use change & land management (SDG 13)	Gt CO2eq per year	2085	-0.613896
ROW	MAgPIE	Global-Sustainability	Annual CO2 emissions land-use change & land management (SDG 13)	Gt CO2eq per year	2090	-0.616918
ROW	MAgPIE	Global-Sustainability	Annual CO2 emissions land-use change & land management (SDG 13)	Gt CO2eq per year	2095	-0.616857
ROW	MAgPIE	Global-Sustainability	Annual CO2 emissions land-use change & land management (SDG 13)	Gt CO2eq per year	2100	-0.624731
SSA	MAgPIE	Global-EnvirProt	Annual CO2 emissions land-use change & land management (SDG 13)	Gt CO2eq per year	2020	1.25954
SSA	MAgPIE	Global-EnvirProt	Annual CO2 emissions land-use change & land management (SDG 13)	Gt CO2eq per year	2025	0.828612
SSA	MAgPIE	Global-EnvirProt	Annual CO2 emissions land-use change & land management (SDG 13)	Gt CO2eq per year	2030	0.846874
SSA	MAgPIE	Global-EnvirProt	Annual CO2 emissions land-use change & land management (SDG 13)	Gt CO2eq per year	2035	0.939834
SSA	MAgPIE	Global-EnvirProt	Annual CO2 emissions land-use change & land management (SDG 13)	Gt CO2eq per year	2040	1.04926
SSA	MAgPIE	Global-EnvirProt	Annual CO2 emissions land-use change & land management (SDG 13)	Gt CO2eq per year	2045	1.16629
SSA	MAgPIE	Global-EnvirProt	Annual CO2 emissions land-use change & land management (SDG 13)	Gt CO2eq per year	2050	1.257
SSA	MAgPIE	Global-EnvirProt	Annual CO2 emissions land-use change & land management (SDG 13)	Gt CO2eq per year	2055	1.31168
SSA	MAgPIE	Global-EnvirProt	Annual CO2 emissions land-use change & land management (SDG 13)	Gt CO2eq per year	2060	1.42602
SSA	MAgPIE	Global-EnvirProt	Annual CO2 emissions land-use change & land management (SDG 13)	Gt CO2eq per year	2065	1.64967
SSA	MAgPIE	Global-EnvirProt	Annual CO2 emissions land-use change & land management (SDG 13)	Gt CO2eq per year	2070	1.83625
SSA	MAgPIE	Global-EnvirProt	Annual CO2 emissions land-use change & land management (SDG 13)	Gt CO2eq per year	2075	1.82256
SSA	MAgPIE	Global-EnvirProt	Annual CO2 emissions land-use change & land management (SDG 13)	Gt CO2eq per year	2080	1.63572
SSA	MAgPIE	Global-EnvirProt	Annual CO2 emissions land-use change & land management (SDG 13)	Gt CO2eq per year	2085	1.36548
SSA	MAgPIE	Global-EnvirProt	Annual CO2 emissions land-use change & land management (SDG 13)	Gt CO2eq per year	2090	1.08463
SSA	MAgPIE	Global-EnvirProt	Annual CO2 emissions land-use change & land management (SDG 13)	Gt CO2eq per year	2095	0.852487
SSA	MAgPIE	Global-EnvirProt	Annual CO2 emissions land-use change & land management (SDG 13)	Gt CO2eq per year	2100	0.770637
SSA	MAgPIE	Global-GHGPrice	Annual CO2 emissions land-use change & land management (SDG 13)	Gt CO2eq per year	2020	1.25954
SSA	MAgPIE	Global-GHGPrice	Annual CO2 emissions land-use change & land management (SDG 13)	Gt CO2eq per year	2025	0.691583
SSA	MAgPIE	Global-GHGPrice	Annual CO2 emissions land-use change & land management (SDG 13)	Gt CO2eq per year	2030	0.568658
SSA	MAgPIE	Global-GHGPrice	Annual CO2 emissions land-use change & land management (SDG 13)	Gt CO2eq per year	2035	0.395426
SSA	MAgPIE	Global-GHGPrice	Annual CO2 emissions land-use change & land management (SDG 13)	Gt CO2eq per year	2040	0.279945
SSA	MAgPIE	Global-GHGPrice	Annual CO2 emissions land-use change & land management (SDG 13)	Gt CO2eq per year	2045	0.21103
SSA	MAgPIE	Global-GHGPrice	Annual CO2 emissions land-use change & land management (SDG 13)	Gt CO2eq per year	2050	0.109411
SSA	MAgPIE	Global-GHGPrice	Annual CO2 emissions land-use change & land management (SDG 13)	Gt CO2eq per year	2055	0.152857
SSA	MAgPIE	Global-GHGPrice	Annual CO2 emissions land-use change & land management (SDG 13)	Gt CO2eq per year	2060	0.170332
SSA	MAgPIE	Global-GHGPrice	Annual CO2 emissions land-use change & land management (SDG 13)	Gt CO2eq per year	2065	0.17615
SSA	MAgPIE	Global-GHGPrice	Annual CO2 emissions land-use change & land management (SDG 13)	Gt CO2eq per year	2070	0.153343
SSA	MAgPIE	Global-GHGPrice	Annual CO2 emissions land-use change & land management (SDG 13)	Gt CO2eq per year	2075	0.131387
SSA	MAgPIE	Global-GHGPrice	Annual CO2 emissions land-use change & land management (SDG 13)	Gt CO2eq per year	2080	0.127736
SSA	MAgPIE	Global-GHGPrice	Annual CO2 emissions land-use change & land management (SDG 13)	Gt CO2eq per year	2085	0.117259
SSA	MAgPIE	Global-GHGPrice	Annual CO2 emissions land-use change & land management (SDG 13)	Gt CO2eq per year	2090	0.0895291
SSA	MAgPIE	Global-GHGPrice	Annual CO2 emissions land-use change & land management (SDG 13)	Gt CO2eq per year	2095	0.0742118
SSA	MAgPIE	Global-GHGPrice	Annual CO2 emissions land-use change & land management (SDG 13)	Gt CO2eq per year	2100	0.077748
SSA	MAgPIE	Global-SustDemand	Annual CO2 emissions land-use change & land management (SDG 13)	Gt CO2eq per year	2020	1.25954
SSA	MAgPIE	Global-SustDemand	Annual CO2 emissions land-use change & land management (SDG 13)	Gt CO2eq per year	2025	0.719897
SSA	MAgPIE	Global-SustDemand	Annual CO2 emissions land-use change & land management (SDG 13)	Gt CO2eq per year	2030	0.552291
SSA	MAgPIE	Global-SustDemand	Annual CO2 emissions land-use change & land management (SDG 13)	Gt CO2eq per year	2035	0.368855
SSA	MAgPIE	Global-SustDemand	Annual CO2 emissions land-use change & land management (SDG 13)	Gt CO2eq per year	2040	0.167462
SSA	MAgPIE	Global-SustDemand	Annual CO2 emissions land-use change & land management (SDG 13)	Gt CO2eq per year	2045	-0.0262109
SSA	MAgPIE	Global-SustDemand	Annual CO2 emissions land-use change & land management (SDG 13)	Gt CO2eq per year	2050	-0.156971
SSA	MAgPIE	Global-SustDemand	Annual CO2 emissions land-use change & land management (SDG 13)	Gt CO2eq per year	2055	-0.215637
SSA	MAgPIE	Global-SustDemand	Annual CO2 emissions land-use change & land management (SDG 13)	Gt CO2eq per year	2060	-0.246144
SSA	MAgPIE	Global-SustDemand	Annual CO2 emissions land-use change & land management (SDG 13)	Gt CO2eq per year	2065	-0.274444
SSA	MAgPIE	Global-SustDemand	Annual CO2 emissions land-use change & land management (SDG 13)	Gt CO2eq per year	2070	-0.290635
SSA	MAgPIE	Global-SustDemand	Annual CO2 emissions land-use change & land management (SDG 13)	Gt CO2eq per year	2075	-0.285267
SSA	MAgPIE	Global-SustDemand	Annual CO2 emissions land-use change & land management (SDG 13)	Gt CO2eq per year	2080	-0.270071
SSA	MAgPIE	Global-SustDemand	Annual CO2 emissions land-use change & land management (SDG 13)	Gt CO2eq per year	2085	-0.266348
SSA	MAgPIE	Global-SustDemand	Annual CO2 emissions land-use change & land management (SDG 13)	Gt CO2eq per year	2090	-0.282856
SSA	MAgPIE	Global-SustDemand	Annual CO2 emissions land-use change & land management (SDG 13)	Gt CO2eq per year	2095	-0.308334
SSA	MAgPIE	Global-SustDemand	Annual CO2 emissions land-use change & land management (SDG 13)	Gt CO2eq per year	2100	-0.326701
SSA	MAgPIE	Global-Inequality	Annual CO2 emissions land-use change & land management (SDG 13)	Gt CO2eq per year	2020	1.25954
SSA	MAgPIE	Global-Inequality	Annual CO2 emissions land-use change & land management (SDG 13)	Gt CO2eq per year	2025	0.883847
SSA	MAgPIE	Global-Inequality	Annual CO2 emissions land-use change & land management (SDG 13)	Gt CO2eq per year	2030	0.864233
SSA	MAgPIE	Global-Inequality	Annual CO2 emissions land-use change & land management (SDG 13)	Gt CO2eq per year	2035	0.939128
SSA	MAgPIE	Global-Inequality	Annual CO2 emissions land-use change & land management (SDG 13)	Gt CO2eq per year	2040	1.13449
SSA	MAgPIE	Global-Inequality	Annual CO2 emissions land-use change & land management (SDG 13)	Gt CO2eq per year	2045	1.39761
SSA	MAgPIE	Global-Inequality	Annual CO2 emissions land-use change & land management (SDG 13)	Gt CO2eq per year	2050	1.70774
SSA	MAgPIE	Global-Inequality	Annual CO2 emissions land-use change & land management (SDG 13)	Gt CO2eq per year	2055	2.14264
SSA	MAgPIE	Global-Inequality	Annual CO2 emissions land-use change & land management (SDG 13)	Gt CO2eq per year	2060	2.68018
SSA	MAgPIE	Global-Inequality	Annual CO2 emissions land-use change & land management (SDG 13)	Gt CO2eq per year	2065	3.06224
SSA	MAgPIE	Global-Inequality	Annual CO2 emissions land-use change & land management (SDG 13)	Gt CO2eq per year	2070	3.0575
SSA	MAgPIE	Global-Inequality	Annual CO2 emissions land-use change & land management (SDG 13)	Gt CO2eq per year	2075	2.71876
SSA	MAgPIE	Global-Inequality	Annual CO2 emissions land-use change & land management (SDG 13)	Gt CO2eq per year	2080	2.34451
SSA	MAgPIE	Global-Inequality	Annual CO2 emissions land-use change & land management (SDG 13)	Gt CO2eq per year	2085	2.1661
SSA	MAgPIE	Global-Inequality	Annual CO2 emissions land-use change & land management (SDG 13)	Gt CO2eq per year	2090	2.21431
SSA	MAgPIE	Global-Inequality	Annual CO2 emissions land-use change & land management (SDG 13)	Gt CO2eq per year	2095	2.24577
SSA	MAgPIE	Global-Inequality	Annual CO2 emissions land-use change & land management (SDG 13)	Gt CO2eq per year	2100	2.25093
SSA	MAgPIE	Global-Sustainability	Annual CO2 emissions land-use change & land management (SDG 13)	Gt CO2eq per year	2020	1.25954
SSA	MAgPIE	Global-Sustainability	Annual CO2 emissions land-use change & land management (SDG 13)	Gt CO2eq per year	2025	0.669616
SSA	MAgPIE	Global-Sustainability	Annual CO2 emissions land-use change & land management (SDG 13)	Gt CO2eq per year	2030	0.461753
SSA	MAgPIE	Global-Sustainability	Annual CO2 emissions land-use change & land management (SDG 13)	Gt CO2eq per year	2035	0.265584
SSA	MAgPIE	Global-Sustainability	Annual CO2 emissions land-use change & land management (SDG 13)	Gt CO2eq per year	2040	0.0852934
SSA	MAgPIE	Global-Sustainability	Annual CO2 emissions land-use change & land management (SDG 13)	Gt CO2eq per year	2045	-0.0851735
SSA	MAgPIE	Global-Sustainability	Annual CO2 emissions land-use change & land management (SDG 13)	Gt CO2eq per year	2050	-0.22419
SSA	MAgPIE	Global-Sustainability	Annual CO2 emissions land-use change & land management (SDG 13)	Gt CO2eq per year	2055	-0.322404
SSA	MAgPIE	Global-Sustainability	Annual CO2 emissions land-use change & land management (SDG 13)	Gt CO2eq per year	2060	-0.392986
SSA	MAgPIE	Global-Sustainability	Annual CO2 emissions land-use change & land management (SDG 13)	Gt CO2eq per year	2065	-0.442907
SSA	MAgPIE	Global-Sustainability	Annual CO2 emissions land-use change & land management (SDG 13)	Gt CO2eq per year	2070	-0.474495
SSA	MAgPIE	Global-Sustainability	Annual CO2 emissions land-use change & land management (SDG 13)	Gt CO2eq per year	2075	-0.493099
SSA	MAgPIE	Global-Sustainability	Annual CO2 emissions land-use change & land management (SDG 13)	Gt CO2eq per year	2080	-0.5005
SSA	MAgPIE	Global-Sustainability	Annual CO2 emissions land-use change & land management (SDG 13)	Gt CO2eq per year	2085	-0.511309
SSA	MAgPIE	Global-Sustainability	Annual CO2 emissions land-use change & land management (SDG 13)	Gt CO2eq per year	2090	-0.533035
SSA	MAgPIE	Global-Sustainability	Annual CO2 emissions land-use change & land management (SDG 13)	Gt CO2eq per year	2095	-0.555483
SSA	MAgPIE	Global-Sustainability	Annual CO2 emissions land-use change & land management (SDG 13)	Gt CO2eq per year	2100	-0.5683

## Sheet: Fig3b
region_class	model	scenario	variable	unit	period	value
OECD90+EU	MAgPIE	Global-EnvirProt	Annual N2O emissions from agriculture (SDG 13)	Gt CO2eq per year	2020	0.604913
OECD90+EU	MAgPIE	Global-EnvirProt	Annual N2O emissions from agriculture (SDG 13)	Gt CO2eq per year	2025	0.456511
OECD90+EU	MAgPIE	Global-EnvirProt	Annual N2O emissions from agriculture (SDG 13)	Gt CO2eq per year	2030	0.418291
OECD90+EU	MAgPIE	Global-EnvirProt	Annual N2O emissions from agriculture (SDG 13)	Gt CO2eq per year	2035	0.379197
OECD90+EU	MAgPIE	Global-EnvirProt	Annual N2O emissions from agriculture (SDG 13)	Gt CO2eq per year	2040	0.335435
OECD90+EU	MAgPIE	Global-EnvirProt	Annual N2O emissions from agriculture (SDG 13)	Gt CO2eq per year	2045	0.313049
OECD90+EU	MAgPIE	Global-EnvirProt	Annual N2O emissions from agriculture (SDG 13)	Gt CO2eq per year	2050	0.295932
OECD90+EU	MAgPIE	Global-EnvirProt	Annual N2O emissions from agriculture (SDG 13)	Gt CO2eq per year	2055	0.284848
OECD90+EU	MAgPIE	Global-EnvirProt	Annual N2O emissions from agriculture (SDG 13)	Gt CO2eq per year	2060	0.283429
OECD90+EU	MAgPIE	Global-EnvirProt	Annual N2O emissions from agriculture (SDG 13)	Gt CO2eq per year	2065	0.281245
OECD90+EU	MAgPIE	Global-EnvirProt	Annual N2O emissions from agriculture (SDG 13)	Gt CO2eq per year	2070	0.278296
OECD90+EU	MAgPIE	Global-EnvirProt	Annual N2O emissions from agriculture (SDG 13)	Gt CO2eq per year	2075	0.269915
OECD90+EU	MAgPIE	Global-EnvirProt	Annual N2O emissions from agriculture (SDG 13)	Gt CO2eq per year	2080	0.264346
OECD90+EU	MAgPIE	Global-EnvirProt	Annual N2O emissions from agriculture (SDG 13)	Gt CO2eq per year	2085	0.258395
OECD90+EU	MAgPIE	Global-EnvirProt	Annual N2O emissions from agriculture (SDG 13)	Gt CO2eq per year	2090	0.249495
OECD90+EU	MAgPIE	Global-EnvirProt	Annual N2O emissions from agriculture (SDG 13)	Gt CO2eq per year	2095	0.243243
OECD90+EU	MAgPIE	Global-EnvirProt	Annual N2O emissions from agriculture (SDG 13)	Gt CO2eq per year	2100	0.234097
OECD90+EU	MAgPIE	Global-GHGPrice	Annual N2O emissions from agriculture (SDG 13)	Gt CO2eq per year	2020	0.604913
OECD90+EU	MAgPIE	Global-GHGPrice	Annual N2O emissions from agriculture (SDG 13)	Gt CO2eq per year	2025	0.462653
OECD90+EU	MAgPIE	Global-GHGPrice	Annual N2O emissions from agriculture (SDG 13)	Gt CO2eq per year	2030	0.434807
OECD90+EU	MAgPIE	Global-GHGPrice	Annual N2O emissions from agriculture (SDG 13)	Gt CO2eq per year	2035	0.405733
OECD90+EU	MAgPIE	Global-GHGPrice	Annual N2O emissions from agriculture (SDG 13)	Gt CO2eq per year	2040	0.388452
OECD90+EU	MAgPIE	Global-GHGPrice	Annual N2O emissions from agriculture (SDG 13)	Gt CO2eq per year	2045	0.39069
OECD90+EU	MAgPIE	Global-GHGPrice	Annual N2O emissions from agriculture (SDG 13)	Gt CO2eq per year	2050	0.386459
OECD90+EU	MAgPIE	Global-GHGPrice	Annual N2O emissions from agriculture (SDG 13)	Gt CO2eq per year	2055	0.378897
OECD90+EU	MAgPIE	Global-GHGPrice	Annual N2O emissions from agriculture (SDG 13)	Gt CO2eq per year	2060	0.370707
OECD90+EU	MAgPIE	Global-GHGPrice	Annual N2O emissions from agriculture (SDG 13)	Gt CO2eq per year	2065	0.3641
OECD90+EU	MAgPIE	Global-GHGPrice	Annual N2O emissions from agriculture (SDG 13)	Gt CO2eq per year	2070	0.355937
OECD90+EU	MAgPIE	Global-GHGPrice	Annual N2O emissions from agriculture (SDG 13)	Gt CO2eq per year	2075	0.344144
OECD90+EU	MAgPIE	Global-GHGPrice	Annual N2O emissions from agriculture (SDG 13)	Gt CO2eq per year	2080	0.33104
OECD90+EU	MAgPIE	Global-GHGPrice	Annual N2O emissions from agriculture (SDG 13)	Gt CO2eq per year	2085	0.323942
OECD90+EU	MAgPIE	Global-GHGPrice	Annual N2O emissions from agriculture (SDG 13)	Gt CO2eq per year	2090	0.316189
OECD90+EU	MAgPIE	Global-GHGPrice	Annual N2O emissions from agriculture (SDG 13)	Gt CO2eq per year	2095	0.312285
OECD90+EU	MAgPIE	Global-GHGPrice	Annual N2O emissions from agriculture (SDG 13)	Gt CO2eq per year	2100	0.307207
OECD90+EU	MAgPIE	Global-SustDemand	Annual N2O emissions from agriculture (SDG 13)	Gt CO2eq per year	2020	0.604913
OECD90+EU	MAgPIE	Global-SustDemand	Annual N2O emissions from agriculture (SDG 13)	Gt CO2eq per year	2025	0.369724
OECD90+EU	MAgPIE	Global-SustDemand	Annual N2O emissions from agriculture (SDG 13)	Gt CO2eq per year	2030	0.304804
OECD90+EU	MAgPIE	Global-SustDemand	Annual N2O emissions from agriculture (SDG 13)	Gt CO2eq per year	2035	0.249522
OECD90+EU	MAgPIE	Global-SustDemand	Annual N2O emissions from agriculture (SDG 13)	Gt CO2eq per year	2040	0.202593
OECD90+EU	MAgPIE	Global-SustDemand	Annual N2O emissions from agriculture (SDG 13)	Gt CO2eq per year	2045	0.159705
OECD90+EU	MAgPIE	Global-SustDemand	Annual N2O emissions from agriculture (SDG 13)	Gt CO2eq per year	2050	0.130931
OECD90+EU	MAgPIE	Global-SustDemand	Annual N2O emissions from agriculture (SDG 13)	Gt CO2eq per year	2055	0.12629
OECD90+EU	MAgPIE	Global-SustDemand	Annual N2O emissions from agriculture (SDG 13)	Gt CO2eq per year	2060	0.121185
OECD90+EU	MAgPIE	Global-SustDemand	Annual N2O emissions from agriculture (SDG 13)	Gt CO2eq per year	2065	0.117636
OECD90+EU	MAgPIE	Global-SustDemand	Annual N2O emissions from agriculture (SDG 13)	Gt CO2eq per year	2070	0.114032
OECD90+EU	MAgPIE	Global-SustDemand	Annual N2O emissions from agriculture (SDG 13)	Gt CO2eq per year	2075	0.108463
OECD90+EU	MAgPIE	Global-SustDemand	Annual N2O emissions from agriculture (SDG 13)	Gt CO2eq per year	2080	0.104723
OECD90+EU	MAgPIE	Global-SustDemand	Annual N2O emissions from agriculture (SDG 13)	Gt CO2eq per year	2085	0.10071
OECD90+EU	MAgPIE	Global-SustDemand	Annual N2O emissions from agriculture (SDG 13)	Gt CO2eq per year	2090	0.0969696
OECD90+EU	MAgPIE	Global-SustDemand	Annual N2O emissions from agriculture (SDG 13)	Gt CO2eq per year	2095	0.0939393
OECD90+EU	MAgPIE	Global-SustDemand	Annual N2O emissions from agriculture (SDG 13)	Gt CO2eq per year	2100	0.0915642
OECD90+EU	MAgPIE	Global-Inequality	Annual N2O emissions from agriculture (SDG 13)	Gt CO2eq per year	2020	0.604913
OECD90+EU	MAgPIE	Global-Inequality	Annual N2O emissions from agriculture (SDG 13)	Gt CO2eq per year	2025	0.442424
OECD90+EU	MAgPIE	Global-Inequality	Annual N2O emissions from agriculture (SDG 13)	Gt CO2eq per year	2030	0.411739
OECD90+EU	MAgPIE	Global-Inequality	Annual N2O emissions from agriculture (SDG 13)	Gt CO2eq per year	2035	0.370161
OECD90+EU	MAgPIE	Global-Inequality	Annual N2O emissions from agriculture (SDG 13)	Gt CO2eq per year	2040	0.334398
OECD90+EU	MAgPIE	Global-Inequality	Annual N2O emissions from agriculture (SDG 13)	Gt CO2eq per year	2045	0.311329
OECD90+EU	MAgPIE	Global-Inequality	Annual N2O emissions from agriculture (SDG 13)	Gt CO2eq per year	2050	0.289844
OECD90+EU	MAgPIE	Global-Inequality	Annual N2O emissions from agriculture (SDG 13)	Gt CO2eq per year	2055	0.284384
OECD90+EU	MAgPIE	Global-Inequality	Annual N2O emissions from agriculture (SDG 13)	Gt CO2eq per year	2060	0.280371
OECD90+EU	MAgPIE	Global-Inequality	Annual N2O emissions from agriculture (SDG 13)	Gt CO2eq per year	2065	0.276795
OECD90+EU	MAgPIE	Global-Inequality	Annual N2O emissions from agriculture (SDG 13)	Gt CO2eq per year	2070	0.274201
OECD90+EU	MAgPIE	Global-Inequality	Annual N2O emissions from agriculture (SDG 13)	Gt CO2eq per year	2075	0.270134
OECD90+EU	MAgPIE	Global-Inequality	Annual N2O emissions from agriculture (SDG 13)	Gt CO2eq per year	2080	0.264182
OECD90+EU	MAgPIE	Global-Inequality	Annual N2O emissions from agriculture (SDG 13)	Gt CO2eq per year	2085	0.257111
OECD90+EU	MAgPIE	Global-Inequality	Annual N2O emissions from agriculture (SDG 13)	Gt CO2eq per year	2090	0.249222
OECD90+EU	MAgPIE	Global-Inequality	Annual N2O emissions from agriculture (SDG 13)	Gt CO2eq per year	2095	0.242451
OECD90+EU	MAgPIE	Global-Inequality	Annual N2O emissions from agriculture (SDG 13)	Gt CO2eq per year	2100	0.233278
OECD90+EU	MAgPIE	Global-Sustainability	Annual N2O emissions from agriculture (SDG 13)	Gt CO2eq per year	2020	0.604913
OECD90+EU	MAgPIE	Global-Sustainability	Annual N2O emissions from agriculture (SDG 13)	Gt CO2eq per year	2025	0.385503
OECD90+EU	MAgPIE	Global-Sustainability	Annual N2O emissions from agriculture (SDG 13)	Gt CO2eq per year	2030	0.324133
OECD90+EU	MAgPIE	Global-Sustainability	Annual N2O emissions from agriculture (SDG 13)	Gt CO2eq per year	2035	0.28433
OECD90+EU	MAgPIE	Global-Sustainability	Annual N2O emissions from agriculture (SDG 13)	Gt CO2eq per year	2040	0.243052
OECD90+EU	MAgPIE	Global-Sustainability	Annual N2O emissions from agriculture (SDG 13)	Gt CO2eq per year	2045	0.210565
OECD90+EU	MAgPIE	Global-Sustainability	Annual N2O emissions from agriculture (SDG 13)	Gt CO2eq per year	2050	0.18149
OECD90+EU	MAgPIE	Global-Sustainability	Annual N2O emissions from agriculture (SDG 13)	Gt CO2eq per year	2055	0.172645
OECD90+EU	MAgPIE	Global-Sustainability	Annual N2O emissions from agriculture (SDG 13)	Gt CO2eq per year	2060	0.166393
OECD90+EU	MAgPIE	Global-Sustainability	Annual N2O emissions from agriculture (SDG 13)	Gt CO2eq per year	2065	0.162053
OECD90+EU	MAgPIE	Global-Sustainability	Annual N2O emissions from agriculture (SDG 13)	Gt CO2eq per year	2070	0.146574
OECD90+EU	MAgPIE	Global-Sustainability	Annual N2O emissions from agriculture (SDG 13)	Gt CO2eq per year	2075	0.140895
OECD90+EU	MAgPIE	Global-Sustainability	Annual N2O emissions from agriculture (SDG 13)	Gt CO2eq per year	2080	0.131914
OECD90+EU	MAgPIE	Global-Sustainability	Annual N2O emissions from agriculture (SDG 13)	Gt CO2eq per year	2085	0.123287
OECD90+EU	MAgPIE	Global-Sustainability	Annual N2O emissions from agriculture (SDG 13)	Gt CO2eq per year	2090	0.115206
OECD90+EU	MAgPIE	Global-Sustainability	Annual N2O emissions from agriculture (SDG 13)	Gt CO2eq per year	2095	0.108163
OECD90+EU	MAgPIE	Global-Sustainability	Annual N2O emissions from agriculture (SDG 13)	Gt CO2eq per year	2100	0.100055
ASIA	MAgPIE	Global-EnvirProt	Annual N2O emissions from agriculture (SDG 13)	Gt CO2eq per year	2020	1.05102
ASIA	MAgPIE	Global-EnvirProt	Annual N2O emissions from agriculture (SDG 13)	Gt CO2eq per year	2025	1.04701
ASIA	MAgPIE	Global-EnvirProt	Annual N2O emissions from agriculture (SDG 13)	Gt CO2eq per year	2030	1.06986
ASIA	MAgPIE	Global-EnvirProt	Annual N2O emissions from agriculture (SDG 13)	Gt CO2eq per year	2035	1.07573
ASIA	MAgPIE	Global-EnvirProt	Annual N2O emissions from agriculture (SDG 13)	Gt CO2eq per year	2040	1.08993
ASIA	MAgPIE	Global-EnvirProt	Annual N2O emissions from agriculture (SDG 13)	Gt CO2eq per year	2045	1.07166
ASIA	MAgPIE	Global-EnvirProt	Annual N2O emissions from agriculture (SDG 13)	Gt CO2eq per year	2050	1.03068
ASIA	MAgPIE	Global-EnvirProt	Annual N2O emissions from agriculture (SDG 13)	Gt CO2eq per year	2055	1.01474
ASIA	MAgPIE	Global-EnvirProt	Annual N2O emissions from agriculture (SDG 13)	Gt CO2eq per year	2060	0.980753
ASIA	MAgPIE	Global-EnvirProt	Annual N2O emissions from agriculture (SDG 13)	Gt CO2eq per year	2065	0.928009
ASIA	MAgPIE	Global-EnvirProt	Annual N2O emissions from agriculture (SDG 13)	Gt CO2eq per year	2070	0.88422
ASIA	MAgPIE	Global-EnvirProt	Annual N2O emissions from agriculture (SDG 13)	Gt CO2eq per year	2075	0.840076
ASIA	MAgPIE	Global-EnvirProt	Annual N2O emissions from agriculture (SDG 13)	Gt CO2eq per year	2080	0.789025
ASIA	MAgPIE	Global-EnvirProt	Annual N2O emissions from agriculture (SDG 13)	Gt CO2eq per year	2085	0.741577
ASIA	MAgPIE	Global-EnvirProt	Annual N2O emissions from agriculture (SDG 13)	Gt CO2eq per year	2090	0.697761
ASIA	MAgPIE	Global-EnvirProt	Annual N2O emissions from agriculture (SDG 13)	Gt CO2eq per year	2095	0.666202
ASIA	MAgPIE	Global-EnvirProt	Annual N2O emissions from agriculture (SDG 13)	Gt CO2eq per year	2100	0.635435
ASIA	MAgPIE	Global-GHGPrice	Annual N2O emissions from agriculture (SDG 13)	Gt CO2eq per year	2020	1.05102
ASIA	MAgPIE	Global-GHGPrice	Annual N2O emissions from agriculture (SDG 13)	Gt CO2eq per year	2025	0.995877
ASIA	MAgPIE	Global-GHGPrice	Annual N2O emissions from agriculture (SDG 13)	Gt CO2eq per year	2030	1.01032
ASIA	MAgPIE	Global-GHGPrice	Annual N2O emissions from agriculture (SDG 13)	Gt CO2eq per year	2035	0.98695
ASIA	MAgPIE	Global-GHGPrice	Annual N2O emissions from agriculture (SDG 13)	Gt CO2eq per year	2040	0.909854
ASIA	MAgPIE	Global-GHGPrice	Annual N2O emissions from agriculture (SDG 13)	Gt CO2eq per year	2045	0.837373
ASIA	MAgPIE	Global-GHGPrice	Annual N2O emissions from agriculture (SDG 13)	Gt CO2eq per year	2050	0.788069
ASIA	MAgPIE	Global-GHGPrice	Annual N2O emissions from agriculture (SDG 13)	Gt CO2eq per year	2055	0.780507
ASIA	MAgPIE	Global-GHGPrice	Annual N2O emissions from agriculture (SDG 13)	Gt CO2eq per year	2060	0.769723
ASIA	MAgPIE	Global-GHGPrice	Annual N2O emissions from agriculture (SDG 13)	Gt CO2eq per year	2065	0.743051
ASIA	MAgPIE	Global-GHGPrice	Annual N2O emissions from agriculture (SDG 13)	Gt CO2eq per year	2070	0.707698
ASIA	MAgPIE	Global-GHGPrice	Annual N2O emissions from agriculture (SDG 13)	Gt CO2eq per year	2075	0.673245
ASIA	MAgPIE	Global-GHGPrice	Annual N2O emissions from agriculture (SDG 13)	Gt CO2eq per year	2080	0.636445
ASIA	MAgPIE	Global-GHGPrice	Annual N2O emissions from agriculture (SDG 13)	Gt CO2eq per year	2085	0.588424
ASIA	MAgPIE	Global-GHGPrice	Annual N2O emissions from agriculture (SDG 13)	Gt CO2eq per year	2090	0.543925
ASIA	MAgPIE	Global-GHGPrice	Annual N2O emissions from agriculture (SDG 13)	Gt CO2eq per year	2095	0.507261
ASIA	MAgPIE	Global-GHGPrice	Annual N2O emissions from agriculture (SDG 13)	Gt CO2eq per year	2100	0.471171
ASIA	MAgPIE	Global-SustDemand	Annual N2O emissions from agriculture (SDG 13)	Gt CO2eq per year	2020	1.05102
ASIA	MAgPIE	Global-SustDemand	Annual N2O emissions from agriculture (SDG 13)	Gt CO2eq per year	2025	1.03874
ASIA	MAgPIE	Global-SustDemand	Annual N2O emissions from agriculture (SDG 13)	Gt CO2eq per year	2030	0.967102
ASIA	MAgPIE	Global-SustDemand	Annual N2O emissions from agriculture (SDG 13)	Gt CO2eq per year	2035	0.878787
ASIA	MAgPIE	Global-SustDemand	Annual N2O emissions from agriculture (SDG 13)	Gt CO2eq per year	2040	0.782036
ASIA	MAgPIE	Global-SustDemand	Annual N2O emissions from agriculture (SDG 13)	Gt CO2eq per year	2045	0.679552
ASIA	MAgPIE	Global-SustDemand	Annual N2O emissions from agriculture (SDG 13)	Gt CO2eq per year	2050	0.576986
ASIA	MAgPIE	Global-SustDemand	Annual N2O emissions from agriculture (SDG 13)	Gt CO2eq per year	2055	0.576194
ASIA	MAgPIE	Global-SustDemand	Annual N2O emissions from agriculture (SDG 13)	Gt CO2eq per year	2060	0.576549
ASIA	MAgPIE	Global-SustDemand	Annual N2O emissions from agriculture (SDG 13)	Gt CO2eq per year	2065	0.566557
ASIA	MAgPIE	Global-SustDemand	Annual N2O emissions from agriculture (SDG 13)	Gt CO2eq per year	2070	0.550778
ASIA	MAgPIE	Global-SustDemand	Annual N2O emissions from agriculture (SDG 13)	Gt CO2eq per year	2075	0.535844
ASIA	MAgPIE	Global-SustDemand	Annual N2O emissions from agriculture (SDG 13)	Gt CO2eq per year	2080	0.509036
ASIA	MAgPIE	Global-SustDemand	Annual N2O emissions from agriculture (SDG 13)	Gt CO2eq per year	2085	0.483538
ASIA	MAgPIE	Global-SustDemand	Annual N2O emissions from agriculture (SDG 13)	Gt CO2eq per year	2090	0.4552
ASIA	MAgPIE	Global-SustDemand	Annual N2O emissions from agriculture (SDG 13)	Gt CO2eq per year	2095	0.427109
ASIA	MAgPIE	Global-SustDemand	Annual N2O emissions from agriculture (SDG 13)	Gt CO2eq per year	2100	0.402457
ASIA	MAgPIE	Global-Inequality	Annual N2O emissions from agriculture (SDG 13)	Gt CO2eq per year	2020	1.05102
ASIA	MAgPIE	Global-Inequality	Annual N2O emissions from agriculture (SDG 13)	Gt CO2eq per year	2025	1.09473
ASIA	MAgPIE	Global-Inequality	Annual N2O emissions from agriculture (SDG 13)	Gt CO2eq per year	2030	1.14387
ASIA	MAgPIE	Global-Inequality	Annual N2O emissions from agriculture (SDG 13)	Gt CO2eq per year	2035	1.1879
ASIA	MAgPIE	Global-Inequality	Annual N2O emissions from agriculture (SDG 13)	Gt CO2eq per year	2040	1.21493
ASIA	MAgPIE	Global-Inequality	Annual N2O emissions from agriculture (SDG 13)	Gt CO2eq per year	2045	1.20813
ASIA	MAgPIE	Global-Inequality	Annual N2O emissions from agriculture (SDG 13)	Gt CO2eq per year	2050	1.19686
ASIA	MAgPIE	Global-Inequality	Annual N2O emissions from agriculture (SDG 13)	Gt CO2eq per year	2055	1.18556
ASIA	MAgPIE	Global-Inequality	Annual N2O emissions from agriculture (SDG 13)	Gt CO2eq per year	2060	1.13893
ASIA	MAgPIE	Global-Inequality	Annual N2O emissions from agriculture (SDG 13)	Gt CO2eq per year	2065	1.09361
ASIA	MAgPIE	Global-Inequality	Annual N2O emissions from agriculture (SDG 13)	Gt CO2eq per year	2070	1.05321
ASIA	MAgPIE	Global-Inequality	Annual N2O emissions from agriculture (SDG 13)	Gt CO2eq per year	2075	1.00914
ASIA	MAgPIE	Global-Inequality	Annual N2O emissions from agriculture (SDG 13)	Gt CO2eq per year	2080	0.953534
ASIA	MAgPIE	Global-Inequality	Annual N2O emissions from agriculture (SDG 13)	Gt CO2eq per year	2085	0.901692
ASIA	MAgPIE	Global-Inequality	Annual N2O emissions from agriculture (SDG 13)	Gt CO2eq per year	2090	0.849603
ASIA	MAgPIE	Global-Inequality	Annual N2O emissions from agriculture (SDG 13)	Gt CO2eq per year	2095	0.810755
ASIA	MAgPIE	Global-Inequality	Annual N2O emissions from agriculture (SDG 13)	Gt CO2eq per year	2100	0.777204
ASIA	MAgPIE	Global-Sustainability	Annual N2O emissions from agriculture (SDG 13)	Gt CO2eq per year	2020	1.05102
ASIA	MAgPIE	Global-Sustainability	Annual N2O emissions from agriculture (SDG 13)	Gt CO2eq per year	2025	0.896614
ASIA	MAgPIE	Global-Sustainability	Annual N2O emissions from agriculture (SDG 13)	Gt CO2eq per year	2030	0.793038
ASIA	MAgPIE	Global-Sustainability	Annual N2O emissions from agriculture (SDG 13)	Gt CO2eq per year	2035	0.657657
ASIA	MAgPIE	Global-Sustainability	Annual N2O emissions from agriculture (SDG 13)	Gt CO2eq per year	2040	0.501556
ASIA	MAgPIE	Global-Sustainability	Annual N2O emissions from agriculture (SDG 13)	Gt CO2eq per year	2045	0.400546
ASIA	MAgPIE	Global-Sustainability	Annual N2O emissions from agriculture (SDG 13)	Gt CO2eq per year	2050	0.319082
ASIA	MAgPIE	Global-Sustainability	Annual N2O emissions from agriculture (SDG 13)	Gt CO2eq per year	2055	0.320366
ASIA	MAgPIE	Global-Sustainability	Annual N2O emissions from agriculture (SDG 13)	Gt CO2eq per year	2060	0.318536
ASIA	MAgPIE	Global-Sustainability	Annual N2O emissions from agriculture (SDG 13)	Gt CO2eq per year	2065	0.309719
ASIA	MAgPIE	Global-Sustainability	Annual N2O emissions from agriculture (SDG 13)	Gt CO2eq per year	2070	0.295577
ASIA	MAgPIE	Global-Sustainability	Annual N2O emissions from agriculture (SDG 13)	Gt CO2eq per year	2075	0.27988
ASIA	MAgPIE	Global-Sustainability	Annual N2O emissions from agriculture (SDG 13)	Gt CO2eq per year	2080	0.263882
ASIA	MAgPIE	Global-Sustainability	Annual N2O emissions from agriculture (SDG 13)	Gt CO2eq per year	2085	0.2457
ASIA	MAgPIE	Global-Sustainability	Annual N2O emissions from agriculture (SDG 13)	Gt CO2eq per year	2090	0.227982
ASIA	MAgPIE	Global-Sustainability	Annual N2O emissions from agriculture (SDG 13)	Gt CO2eq per year	2095	0.209582
ASIA	MAgPIE	Global-Sustainability	Annual N2O emissions from agriculture (SDG 13)	Gt CO2eq per year	2100	0.193939
LAM	MAgPIE	Global-EnvirProt	Annual N2O emissions from agriculture (SDG 13)	Gt CO2eq per year	2020	0.398089
LAM	MAgPIE	Global-EnvirProt	Annual N2O emissions from agriculture (SDG 13)	Gt CO2eq per year	2025	0.386759
LAM	MAgPIE	Global-EnvirProt	Annual N2O emissions from agriculture (SDG 13)	Gt CO2eq per year	2030	0.393693
LAM	MAgPIE	Global-EnvirProt	Annual N2O emissions from agriculture (SDG 13)	Gt CO2eq per year	2035	0.38362
LAM	MAgPIE	Global-EnvirProt	Annual N2O emissions from agriculture (SDG 13)	Gt CO2eq per year	2040	0.378569
LAM	MAgPIE	Global-EnvirProt	Annual N2O emissions from agriculture (SDG 13)	Gt CO2eq per year	2045	0.375785
LAM	MAgPIE	Global-EnvirProt	Annual N2O emissions from agriculture (SDG 13)	Gt CO2eq per year	2050	0.363772
LAM	MAgPIE	Global-EnvirProt	Annual N2O emissions from agriculture (SDG 13)	Gt CO2eq per year	2055	0.359787
LAM	MAgPIE	Global-EnvirProt	Annual N2O emissions from agriculture (SDG 13)	Gt CO2eq per year	2060	0.359705
LAM	MAgPIE	Global-EnvirProt	Annual N2O emissions from agriculture (SDG 13)	Gt CO2eq per year	2065	0.351597
LAM	MAgPIE	Global-EnvirProt	Annual N2O emissions from agriculture (SDG 13)	Gt CO2eq per year	2070	0.344963
LAM	MAgPIE	Global-EnvirProt	Annual N2O emissions from agriculture (SDG 13)	Gt CO2eq per year	2075	0.339039
LAM	MAgPIE	Global-EnvirProt	Annual N2O emissions from agriculture (SDG 13)	Gt CO2eq per year	2080	0.328965
LAM	MAgPIE	Global-EnvirProt	Annual N2O emissions from agriculture (SDG 13)	Gt CO2eq per year	2085	0.322277
LAM	MAgPIE	Global-EnvirProt	Annual N2O emissions from agriculture (SDG 13)	Gt CO2eq per year	2090	0.314032
LAM	MAgPIE	Global-EnvirProt	Annual N2O emissions from agriculture (SDG 13)	Gt CO2eq per year	2095	0.308736
LAM	MAgPIE	Global-EnvirProt	Annual N2O emissions from agriculture (SDG 13)	Gt CO2eq per year	2100	0.306797
LAM	MAgPIE	Global-GHGPrice	Annual N2O emissions from agriculture (SDG 13)	Gt CO2eq per year	2020	0.398089
LAM	MAgPIE	Global-GHGPrice	Annual N2O emissions from agriculture (SDG 13)	Gt CO2eq per year	2025	0.327081
LAM	MAgPIE	Global-GHGPrice	Annual N2O emissions from agriculture (SDG 13)	Gt CO2eq per year	2030	0.307917
LAM	MAgPIE	Global-GHGPrice	Annual N2O emissions from agriculture (SDG 13)	Gt CO2eq per year	2035	0.285367
LAM	MAgPIE	Global-GHGPrice	Annual N2O emissions from agriculture (SDG 13)	Gt CO2eq per year	2040	0.273846
LAM	MAgPIE	Global-GHGPrice	Annual N2O emissions from agriculture (SDG 13)	Gt CO2eq per year	2045	0.266202
LAM	MAgPIE	Global-GHGPrice	Annual N2O emissions from agriculture (SDG 13)	Gt CO2eq per year	2050	0.2546
LAM	MAgPIE	Global-GHGPrice	Annual N2O emissions from agriculture (SDG 13)	Gt CO2eq per year	2055	0.251761
LAM	MAgPIE	Global-GHGPrice	Annual N2O emissions from agriculture (SDG 13)	Gt CO2eq per year	2060	0.246492
LAM	MAgPIE	Global-GHGPrice	Annual N2O emissions from agriculture (SDG 13)	Gt CO2eq per year	2065	0.242042
LAM	MAgPIE	Global-GHGPrice	Annual N2O emissions from agriculture (SDG 13)	Gt CO2eq per year	2070	0.238438
LAM	MAgPIE	Global-GHGPrice	Annual N2O emissions from agriculture (SDG 13)	Gt CO2eq per year	2075	0.231722
LAM	MAgPIE	Global-GHGPrice	Annual N2O emissions from agriculture (SDG 13)	Gt CO2eq per year	2080	0.222222
LAM	MAgPIE	Global-GHGPrice	Annual N2O emissions from agriculture (SDG 13)	Gt CO2eq per year	2085	0.215179
LAM	MAgPIE	Global-GHGPrice	Annual N2O emissions from agriculture (SDG 13)	Gt CO2eq per year	2090	0.207944
LAM	MAgPIE	Global-GHGPrice	Annual N2O emissions from agriculture (SDG 13)	Gt CO2eq per year	2095	0.202156
LAM	MAgPIE	Global-GHGPrice	Annual N2O emissions from agriculture (SDG 13)	Gt CO2eq per year	2100	0.198389
LAM	MAgPIE	Global-SustDemand	Annual N2O emissions from agriculture (SDG 13)	Gt CO2eq per year	2020	0.398089
LAM	MAgPIE	Global-SustDemand	Annual N2O emissions from agriculture (SDG 13)	Gt CO2eq per year	2025	0.397515
LAM	MAgPIE	Global-SustDemand	Annual N2O emissions from agriculture (SDG 13)	Gt CO2eq per year	2030	0.36238
LAM	MAgPIE	Global-SustDemand	Annual N2O emissions from agriculture (SDG 13)	Gt CO2eq per year	2035	0.338711
LAM	MAgPIE	Global-SustDemand	Annual N2O emissions from agriculture (SDG 13)	Gt CO2eq per year	2040	0.315834
LAM	MAgPIE	Global-SustDemand	Annual N2O emissions from agriculture (SDG 13)	Gt CO2eq per year	2045	0.282446
LAM	MAgPIE	Global-SustDemand	Annual N2O emissions from agriculture (SDG 13)	Gt CO2eq per year	2050	0.254218
LAM	MAgPIE	Global-SustDemand	Annual N2O emissions from agriculture (SDG 13)	Gt CO2eq per year	2055	0.256565
LAM	MAgPIE	Global-SustDemand	Annual N2O emissions from agriculture (SDG 13)	Gt CO2eq per year	2060	0.252143
LAM	MAgPIE	Global-SustDemand	Annual N2O emissions from agriculture (SDG 13)	Gt CO2eq per year	2065	0.250614
LAM	MAgPIE	Global-SustDemand	Annual N2O emissions from agriculture (SDG 13)	Gt CO2eq per year	2070	0.237455
LAM	MAgPIE	Global-SustDemand	Annual N2O emissions from agriculture (SDG 13)	Gt CO2eq per year	2075	0.239476
LAM	MAgPIE	Global-SustDemand	Annual N2O emissions from agriculture (SDG 13)	Gt CO2eq per year	2080	0.233442
LAM	MAgPIE	Global-SustDemand	Annual N2O emissions from agriculture (SDG 13)	Gt CO2eq per year	2085	0.224679
LAM	MAgPIE	Global-SustDemand	Annual N2O emissions from agriculture (SDG 13)	Gt CO2eq per year	2090	0.217253
LAM	MAgPIE	Global-SustDemand	Annual N2O emissions from agriculture (SDG 13)	Gt CO2eq per year	2095	0.21122
LAM	MAgPIE	Global-SustDemand	Annual N2O emissions from agriculture (SDG 13)	Gt CO2eq per year	2100	0.199972
LAM	MAgPIE	Global-Inequality	Annual N2O emissions from agriculture (SDG 13)	Gt CO2eq per year	2020	0.398089
LAM	MAgPIE	Global-Inequality	Annual N2O emissions from agriculture (SDG 13)	Gt CO2eq per year	2025	0.413704
LAM	MAgPIE	Global-Inequality	Annual N2O emissions from agriculture (SDG 13)	Gt CO2eq per year	2030	0.417362
LAM	MAgPIE	Global-Inequality	Annual N2O emissions from agriculture (SDG 13)	Gt CO2eq per year	2035	0.413131
LAM	MAgPIE	Global-Inequality	Annual N2O emissions from agriculture (SDG 13)	Gt CO2eq per year	2040	0.413868
LAM	MAgPIE	Global-Inequality	Annual N2O emissions from agriculture (SDG 13)	Gt CO2eq per year	2045	0.422604
LAM	MAgPIE	Global-Inequality	Annual N2O emissions from agriculture (SDG 13)	Gt CO2eq per year	2050	0.421239
LAM	MAgPIE	Global-Inequality	Annual N2O emissions from agriculture (SDG 13)	Gt CO2eq per year	2055	0.418973
LAM	MAgPIE	Global-Inequality	Annual N2O emissions from agriculture (SDG 13)	Gt CO2eq per year	2060	0.419792
LAM	MAgPIE	Global-Inequality	Annual N2O emissions from agriculture (SDG 13)	Gt CO2eq per year	2065	0.413131
LAM	MAgPIE	Global-Inequality	Annual N2O emissions from agriculture (SDG 13)	Gt CO2eq per year	2070	0.412121
LAM	MAgPIE	Global-Inequality	Annual N2O emissions from agriculture (SDG 13)	Gt CO2eq per year	2075	0.4092
LAM	MAgPIE	Global-Inequality	Annual N2O emissions from agriculture (SDG 13)	Gt CO2eq per year	2080	0.406279
LAM	MAgPIE	Global-Inequality	Annual N2O emissions from agriculture (SDG 13)	Gt CO2eq per year	2085	0.399099
LAM	MAgPIE	Global-Inequality	Annual N2O emissions from agriculture (SDG 13)	Gt CO2eq per year	2090	0.388889
LAM	MAgPIE	Global-Inequality	Annual N2O emissions from agriculture (SDG 13)	Gt CO2eq per year	2095	0.376385
LAM	MAgPIE	Global-Inequality	Annual N2O emissions from agriculture (SDG 13)	Gt CO2eq per year	2100	0.374774
LAM	MAgPIE	Global-Sustainability	Annual N2O emissions from agriculture (SDG 13)	Gt CO2eq per year	2020	0.398089
LAM	MAgPIE	Global-Sustainability	Annual N2O emissions from agriculture (SDG 13)	Gt CO2eq per year	2025	0.308026
LAM	MAgPIE	Global-Sustainability	Annual N2O emissions from agriculture (SDG 13)	Gt CO2eq per year	2030	0.248321
LAM	MAgPIE	Global-Sustainability	Annual N2O emissions from agriculture (SDG 13)	Gt CO2eq per year	2035	0.199481
LAM	MAgPIE	Global-Sustainability	Annual N2O emissions from agriculture (SDG 13)	Gt CO2eq per year	2040	0.16036
LAM	MAgPIE	Global-Sustainability	Annual N2O emissions from agriculture (SDG 13)	Gt CO2eq per year	2045	0.126918
LAM	MAgPIE	Global-Sustainability	Annual N2O emissions from agriculture (SDG 13)	Gt CO2eq per year	2050	0.10516
LAM	MAgPIE	Global-Sustainability	Annual N2O emissions from agriculture (SDG 13)	Gt CO2eq per year	2055	0.110701
LAM	MAgPIE	Global-Sustainability	Annual N2O emissions from agriculture (SDG 13)	Gt CO2eq per year	2060	0.116325
LAM	MAgPIE	Global-Sustainability	Annual N2O emissions from agriculture (SDG 13)	Gt CO2eq per year	2065	0.125143
LAM	MAgPIE	Global-Sustainability	Annual N2O emissions from agriculture (SDG 13)	Gt CO2eq per year	2070	0.129675
LAM	MAgPIE	Global-Sustainability	Annual N2O emissions from agriculture (SDG 13)	Gt CO2eq per year	2075	0.118591
LAM	MAgPIE	Global-Sustainability	Annual N2O emissions from agriculture (SDG 13)	Gt CO2eq per year	2080	0.12113
LAM	MAgPIE	Global-Sustainability	Annual N2O emissions from agriculture (SDG 13)	Gt CO2eq per year	2085	0.10991
LAM	MAgPIE	Global-Sustainability	Annual N2O emissions from agriculture (SDG 13)	Gt CO2eq per year	2090	0.105651
LAM	MAgPIE	Global-Sustainability	Annual N2O emissions from agriculture (SDG 13)	Gt CO2eq per year	2095	0.101119
LAM	MAgPIE	Global-Sustainability	Annual N2O emissions from agriculture (SDG 13)	Gt CO2eq per year	2100	0.0974337
ROW	MAgPIE	Global-EnvirProt	Annual N2O emissions from agriculture (SDG 13)	Gt CO2eq per year	2020	0.160824
ROW	MAgPIE	Global-EnvirProt	Annual N2O emissions from agriculture (SDG 13)	Gt CO2eq per year	2025	0.160579
ROW	MAgPIE	Global-EnvirProt	Annual N2O emissions from agriculture (SDG 13)	Gt CO2eq per year	2030	0.164237
ROW	MAgPIE	Global-EnvirProt	Annual N2O emissions from agriculture (SDG 13)	Gt CO2eq per year	2035	0.165165
ROW	MAgPIE	Global-EnvirProt	Annual N2O emissions from agriculture (SDG 13)	Gt CO2eq per year	2040	0.162435
ROW	MAgPIE	Global-EnvirProt	Annual N2O emissions from agriculture (SDG 13)	Gt CO2eq per year	2045	0.160387
ROW	MAgPIE	Global-EnvirProt	Annual N2O emissions from agriculture (SDG 13)	Gt CO2eq per year	2050	0.160387
ROW	MAgPIE	Global-EnvirProt	Annual N2O emissions from agriculture (SDG 13)	Gt CO2eq per year	2055	0.163281
ROW	MAgPIE	Global-EnvirProt	Annual N2O emissions from agriculture (SDG 13)	Gt CO2eq per year	2060	0.164319
ROW	MAgPIE	Global-EnvirProt	Annual N2O emissions from agriculture (SDG 13)	Gt CO2eq per year	2065	0.170652
ROW	MAgPIE	Global-EnvirProt	Annual N2O emissions from agriculture (SDG 13)	Gt CO2eq per year	2070	0.16896
ROW	MAgPIE	Global-EnvirProt	Annual N2O emissions from agriculture (SDG 13)	Gt CO2eq per year	2075	0.167977
ROW	MAgPIE	Global-EnvirProt	Annual N2O emissions from agriculture (SDG 13)	Gt CO2eq per year	2080	0.161534
ROW	MAgPIE	Global-EnvirProt	Annual N2O emissions from agriculture (SDG 13)	Gt CO2eq per year	2085	0.152662
ROW	MAgPIE	Global-EnvirProt	Annual N2O emissions from agriculture (SDG 13)	Gt CO2eq per year	2090	0.146765
ROW	MAgPIE	Global-EnvirProt	Annual N2O emissions from agriculture (SDG 13)	Gt CO2eq per year	2095	0.143789
ROW	MAgPIE	Global-EnvirProt	Annual N2O emissions from agriculture (SDG 13)	Gt CO2eq per year	2100	0.141687
ROW	MAgPIE	Global-GHGPrice	Annual N2O emissions from agriculture (SDG 13)	Gt CO2eq per year	2020	0.160824
ROW	MAgPIE	Global-GHGPrice	Annual N2O emissions from agriculture (SDG 13)	Gt CO2eq per year	2025	0.144308
ROW	MAgPIE	Global-GHGPrice	Annual N2O emissions from agriculture (SDG 13)	Gt CO2eq per year	2030	0.148758
ROW	MAgPIE	Global-GHGPrice	Annual N2O emissions from agriculture (SDG 13)	Gt CO2eq per year	2035	0.147092
ROW	MAgPIE	Global-GHGPrice	Annual N2O emissions from agriculture (SDG 13)	Gt CO2eq per year	2040	0.145946
ROW	MAgPIE	Global-GHGPrice	Annual N2O emissions from agriculture (SDG 13)	Gt CO2eq per year	2045	0.144908
ROW	MAgPIE	Global-GHGPrice	Annual N2O emissions from agriculture (SDG 13)	Gt CO2eq per year	2050	0.141005
ROW	MAgPIE	Global-GHGPrice	Annual N2O emissions from agriculture (SDG 13)	Gt CO2eq per year	2055	0.142397
ROW	MAgPIE	Global-GHGPrice	Annual N2O emissions from agriculture (SDG 13)	Gt CO2eq per year	2060	0.143461
ROW	MAgPIE	Global-GHGPrice	Annual N2O emissions from agriculture (SDG 13)	Gt CO2eq per year	2065	0.140377
ROW	MAgPIE	Global-GHGPrice	Annual N2O emissions from agriculture (SDG 13)	Gt CO2eq per year	2070	0.136937
ROW	MAgPIE	Global-GHGPrice	Annual N2O emissions from agriculture (SDG 13)	Gt CO2eq per year	2075	0.135517
ROW	MAgPIE	Global-GHGPrice	Annual N2O emissions from agriculture (SDG 13)	Gt CO2eq per year	2080	0.133415
ROW	MAgPIE	Global-GHGPrice	Annual N2O emissions from agriculture (SDG 13)	Gt CO2eq per year	2085	0.128993
ROW	MAgPIE	Global-GHGPrice	Annual N2O emissions from agriculture (SDG 13)	Gt CO2eq per year	2090	0.122823
ROW	MAgPIE	Global-GHGPrice	Annual N2O emissions from agriculture (SDG 13)	Gt CO2eq per year	2095	0.119001
ROW	MAgPIE	Global-GHGPrice	Annual N2O emissions from agriculture (SDG 13)	Gt CO2eq per year	2100	0.114687
ROW	MAgPIE	Global-SustDemand	Annual N2O emissions from agriculture (SDG 13)	Gt CO2eq per year	2020	0.160824
ROW	MAgPIE	Global-SustDemand	Annual N2O emissions from agriculture (SDG 13)	Gt CO2eq per year	2025	0.163882
ROW	MAgPIE	Global-SustDemand	Annual N2O emissions from agriculture (SDG 13)	Gt CO2eq per year	2030	0.158695
ROW	MAgPIE	Global-SustDemand	Annual N2O emissions from agriculture (SDG 13)	Gt CO2eq per year	2035	0.155473
ROW	MAgPIE	Global-SustDemand	Annual N2O emissions from agriculture (SDG 13)	Gt CO2eq per year	2040	0.146
ROW	MAgPIE	Global-SustDemand	Annual N2O emissions from agriculture (SDG 13)	Gt CO2eq per year	2045	0.137537
ROW	MAgPIE	Global-SustDemand	Annual N2O emissions from agriculture (SDG 13)	Gt CO2eq per year	2050	0.12659
ROW	MAgPIE	Global-SustDemand	Annual N2O emissions from agriculture (SDG 13)	Gt CO2eq per year	2055	0.130549
ROW	MAgPIE	Global-SustDemand	Annual N2O emissions from agriculture (SDG 13)	Gt CO2eq per year	2060	0.13852
ROW	MAgPIE	Global-SustDemand	Annual N2O emissions from agriculture (SDG 13)	Gt CO2eq per year	2065	0.142724
ROW	MAgPIE	Global-SustDemand	Annual N2O emissions from agriculture (SDG 13)	Gt CO2eq per year	2070	0.142588
ROW	MAgPIE	Global-SustDemand	Annual N2O emissions from agriculture (SDG 13)	Gt CO2eq per year	2075	0.13579
ROW	MAgPIE	Global-SustDemand	Annual N2O emissions from agriculture (SDG 13)	Gt CO2eq per year	2080	0.128911
ROW	MAgPIE	Global-SustDemand	Annual N2O emissions from agriculture (SDG 13)	Gt CO2eq per year	2085	0.123096
ROW	MAgPIE	Global-SustDemand	Annual N2O emissions from agriculture (SDG 13)	Gt CO2eq per year	2090	0.119792
ROW	MAgPIE	Global-SustDemand	Annual N2O emissions from agriculture (SDG 13)	Gt CO2eq per year	2095	0.113623
ROW	MAgPIE	Global-SustDemand	Annual N2O emissions from agriculture (SDG 13)	Gt CO2eq per year	2100	0.106361
ROW	MAgPIE	Global-Inequality	Annual N2O emissions from agriculture (SDG 13)	Gt CO2eq per year	2020	0.160824
ROW	MAgPIE	Global-Inequality	Annual N2O emissions from agriculture (SDG 13)	Gt CO2eq per year	2025	0.166885
ROW	MAgPIE	Global-Inequality	Annual N2O emissions from agriculture (SDG 13)	Gt CO2eq per year	2030	0.179416
ROW	MAgPIE	Global-Inequality	Annual N2O emissions from agriculture (SDG 13)	Gt CO2eq per year	2035	0.191182
ROW	MAgPIE	Global-Inequality	Annual N2O emissions from agriculture (SDG 13)	Gt CO2eq per year	2040	0.193775
ROW	MAgPIE	Global-Inequality	Annual N2O emissions from agriculture (SDG 13)	Gt CO2eq per year	2045	0.19899
ROW	MAgPIE	Global-Inequality	Annual N2O emissions from agriculture (SDG 13)	Gt CO2eq per year	2050	0.203958
ROW	MAgPIE	Global-Inequality	Annual N2O emissions from agriculture (SDG 13)	Gt CO2eq per year	2055	0.209009
ROW	MAgPIE	Global-Inequality	Annual N2O emissions from agriculture (SDG 13)	Gt CO2eq per year	2060	0.21294
ROW	MAgPIE	Global-Inequality	Annual N2O emissions from agriculture (SDG 13)	Gt CO2eq per year	2065	0.224488
ROW	MAgPIE	Global-Inequality	Annual N2O emissions from agriculture (SDG 13)	Gt CO2eq per year	2070	0.222604
ROW	MAgPIE	Global-Inequality	Annual N2O emissions from agriculture (SDG 13)	Gt CO2eq per year	2075	0.218728
ROW	MAgPIE	Global-Inequality	Annual N2O emissions from agriculture (SDG 13)	Gt CO2eq per year	2080	0.211384
ROW	MAgPIE	Global-Inequality	Annual N2O emissions from agriculture (SDG 13)	Gt CO2eq per year	2085	0.203139
ROW	MAgPIE	Global-Inequality	Annual N2O emissions from agriculture (SDG 13)	Gt CO2eq per year	2090	0.191073
ROW	MAgPIE	Global-Inequality	Annual N2O emissions from agriculture (SDG 13)	Gt CO2eq per year	2095	0.183128
ROW	MAgPIE	Global-Inequality	Annual N2O emissions from agriculture (SDG 13)	Gt CO2eq per year	2100	0.176194
ROW	MAgPIE	Global-Sustainability	Annual N2O emissions from agriculture (SDG 13)	Gt CO2eq per year	2020	0.160824
ROW	MAgPIE	Global-Sustainability	Annual N2O emissions from agriculture (SDG 13)	Gt CO2eq per year	2025	0.133825
ROW	MAgPIE	Global-Sustainability	Annual N2O emissions from agriculture (SDG 13)	Gt CO2eq per year	2030	0.119956
ROW	MAgPIE	Global-Sustainability	Annual N2O emissions from agriculture (SDG 13)	Gt CO2eq per year	2035	0.106716
ROW	MAgPIE	Global-Sustainability	Annual N2O emissions from agriculture (SDG 13)	Gt CO2eq per year	2040	0.0892983
ROW	MAgPIE	Global-Sustainability	Annual N2O emissions from agriculture (SDG 13)	Gt CO2eq per year	2045	0.075621
ROW	MAgPIE	Global-Sustainability	Annual N2O emissions from agriculture (SDG 13)	Gt CO2eq per year	2050	0.0602511
ROW	MAgPIE	Global-Sustainability	Annual N2O emissions from agriculture (SDG 13)	Gt CO2eq per year	2055	0.0638547
ROW	MAgPIE	Global-Sustainability	Annual N2O emissions from agriculture (SDG 13)	Gt CO2eq per year	2060	0.0698061
ROW	MAgPIE	Global-Sustainability	Annual N2O emissions from agriculture (SDG 13)	Gt CO2eq per year	2065	0.072072
ROW	MAgPIE	Global-Sustainability	Annual N2O emissions from agriculture (SDG 13)	Gt CO2eq per year	2070	0.0740103
ROW	MAgPIE	Global-Sustainability	Annual N2O emissions from agriculture (SDG 13)	Gt CO2eq per year	2075	0.0691236
ROW	MAgPIE	Global-Sustainability	Annual N2O emissions from agriculture (SDG 13)	Gt CO2eq per year	2080	0.0640458
ROW	MAgPIE	Global-Sustainability	Annual N2O emissions from agriculture (SDG 13)	Gt CO2eq per year	2085	0.0632541
ROW	MAgPIE	Global-Sustainability	Annual N2O emissions from agriculture (SDG 13)	Gt CO2eq per year	2090	0.0609063
ROW	MAgPIE	Global-Sustainability	Annual N2O emissions from agriculture (SDG 13)	Gt CO2eq per year	2095	0.0565383
ROW	MAgPIE	Global-Sustainability	Annual N2O emissions from agriculture (SDG 13)	Gt CO2eq per year	2100	0.0528801
SSA	MAgPIE	Global-EnvirProt	Annual N2O emissions from agriculture (SDG 13)	Gt CO2eq per year	2020	0.21608
SSA	MAgPIE	Global-EnvirProt	Annual N2O emissions from agriculture (SDG 13)	Gt CO2eq per year	2025	0.221976
SSA	MAgPIE	Global-EnvirProt	Annual N2O emissions from agriculture (SDG 13)	Gt CO2eq per year	2030	0.249768
SSA	MAgPIE	Global-EnvirProt	Annual N2O emissions from agriculture (SDG 13)	Gt CO2eq per year	2035	0.262981
SSA	MAgPIE	Global-EnvirProt	Annual N2O emissions from agriculture (SDG 13)	Gt CO2eq per year	2040	0.272891
SSA	MAgPIE	Global-EnvirProt	Annual N2O emissions from agriculture (SDG 13)	Gt CO2eq per year	2045	0.280917
SSA	MAgPIE	Global-EnvirProt	Annual N2O emissions from agriculture (SDG 13)	Gt CO2eq per year	2050	0.287933
SSA	MAgPIE	Global-EnvirProt	Annual N2O emissions from agriculture (SDG 13)	Gt CO2eq per year	2055	0.289981
SSA	MAgPIE	Global-EnvirProt	Annual N2O emissions from agriculture (SDG 13)	Gt CO2eq per year	2060	0.289708
SSA	MAgPIE	Global-EnvirProt	Annual N2O emissions from agriculture (SDG 13)	Gt CO2eq per year	2065	0.301365
SSA	MAgPIE	Global-EnvirProt	Annual N2O emissions from agriculture (SDG 13)	Gt CO2eq per year	2070	0.313049
SSA	MAgPIE	Global-EnvirProt	Annual N2O emissions from agriculture (SDG 13)	Gt CO2eq per year	2075	0.322386
SSA	MAgPIE	Global-EnvirProt	Annual N2O emissions from agriculture (SDG 13)	Gt CO2eq per year	2080	0.330521
SSA	MAgPIE	Global-EnvirProt	Annual N2O emissions from agriculture (SDG 13)	Gt CO2eq per year	2085	0.332923
SSA	MAgPIE	Global-EnvirProt	Annual N2O emissions from agriculture (SDG 13)	Gt CO2eq per year	2090	0.333469
SSA	MAgPIE	Global-EnvirProt	Annual N2O emissions from agriculture (SDG 13)	Gt CO2eq per year	2095	0.34398
SSA	MAgPIE	Global-EnvirProt	Annual N2O emissions from agriculture (SDG 13)	Gt CO2eq per year	2100	0.353098
SSA	MAgPIE	Global-GHGPrice	Annual N2O emissions from agriculture (SDG 13)	Gt CO2eq per year	2020	0.21608
SSA	MAgPIE	Global-GHGPrice	Annual N2O emissions from agriculture (SDG 13)	Gt CO2eq per year	2025	0.218318
SSA	MAgPIE	Global-GHGPrice	Annual N2O emissions from agriculture (SDG 13)	Gt CO2eq per year	2030	0.23721
SSA	MAgPIE	Global-GHGPrice	Annual N2O emissions from agriculture (SDG 13)	Gt CO2eq per year	2035	0.239831
SSA	MAgPIE	Global-GHGPrice	Annual N2O emissions from agriculture (SDG 13)	Gt CO2eq per year	2040	0.224406
SSA	MAgPIE	Global-GHGPrice	Annual N2O emissions from agriculture (SDG 13)	Gt CO2eq per year	2045	0.21496
SSA	MAgPIE	Global-GHGPrice	Annual N2O emissions from agriculture (SDG 13)	Gt CO2eq per year	2050	0.216789
SSA	MAgPIE	Global-GHGPrice	Annual N2O emissions from agriculture (SDG 13)	Gt CO2eq per year	2055	0.226726
SSA	MAgPIE	Global-GHGPrice	Annual N2O emissions from agriculture (SDG 13)	Gt CO2eq per year	2060	0.237373
SSA	MAgPIE	Global-GHGPrice	Annual N2O emissions from agriculture (SDG 13)	Gt CO2eq per year	2065	0.249959
SSA	MAgPIE	Global-GHGPrice	Annual N2O emissions from agriculture (SDG 13)	Gt CO2eq per year	2070	0.259759
SSA	MAgPIE	Global-GHGPrice	Annual N2O emissions from agriculture (SDG 13)	Gt CO2eq per year	2075	0.269041
SSA	MAgPIE	Global-GHGPrice	Annual N2O emissions from agriculture (SDG 13)	Gt CO2eq per year	2080	0.276276
SSA	MAgPIE	Global-GHGPrice	Annual N2O emissions from agriculture (SDG 13)	Gt CO2eq per year	2085	0.280453
SSA	MAgPIE	Global-GHGPrice	Annual N2O emissions from agriculture (SDG 13)	Gt CO2eq per year	2090	0.282255
SSA	MAgPIE	Global-GHGPrice	Annual N2O emissions from agriculture (SDG 13)	Gt CO2eq per year	2095	0.289107
SSA	MAgPIE	Global-GHGPrice	Annual N2O emissions from agriculture (SDG 13)	Gt CO2eq per year	2100	0.294676
SSA	MAgPIE	Global-SustDemand	Annual N2O emissions from agriculture (SDG 13)	Gt CO2eq per year	2020	0.21608
SSA	MAgPIE	Global-SustDemand	Annual N2O emissions from agriculture (SDG 13)	Gt CO2eq per year	2025	0.179907
SSA	MAgPIE	Global-SustDemand	Annual N2O emissions from agriculture (SDG 13)	Gt CO2eq per year	2030	0.195932
SSA	MAgPIE	Global-SustDemand	Annual N2O emissions from agriculture (SDG 13)	Gt CO2eq per year	2035	0.171935
SSA	MAgPIE	Global-SustDemand	Annual N2O emissions from agriculture (SDG 13)	Gt CO2eq per year	2040	0.175648
SSA	MAgPIE	Global-SustDemand	Annual N2O emissions from agriculture (SDG 13)	Gt CO2eq per year	2045	0.171198
SSA	MAgPIE	Global-SustDemand	Annual N2O emissions from agriculture (SDG 13)	Gt CO2eq per year	2050	0.153945
SSA	MAgPIE	Global-SustDemand	Annual N2O emissions from agriculture (SDG 13)	Gt CO2eq per year	2055	0.159569
SSA	MAgPIE	Global-SustDemand	Annual N2O emissions from agriculture (SDG 13)	Gt CO2eq per year	2060	0.161834
SSA	MAgPIE	Global-SustDemand	Annual N2O emissions from agriculture (SDG 13)	Gt CO2eq per year	2065	0.161207
SSA	MAgPIE	Global-SustDemand	Annual N2O emissions from agriculture (SDG 13)	Gt CO2eq per year	2070	0.159405
SSA	MAgPIE	Global-SustDemand	Annual N2O emissions from agriculture (SDG 13)	Gt CO2eq per year	2075	0.157658
SSA	MAgPIE	Global-SustDemand	Annual N2O emissions from agriculture (SDG 13)	Gt CO2eq per year	2080	0.14742
SSA	MAgPIE	Global-SustDemand	Annual N2O emissions from agriculture (SDG 13)	Gt CO2eq per year	2085	0.142916
SSA	MAgPIE	Global-SustDemand	Annual N2O emissions from agriculture (SDG 13)	Gt CO2eq per year	2090	0.13175
SSA	MAgPIE	Global-SustDemand	Annual N2O emissions from agriculture (SDG 13)	Gt CO2eq per year	2095	0.123696
SSA	MAgPIE	Global-SustDemand	Annual N2O emissions from agriculture (SDG 13)	Gt CO2eq per year	2100	0.113814
SSA	MAgPIE	Global-Inequality	Annual N2O emissions from agriculture (SDG 13)	Gt CO2eq per year	2020	0.21608
SSA	MAgPIE	Global-Inequality	Annual N2O emissions from agriculture (SDG 13)	Gt CO2eq per year	2025	0.228938
SSA	MAgPIE	Global-Inequality	Annual N2O emissions from agriculture (SDG 13)	Gt CO2eq per year	2030	0.255692
SSA	MAgPIE	Global-Inequality	Annual N2O emissions from agriculture (SDG 13)	Gt CO2eq per year	2035	0.270488
SSA	MAgPIE	Global-Inequality	Annual N2O emissions from agriculture (SDG 13)	Gt CO2eq per year	2040	0.287005
SSA	MAgPIE	Global-Inequality	Annual N2O emissions from agriculture (SDG 13)	Gt CO2eq per year	2045	0.301528
SSA	MAgPIE	Global-Inequality	Annual N2O emissions from agriculture (SDG 13)	Gt CO2eq per year	2050	0.313732
SSA	MAgPIE	Global-Inequality	Annual N2O emissions from agriculture (SDG 13)	Gt CO2eq per year	2055	0.307453
SSA	MAgPIE	Global-Inequality	Annual N2O emissions from agriculture (SDG 13)	Gt CO2eq per year	2060	0.329729
SSA	MAgPIE	Global-Inequality	Annual N2O emissions from agriculture (SDG 13)	Gt CO2eq per year	2065	0.342042
SSA	MAgPIE	Global-Inequality	Annual N2O emissions from agriculture (SDG 13)	Gt CO2eq per year	2070	0.359022
SSA	MAgPIE	Global-Inequality	Annual N2O emissions from agriculture (SDG 13)	Gt CO2eq per year	2075	0.373819
SSA	MAgPIE	Global-Inequality	Annual N2O emissions from agriculture (SDG 13)	Gt CO2eq per year	2080	0.386213
SSA	MAgPIE	Global-Inequality	Annual N2O emissions from agriculture (SDG 13)	Gt CO2eq per year	2085	0.394294
SSA	MAgPIE	Global-Inequality	Annual N2O emissions from agriculture (SDG 13)	Gt CO2eq per year	2090	0.398607
SSA	MAgPIE	Global-Inequality	Annual N2O emissions from agriculture (SDG 13)	Gt CO2eq per year	2095	0.417144
SSA	MAgPIE	Global-Inequality	Annual N2O emissions from agriculture (SDG 13)	Gt CO2eq per year	2100	0.426644
SSA	MAgPIE	Global-Sustainability	Annual N2O emissions from agriculture (SDG 13)	Gt CO2eq per year	2020	0.21608
SSA	MAgPIE	Global-Sustainability	Annual N2O emissions from agriculture (SDG 13)	Gt CO2eq per year	2025	0.166994
SSA	MAgPIE	Global-Sustainability	Annual N2O emissions from agriculture (SDG 13)	Gt CO2eq per year	2030	0.18089
SSA	MAgPIE	Global-Sustainability	Annual N2O emissions from agriculture (SDG 13)	Gt CO2eq per year	2035	0.139121
SSA	MAgPIE	Global-Sustainability	Annual N2O emissions from agriculture (SDG 13)	Gt CO2eq per year	2040	0.117172
SSA	MAgPIE	Global-Sustainability	Annual N2O emissions from agriculture (SDG 13)	Gt CO2eq per year	2045	0.0908544
SSA	MAgPIE	Global-Sustainability	Annual N2O emissions from agriculture (SDG 13)	Gt CO2eq per year	2050	0.0650559
SSA	MAgPIE	Global-Sustainability	Annual N2O emissions from agriculture (SDG 13)	Gt CO2eq per year	2055	0.0661206
SSA	MAgPIE	Global-Sustainability	Annual N2O emissions from agriculture (SDG 13)	Gt CO2eq per year	2060	0.0667212
SSA	MAgPIE	Global-Sustainability	Annual N2O emissions from agriculture (SDG 13)	Gt CO2eq per year	2065	0.0659841
SSA	MAgPIE	Global-Sustainability	Annual N2O emissions from agriculture (SDG 13)	Gt CO2eq per year	2070	0.0643188
SSA	MAgPIE	Global-Sustainability	Annual N2O emissions from agriculture (SDG 13)	Gt CO2eq per year	2075	0.0623259
SSA	MAgPIE	Global-Sustainability	Annual N2O emissions from agriculture (SDG 13)	Gt CO2eq per year	2080	0.0605787
SSA	MAgPIE	Global-Sustainability	Annual N2O emissions from agriculture (SDG 13)	Gt CO2eq per year	2085	0.0589407
SSA	MAgPIE	Global-Sustainability	Annual N2O emissions from agriculture (SDG 13)	Gt CO2eq per year	2090	0.0568113
SSA	MAgPIE	Global-Sustainability	Annual N2O emissions from agriculture (SDG 13)	Gt CO2eq per year	2095	0.0549003
SSA	MAgPIE	Global-Sustainability	Annual N2O emissions from agriculture (SDG 13)	Gt CO2eq per year	2100	0.0530985

## Sheet: Fig3c
region_class	model	scenario	variable	unit	period	value
OECD90+EU	MAgPIE	Global-EnvirProt	Annual CH4 emissions from agriculture (SDG 13)	Gt CO2eq per year	2020	0.888216
OECD90+EU	MAgPIE	Global-EnvirProt	Annual CH4 emissions from agriculture (SDG 13)	Gt CO2eq per year	2025	0.666427
OECD90+EU	MAgPIE	Global-EnvirProt	Annual CH4 emissions from agriculture (SDG 13)	Gt CO2eq per year	2030	0.5936
OECD90+EU	MAgPIE	Global-EnvirProt	Annual CH4 emissions from agriculture (SDG 13)	Gt CO2eq per year	2035	0.509066
OECD90+EU	MAgPIE	Global-EnvirProt	Annual CH4 emissions from agriculture (SDG 13)	Gt CO2eq per year	2040	0.418951
OECD90+EU	MAgPIE	Global-EnvirProt	Annual CH4 emissions from agriculture (SDG 13)	Gt CO2eq per year	2045	0.360064
OECD90+EU	MAgPIE	Global-EnvirProt	Annual CH4 emissions from agriculture (SDG 13)	Gt CO2eq per year	2050	0.312152
OECD90+EU	MAgPIE	Global-EnvirProt	Annual CH4 emissions from agriculture (SDG 13)	Gt CO2eq per year	2055	0.307465
OECD90+EU	MAgPIE	Global-EnvirProt	Annual CH4 emissions from agriculture (SDG 13)	Gt CO2eq per year	2060	0.309828
OECD90+EU	MAgPIE	Global-EnvirProt	Annual CH4 emissions from agriculture (SDG 13)	Gt CO2eq per year	2065	0.308343
OECD90+EU	MAgPIE	Global-EnvirProt	Annual CH4 emissions from agriculture (SDG 13)	Gt CO2eq per year	2070	0.296352
OECD90+EU	MAgPIE	Global-EnvirProt	Annual CH4 emissions from agriculture (SDG 13)	Gt CO2eq per year	2075	0.293598
OECD90+EU	MAgPIE	Global-EnvirProt	Annual CH4 emissions from agriculture (SDG 13)	Gt CO2eq per year	2080	0.287218
OECD90+EU	MAgPIE	Global-EnvirProt	Annual CH4 emissions from agriculture (SDG 13)	Gt CO2eq per year	2085	0.279301
OECD90+EU	MAgPIE	Global-EnvirProt	Annual CH4 emissions from agriculture (SDG 13)	Gt CO2eq per year	2090	0.266201
OECD90+EU	MAgPIE	Global-EnvirProt	Annual CH4 emissions from agriculture (SDG 13)	Gt CO2eq per year	2095	0.26025
OECD90+EU	MAgPIE	Global-EnvirProt	Annual CH4 emissions from agriculture (SDG 13)	Gt CO2eq per year	2100	0.254146
OECD90+EU	MAgPIE	Global-GHGPrice	Annual CH4 emissions from agriculture (SDG 13)	Gt CO2eq per year	2020	0.888216
OECD90+EU	MAgPIE	Global-GHGPrice	Annual CH4 emissions from agriculture (SDG 13)	Gt CO2eq per year	2025	0.697658
OECD90+EU	MAgPIE	Global-GHGPrice	Annual CH4 emissions from agriculture (SDG 13)	Gt CO2eq per year	2030	0.653702
OECD90+EU	MAgPIE	Global-GHGPrice	Annual CH4 emissions from agriculture (SDG 13)	Gt CO2eq per year	2035	0.597264
OECD90+EU	MAgPIE	Global-GHGPrice	Annual CH4 emissions from agriculture (SDG 13)	Gt CO2eq per year	2040	0.56767
OECD90+EU	MAgPIE	Global-GHGPrice	Annual CH4 emissions from agriculture (SDG 13)	Gt CO2eq per year	2045	0.570912
OECD90+EU	MAgPIE	Global-GHGPrice	Annual CH4 emissions from agriculture (SDG 13)	Gt CO2eq per year	2050	0.548124
OECD90+EU	MAgPIE	Global-GHGPrice	Annual CH4 emissions from agriculture (SDG 13)	Gt CO2eq per year	2055	0.531195
OECD90+EU	MAgPIE	Global-GHGPrice	Annual CH4 emissions from agriculture (SDG 13)	Gt CO2eq per year	2060	0.511353
OECD90+EU	MAgPIE	Global-GHGPrice	Annual CH4 emissions from agriculture (SDG 13)	Gt CO2eq per year	2065	0.48968
OECD90+EU	MAgPIE	Global-GHGPrice	Annual CH4 emissions from agriculture (SDG 13)	Gt CO2eq per year	2070	0.468879
OECD90+EU	MAgPIE	Global-GHGPrice	Annual CH4 emissions from agriculture (SDG 13)	Gt CO2eq per year	2075	0.443521
OECD90+EU	MAgPIE	Global-GHGPrice	Annual CH4 emissions from agriculture (SDG 13)	Gt CO2eq per year	2080	0.418597
OECD90+EU	MAgPIE	Global-GHGPrice	Annual CH4 emissions from agriculture (SDG 13)	Gt CO2eq per year	2085	0.403466
OECD90+EU	MAgPIE	Global-GHGPrice	Annual CH4 emissions from agriculture (SDG 13)	Gt CO2eq per year	2090	0.388446
OECD90+EU	MAgPIE	Global-GHGPrice	Annual CH4 emissions from agriculture (SDG 13)	Gt CO2eq per year	2095	0.38404
OECD90+EU	MAgPIE	Global-GHGPrice	Annual CH4 emissions from agriculture (SDG 13)	Gt CO2eq per year	2100	0.377841
OECD90+EU	MAgPIE	Global-SustDemand	Annual CH4 emissions from agriculture (SDG 13)	Gt CO2eq per year	2020	0.888216
OECD90+EU	MAgPIE	Global-SustDemand	Annual CH4 emissions from agriculture (SDG 13)	Gt CO2eq per year	2025	0.457418
OECD90+EU	MAgPIE	Global-SustDemand	Annual CH4 emissions from agriculture (SDG 13)	Gt CO2eq per year	2030	0.334004
OECD90+EU	MAgPIE	Global-SustDemand	Annual CH4 emissions from agriculture (SDG 13)	Gt CO2eq per year	2035	0.250185
OECD90+EU	MAgPIE	Global-SustDemand	Annual CH4 emissions from agriculture (SDG 13)	Gt CO2eq per year	2040	0.164827
OECD90+EU	MAgPIE	Global-SustDemand	Annual CH4 emissions from agriculture (SDG 13)	Gt CO2eq per year	2045	0.109779
OECD90+EU	MAgPIE	Global-SustDemand	Annual CH4 emissions from agriculture (SDG 13)	Gt CO2eq per year	2050	0.0728838
OECD90+EU	MAgPIE	Global-SustDemand	Annual CH4 emissions from agriculture (SDG 13)	Gt CO2eq per year	2055	0.0717174
OECD90+EU	MAgPIE	Global-SustDemand	Annual CH4 emissions from agriculture (SDG 13)	Gt CO2eq per year	2060	0.0696222
OECD90+EU	MAgPIE	Global-SustDemand	Annual CH4 emissions from agriculture (SDG 13)	Gt CO2eq per year	2065	0.0664227
OECD90+EU	MAgPIE	Global-SustDemand	Annual CH4 emissions from agriculture (SDG 13)	Gt CO2eq per year	2070	0.0634824
OECD90+EU	MAgPIE	Global-SustDemand	Annual CH4 emissions from agriculture (SDG 13)	Gt CO2eq per year	2075	0.0604557
OECD90+EU	MAgPIE	Global-SustDemand	Annual CH4 emissions from agriculture (SDG 13)	Gt CO2eq per year	2080	0.0572724
OECD90+EU	MAgPIE	Global-SustDemand	Annual CH4 emissions from agriculture (SDG 13)	Gt CO2eq per year	2085	0.0540243
OECD90+EU	MAgPIE	Global-SustDemand	Annual CH4 emissions from agriculture (SDG 13)	Gt CO2eq per year	2090	0.0504954
OECD90+EU	MAgPIE	Global-SustDemand	Annual CH4 emissions from agriculture (SDG 13)	Gt CO2eq per year	2095	0.0474282
OECD90+EU	MAgPIE	Global-SustDemand	Annual CH4 emissions from agriculture (SDG 13)	Gt CO2eq per year	2100	0.0449442
OECD90+EU	MAgPIE	Global-Inequality	Annual CH4 emissions from agriculture (SDG 13)	Gt CO2eq per year	2020	0.888216
OECD90+EU	MAgPIE	Global-Inequality	Annual CH4 emissions from agriculture (SDG 13)	Gt CO2eq per year	2025	0.644625
OECD90+EU	MAgPIE	Global-Inequality	Annual CH4 emissions from agriculture (SDG 13)	Gt CO2eq per year	2030	0.591897
OECD90+EU	MAgPIE	Global-Inequality	Annual CH4 emissions from agriculture (SDG 13)	Gt CO2eq per year	2035	0.499781
OECD90+EU	MAgPIE	Global-Inequality	Annual CH4 emissions from agriculture (SDG 13)	Gt CO2eq per year	2040	0.419896
OECD90+EU	MAgPIE	Global-Inequality	Annual CH4 emissions from agriculture (SDG 13)	Gt CO2eq per year	2045	0.358827
OECD90+EU	MAgPIE	Global-Inequality	Annual CH4 emissions from agriculture (SDG 13)	Gt CO2eq per year	2050	0.311413
OECD90+EU	MAgPIE	Global-Inequality	Annual CH4 emissions from agriculture (SDG 13)	Gt CO2eq per year	2055	0.315441
OECD90+EU	MAgPIE	Global-Inequality	Annual CH4 emissions from agriculture (SDG 13)	Gt CO2eq per year	2060	0.30942
OECD90+EU	MAgPIE	Global-Inequality	Annual CH4 emissions from agriculture (SDG 13)	Gt CO2eq per year	2065	0.30807
OECD90+EU	MAgPIE	Global-Inequality	Annual CH4 emissions from agriculture (SDG 13)	Gt CO2eq per year	2070	0.295933
OECD90+EU	MAgPIE	Global-Inequality	Annual CH4 emissions from agriculture (SDG 13)	Gt CO2eq per year	2075	0.286354
OECD90+EU	MAgPIE	Global-Inequality	Annual CH4 emissions from agriculture (SDG 13)	Gt CO2eq per year	2080	0.277787
OECD90+EU	MAgPIE	Global-Inequality	Annual CH4 emissions from agriculture (SDG 13)	Gt CO2eq per year	2085	0.269522
OECD90+EU	MAgPIE	Global-Inequality	Annual CH4 emissions from agriculture (SDG 13)	Gt CO2eq per year	2090	0.258533
OECD90+EU	MAgPIE	Global-Inequality	Annual CH4 emissions from agriculture (SDG 13)	Gt CO2eq per year	2095	0.252339
OECD90+EU	MAgPIE	Global-Inequality	Annual CH4 emissions from agriculture (SDG 13)	Gt CO2eq per year	2100	0.248281
OECD90+EU	MAgPIE	Global-Sustainability	Annual CH4 emissions from agriculture (SDG 13)	Gt CO2eq per year	2020	0.888216
OECD90+EU	MAgPIE	Global-Sustainability	Annual CH4 emissions from agriculture (SDG 13)	Gt CO2eq per year	2025	0.508148
OECD90+EU	MAgPIE	Global-Sustainability	Annual CH4 emissions from agriculture (SDG 13)	Gt CO2eq per year	2030	0.387307
OECD90+EU	MAgPIE	Global-Sustainability	Annual CH4 emissions from agriculture (SDG 13)	Gt CO2eq per year	2035	0.319253
OECD90+EU	MAgPIE	Global-Sustainability	Annual CH4 emissions from agriculture (SDG 13)	Gt CO2eq per year	2040	0.250231
OECD90+EU	MAgPIE	Global-Sustainability	Annual CH4 emissions from agriculture (SDG 13)	Gt CO2eq per year	2045	0.183438
OECD90+EU	MAgPIE	Global-Sustainability	Annual CH4 emissions from agriculture (SDG 13)	Gt CO2eq per year	2050	0.127632
OECD90+EU	MAgPIE	Global-Sustainability	Annual CH4 emissions from agriculture (SDG 13)	Gt CO2eq per year	2055	0.122566
OECD90+EU	MAgPIE	Global-Sustainability	Annual CH4 emissions from agriculture (SDG 13)	Gt CO2eq per year	2060	0.123339
OECD90+EU	MAgPIE	Global-Sustainability	Annual CH4 emissions from agriculture (SDG 13)	Gt CO2eq per year	2065	0.127016
OECD90+EU	MAgPIE	Global-Sustainability	Annual CH4 emissions from agriculture (SDG 13)	Gt CO2eq per year	2070	0.121338
OECD90+EU	MAgPIE	Global-Sustainability	Annual CH4 emissions from agriculture (SDG 13)	Gt CO2eq per year	2075	0.111343
OECD90+EU	MAgPIE	Global-Sustainability	Annual CH4 emissions from agriculture (SDG 13)	Gt CO2eq per year	2080	0.0984339
OECD90+EU	MAgPIE	Global-Sustainability	Annual CH4 emissions from agriculture (SDG 13)	Gt CO2eq per year	2085	0.0887112
OECD90+EU	MAgPIE	Global-Sustainability	Annual CH4 emissions from agriculture (SDG 13)	Gt CO2eq per year	2090	0.0786726
OECD90+EU	MAgPIE	Global-Sustainability	Annual CH4 emissions from agriculture (SDG 13)	Gt CO2eq per year	2095	0.0737478
OECD90+EU	MAgPIE	Global-Sustainability	Annual CH4 emissions from agriculture (SDG 13)	Gt CO2eq per year	2100	0.0683019
ASIA	MAgPIE	Global-EnvirProt	Annual CH4 emissions from agriculture (SDG 13)	Gt CO2eq per year	2020	2.402
ASIA	MAgPIE	Global-EnvirProt	Annual CH4 emissions from agriculture (SDG 13)	Gt CO2eq per year	2025	2.53591
ASIA	MAgPIE	Global-EnvirProt	Annual CH4 emissions from agriculture (SDG 13)	Gt CO2eq per year	2030	2.65639
ASIA	MAgPIE	Global-EnvirProt	Annual CH4 emissions from agriculture (SDG 13)	Gt CO2eq per year	2035	2.702
ASIA	MAgPIE	Global-EnvirProt	Annual CH4 emissions from agriculture (SDG 13)	Gt CO2eq per year	2040	2.861
ASIA	MAgPIE	Global-EnvirProt	Annual CH4 emissions from agriculture (SDG 13)	Gt CO2eq per year	2045	2.89364
ASIA	MAgPIE	Global-EnvirProt	Annual CH4 emissions from agriculture (SDG 13)	Gt CO2eq per year	2050	2.81629
ASIA	MAgPIE	Global-EnvirProt	Annual CH4 emissions from agriculture (SDG 13)	Gt CO2eq per year	2055	2.64635
ASIA	MAgPIE	Global-EnvirProt	Annual CH4 emissions from agriculture (SDG 13)	Gt CO2eq per year	2060	2.47383
ASIA	MAgPIE	Global-EnvirProt	Annual CH4 emissions from agriculture (SDG 13)	Gt CO2eq per year	2065	2.27382
ASIA	MAgPIE	Global-EnvirProt	Annual CH4 emissions from agriculture (SDG 13)	Gt CO2eq per year	2070	2.18234
ASIA	MAgPIE	Global-EnvirProt	Annual CH4 emissions from agriculture (SDG 13)	Gt CO2eq per year	2075	2.0759
ASIA	MAgPIE	Global-EnvirProt	Annual CH4 emissions from agriculture (SDG 13)	Gt CO2eq per year	2080	1.98627
ASIA	MAgPIE	Global-EnvirProt	Annual CH4 emissions from agriculture (SDG 13)	Gt CO2eq per year	2085	1.91782
ASIA	MAgPIE	Global-EnvirProt	Annual CH4 emissions from agriculture (SDG 13)	Gt CO2eq per year	2090	1.87301
ASIA	MAgPIE	Global-EnvirProt	Annual CH4 emissions from agriculture (SDG 13)	Gt CO2eq per year	2095	1.84712
ASIA	MAgPIE	Global-EnvirProt	Annual CH4 emissions from agriculture (SDG 13)	Gt CO2eq per year	2100	1.82468
ASIA	MAgPIE	Global-GHGPrice	Annual CH4 emissions from agriculture (SDG 13)	Gt CO2eq per year	2020	2.402
ASIA	MAgPIE	Global-GHGPrice	Annual CH4 emissions from agriculture (SDG 13)	Gt CO2eq per year	2025	2.12532
ASIA	MAgPIE	Global-GHGPrice	Annual CH4 emissions from agriculture (SDG 13)	Gt CO2eq per year	2030	2.02108
ASIA	MAgPIE	Global-GHGPrice	Annual CH4 emissions from agriculture (SDG 13)	Gt CO2eq per year	2035	1.9201
ASIA	MAgPIE	Global-GHGPrice	Annual CH4 emissions from agriculture (SDG 13)	Gt CO2eq per year	2040	1.77648
ASIA	MAgPIE	Global-GHGPrice	Annual CH4 emissions from agriculture (SDG 13)	Gt CO2eq per year	2045	1.5378
ASIA	MAgPIE	Global-GHGPrice	Annual CH4 emissions from agriculture (SDG 13)	Gt CO2eq per year	2050	1.35872
ASIA	MAgPIE	Global-GHGPrice	Annual CH4 emissions from agriculture (SDG 13)	Gt CO2eq per year	2055	1.26632
ASIA	MAgPIE	Global-GHGPrice	Annual CH4 emissions from agriculture (SDG 13)	Gt CO2eq per year	2060	1.18617
ASIA	MAgPIE	Global-GHGPrice	Annual CH4 emissions from agriculture (SDG 13)	Gt CO2eq per year	2065	1.1164
ASIA	MAgPIE	Global-GHGPrice	Annual CH4 emissions from agriculture (SDG 13)	Gt CO2eq per year	2070	1.03472
ASIA	MAgPIE	Global-GHGPrice	Annual CH4 emissions from agriculture (SDG 13)	Gt CO2eq per year	2075	0.995417
ASIA	MAgPIE	Global-GHGPrice	Annual CH4 emissions from agriculture (SDG 13)	Gt CO2eq per year	2080	0.956443
ASIA	MAgPIE	Global-GHGPrice	Annual CH4 emissions from agriculture (SDG 13)	Gt CO2eq per year	2085	0.884957
ASIA	MAgPIE	Global-GHGPrice	Annual CH4 emissions from agriculture (SDG 13)	Gt CO2eq per year	2090	0.815611
ASIA	MAgPIE	Global-GHGPrice	Annual CH4 emissions from agriculture (SDG 13)	Gt CO2eq per year	2095	0.764111
ASIA	MAgPIE	Global-GHGPrice	Annual CH4 emissions from agriculture (SDG 13)	Gt CO2eq per year	2100	0.713672
ASIA	MAgPIE	Global-SustDemand	Annual CH4 emissions from agriculture (SDG 13)	Gt CO2eq per year	2020	2.402
ASIA	MAgPIE	Global-SustDemand	Annual CH4 emissions from agriculture (SDG 13)	Gt CO2eq per year	2025	2.40132
ASIA	MAgPIE	Global-SustDemand	Annual CH4 emissions from agriculture (SDG 13)	Gt CO2eq per year	2030	2.16873
ASIA	MAgPIE	Global-SustDemand	Annual CH4 emissions from agriculture (SDG 13)	Gt CO2eq per year	2035	1.84403
ASIA	MAgPIE	Global-SustDemand	Annual CH4 emissions from agriculture (SDG 13)	Gt CO2eq per year	2040	1.57712
ASIA	MAgPIE	Global-SustDemand	Annual CH4 emissions from agriculture (SDG 13)	Gt CO2eq per year	2045	1.24098
ASIA	MAgPIE	Global-SustDemand	Annual CH4 emissions from agriculture (SDG 13)	Gt CO2eq per year	2050	0.911493
ASIA	MAgPIE	Global-SustDemand	Annual CH4 emissions from agriculture (SDG 13)	Gt CO2eq per year	2055	0.867853
ASIA	MAgPIE	Global-SustDemand	Annual CH4 emissions from agriculture (SDG 13)	Gt CO2eq per year	2060	0.821569
ASIA	MAgPIE	Global-SustDemand	Annual CH4 emissions from agriculture (SDG 13)	Gt CO2eq per year	2065	0.798563
ASIA	MAgPIE	Global-SustDemand	Annual CH4 emissions from agriculture (SDG 13)	Gt CO2eq per year	2070	0.787355
ASIA	MAgPIE	Global-SustDemand	Annual CH4 emissions from agriculture (SDG 13)	Gt CO2eq per year	2075	0.819817
ASIA	MAgPIE	Global-SustDemand	Annual CH4 emissions from agriculture (SDG 13)	Gt CO2eq per year	2080	0.800798
ASIA	MAgPIE	Global-SustDemand	Annual CH4 emissions from agriculture (SDG 13)	Gt CO2eq per year	2085	0.771674
ASIA	MAgPIE	Global-SustDemand	Annual CH4 emissions from agriculture (SDG 13)	Gt CO2eq per year	2090	0.748939
ASIA	MAgPIE	Global-SustDemand	Annual CH4 emissions from agriculture (SDG 13)	Gt CO2eq per year	2095	0.713661
ASIA	MAgPIE	Global-SustDemand	Annual CH4 emissions from agriculture (SDG 13)	Gt CO2eq per year	2100	0.701042
ASIA	MAgPIE	Global-Inequality	Annual CH4 emissions from agriculture (SDG 13)	Gt CO2eq per year	2020	2.402
ASIA	MAgPIE	Global-Inequality	Annual CH4 emissions from agriculture (SDG 13)	Gt CO2eq per year	2025	2.57258
ASIA	MAgPIE	Global-Inequality	Annual CH4 emissions from agriculture (SDG 13)	Gt CO2eq per year	2030	2.67325
ASIA	MAgPIE	Global-Inequality	Annual CH4 emissions from agriculture (SDG 13)	Gt CO2eq per year	2035	2.78389
ASIA	MAgPIE	Global-Inequality	Annual CH4 emissions from agriculture (SDG 13)	Gt CO2eq per year	2040	2.89087
ASIA	MAgPIE	Global-Inequality	Annual CH4 emissions from agriculture (SDG 13)	Gt CO2eq per year	2045	2.88842
ASIA	MAgPIE	Global-Inequality	Annual CH4 emissions from agriculture (SDG 13)	Gt CO2eq per year	2050	2.83091
ASIA	MAgPIE	Global-Inequality	Annual CH4 emissions from agriculture (SDG 13)	Gt CO2eq per year	2055	2.66582
ASIA	MAgPIE	Global-Inequality	Annual CH4 emissions from agriculture (SDG 13)	Gt CO2eq per year	2060	2.46277
ASIA	MAgPIE	Global-Inequality	Annual CH4 emissions from agriculture (SDG 13)	Gt CO2eq per year	2065	2.28672
ASIA	MAgPIE	Global-Inequality	Annual CH4 emissions from agriculture (SDG 13)	Gt CO2eq per year	2070	2.19278
ASIA	MAgPIE	Global-Inequality	Annual CH4 emissions from agriculture (SDG 13)	Gt CO2eq per year	2075	2.12144
ASIA	MAgPIE	Global-Inequality	Annual CH4 emissions from agriculture (SDG 13)	Gt CO2eq per year	2080	2.07385
ASIA	MAgPIE	Global-Inequality	Annual CH4 emissions from agriculture (SDG 13)	Gt CO2eq per year	2085	2.01055
ASIA	MAgPIE	Global-Inequality	Annual CH4 emissions from agriculture (SDG 13)	Gt CO2eq per year	2090	1.95905
ASIA	MAgPIE	Global-Inequality	Annual CH4 emissions from agriculture (SDG 13)	Gt CO2eq per year	2095	1.94257
ASIA	MAgPIE	Global-Inequality	Annual CH4 emissions from agriculture (SDG 13)	Gt CO2eq per year	2100	1.89853
ASIA	MAgPIE	Global-Sustainability	Annual CH4 emissions from agriculture (SDG 13)	Gt CO2eq per year	2020	2.402
ASIA	MAgPIE	Global-Sustainability	Annual CH4 emissions from agriculture (SDG 13)	Gt CO2eq per year	2025	1.98432
ASIA	MAgPIE	Global-Sustainability	Annual CH4 emissions from agriculture (SDG 13)	Gt CO2eq per year	2030	1.63123
ASIA	MAgPIE	Global-Sustainability	Annual CH4 emissions from agriculture (SDG 13)	Gt CO2eq per year	2035	1.27701
ASIA	MAgPIE	Global-Sustainability	Annual CH4 emissions from agriculture (SDG 13)	Gt CO2eq per year	2040	0.915165
ASIA	MAgPIE	Global-Sustainability	Annual CH4 emissions from agriculture (SDG 13)	Gt CO2eq per year	2045	0.638083
ASIA	MAgPIE	Global-Sustainability	Annual CH4 emissions from agriculture (SDG 13)	Gt CO2eq per year	2050	0.403696
ASIA	MAgPIE	Global-Sustainability	Annual CH4 emissions from agriculture (SDG 13)	Gt CO2eq per year	2055	0.387275
ASIA	MAgPIE	Global-Sustainability	Annual CH4 emissions from agriculture (SDG 13)	Gt CO2eq per year	2060	0.35954
ASIA	MAgPIE	Global-Sustainability	Annual CH4 emissions from agriculture (SDG 13)	Gt CO2eq per year	2065	0.326457
ASIA	MAgPIE	Global-Sustainability	Annual CH4 emissions from agriculture (SDG 13)	Gt CO2eq per year	2070	0.307622
ASIA	MAgPIE	Global-Sustainability	Annual CH4 emissions from agriculture (SDG 13)	Gt CO2eq per year	2075	0.295464
ASIA	MAgPIE	Global-Sustainability	Annual CH4 emissions from agriculture (SDG 13)	Gt CO2eq per year	2080	0.285509
ASIA	MAgPIE	Global-Sustainability	Annual CH4 emissions from agriculture (SDG 13)	Gt CO2eq per year	2085	0.270419
ASIA	MAgPIE	Global-Sustainability	Annual CH4 emissions from agriculture (SDG 13)	Gt CO2eq per year	2090	0.256497
ASIA	MAgPIE	Global-Sustainability	Annual CH4 emissions from agriculture (SDG 13)	Gt CO2eq per year	2095	0.234055
ASIA	MAgPIE	Global-Sustainability	Annual CH4 emissions from agriculture (SDG 13)	Gt CO2eq per year	2100	0.216094
LAM	MAgPIE	Global-EnvirProt	Annual CH4 emissions from agriculture (SDG 13)	Gt CO2eq per year	2020	0.996146
LAM	MAgPIE	Global-EnvirProt	Annual CH4 emissions from agriculture (SDG 13)	Gt CO2eq per year	2025	0.998339
LAM	MAgPIE	Global-EnvirProt	Annual CH4 emissions from agriculture (SDG 13)	Gt CO2eq per year	2030	1.02977
LAM	MAgPIE	Global-EnvirProt	Annual CH4 emissions from agriculture (SDG 13)	Gt CO2eq per year	2035	1.02757
LAM	MAgPIE	Global-EnvirProt	Annual CH4 emissions from agriculture (SDG 13)	Gt CO2eq per year	2040	1.03423
LAM	MAgPIE	Global-EnvirProt	Annual CH4 emissions from agriculture (SDG 13)	Gt CO2eq per year	2045	1.02395
LAM	MAgPIE	Global-EnvirProt	Annual CH4 emissions from agriculture (SDG 13)	Gt CO2eq per year	2050	1.01694
LAM	MAgPIE	Global-EnvirProt	Annual CH4 emissions from agriculture (SDG 13)	Gt CO2eq per year	2055	1.00271
LAM	MAgPIE	Global-EnvirProt	Annual CH4 emissions from agriculture (SDG 13)	Gt CO2eq per year	2060	0.964348
LAM	MAgPIE	Global-EnvirProt	Annual CH4 emissions from agriculture (SDG 13)	Gt CO2eq per year	2065	0.925733
LAM	MAgPIE	Global-EnvirProt	Annual CH4 emissions from agriculture (SDG 13)	Gt CO2eq per year	2070	0.858989
LAM	MAgPIE	Global-EnvirProt	Annual CH4 emissions from agriculture (SDG 13)	Gt CO2eq per year	2075	0.792258
LAM	MAgPIE	Global-EnvirProt	Annual CH4 emissions from agriculture (SDG 13)	Gt CO2eq per year	2080	0.739657
LAM	MAgPIE	Global-EnvirProt	Annual CH4 emissions from agriculture (SDG 13)	Gt CO2eq per year	2085	0.696376
LAM	MAgPIE	Global-EnvirProt	Annual CH4 emissions from agriculture (SDG 13)	Gt CO2eq per year	2090	0.641199
LAM	MAgPIE	Global-EnvirProt	Annual CH4 emissions from agriculture (SDG 13)	Gt CO2eq per year	2095	0.628792
LAM	MAgPIE	Global-EnvirProt	Annual CH4 emissions from agriculture (SDG 13)	Gt CO2eq per year	2100	0.602505
LAM	MAgPIE	Global-GHGPrice	Annual CH4 emissions from agriculture (SDG 13)	Gt CO2eq per year	2020	0.996146
LAM	MAgPIE	Global-GHGPrice	Annual CH4 emissions from agriculture (SDG 13)	Gt CO2eq per year	2025	0.761473
LAM	MAgPIE	Global-GHGPrice	Annual CH4 emissions from agriculture (SDG 13)	Gt CO2eq per year	2030	0.711021
LAM	MAgPIE	Global-GHGPrice	Annual CH4 emissions from agriculture (SDG 13)	Gt CO2eq per year	2035	0.640707
LAM	MAgPIE	Global-GHGPrice	Annual CH4 emissions from agriculture (SDG 13)	Gt CO2eq per year	2040	0.583492
LAM	MAgPIE	Global-GHGPrice	Annual CH4 emissions from agriculture (SDG 13)	Gt CO2eq per year	2045	0.534884
LAM	MAgPIE	Global-GHGPrice	Annual CH4 emissions from agriculture (SDG 13)	Gt CO2eq per year	2050	0.486986
LAM	MAgPIE	Global-GHGPrice	Annual CH4 emissions from agriculture (SDG 13)	Gt CO2eq per year	2055	0.474044
LAM	MAgPIE	Global-GHGPrice	Annual CH4 emissions from agriculture (SDG 13)	Gt CO2eq per year	2060	0.452544
LAM	MAgPIE	Global-GHGPrice	Annual CH4 emissions from agriculture (SDG 13)	Gt CO2eq per year	2065	0.423811
LAM	MAgPIE	Global-GHGPrice	Annual CH4 emissions from agriculture (SDG 13)	Gt CO2eq per year	2070	0.39454
LAM	MAgPIE	Global-GHGPrice	Annual CH4 emissions from agriculture (SDG 13)	Gt CO2eq per year	2075	0.362329
LAM	MAgPIE	Global-GHGPrice	Annual CH4 emissions from agriculture (SDG 13)	Gt CO2eq per year	2080	0.328917
LAM	MAgPIE	Global-GHGPrice	Annual CH4 emissions from agriculture (SDG 13)	Gt CO2eq per year	2085	0.303469
LAM	MAgPIE	Global-GHGPrice	Annual CH4 emissions from agriculture (SDG 13)	Gt CO2eq per year	2090	0.278343
LAM	MAgPIE	Global-GHGPrice	Annual CH4 emissions from agriculture (SDG 13)	Gt CO2eq per year	2095	0.267821
LAM	MAgPIE	Global-GHGPrice	Annual CH4 emissions from agriculture (SDG 13)	Gt CO2eq per year	2100	0.257947
LAM	MAgPIE	Global-SustDemand	Annual CH4 emissions from agriculture (SDG 13)	Gt CO2eq per year	2020	0.996146
LAM	MAgPIE	Global-SustDemand	Annual CH4 emissions from agriculture (SDG 13)	Gt CO2eq per year	2025	1.0062
LAM	MAgPIE	Global-SustDemand	Annual CH4 emissions from agriculture (SDG 13)	Gt CO2eq per year	2030	0.914692
LAM	MAgPIE	Global-SustDemand	Annual CH4 emissions from agriculture (SDG 13)	Gt CO2eq per year	2035	0.841655
LAM	MAgPIE	Global-SustDemand	Annual CH4 emissions from agriculture (SDG 13)	Gt CO2eq per year	2040	0.785695
LAM	MAgPIE	Global-SustDemand	Annual CH4 emissions from agriculture (SDG 13)	Gt CO2eq per year	2045	0.675181
LAM	MAgPIE	Global-SustDemand	Annual CH4 emissions from agriculture (SDG 13)	Gt CO2eq per year	2050	0.558711
LAM	MAgPIE	Global-SustDemand	Annual CH4 emissions from agriculture (SDG 13)	Gt CO2eq per year	2055	0.52106
LAM	MAgPIE	Global-SustDemand	Annual CH4 emissions from agriculture (SDG 13)	Gt CO2eq per year	2060	0.472616
LAM	MAgPIE	Global-SustDemand	Annual CH4 emissions from agriculture (SDG 13)	Gt CO2eq per year	2065	0.440108
LAM	MAgPIE	Global-SustDemand	Annual CH4 emissions from agriculture (SDG 13)	Gt CO2eq per year	2070	0.404784
LAM	MAgPIE	Global-SustDemand	Annual CH4 emissions from agriculture (SDG 13)	Gt CO2eq per year	2075	0.378386
LAM	MAgPIE	Global-SustDemand	Annual CH4 emissions from agriculture (SDG 13)	Gt CO2eq per year	2080	0.34867
LAM	MAgPIE	Global-SustDemand	Annual CH4 emissions from agriculture (SDG 13)	Gt CO2eq per year	2085	0.324073
LAM	MAgPIE	Global-SustDemand	Annual CH4 emissions from agriculture (SDG 13)	Gt CO2eq per year	2090	0.319955
LAM	MAgPIE	Global-SustDemand	Annual CH4 emissions from agriculture (SDG 13)	Gt CO2eq per year	2095	0.309987
LAM	MAgPIE	Global-SustDemand	Annual CH4 emissions from agriculture (SDG 13)	Gt CO2eq per year	2100	0.304125
LAM	MAgPIE	Global-Inequality	Annual CH4 emissions from agriculture (SDG 13)	Gt CO2eq per year	2020	0.996146
LAM	MAgPIE	Global-Inequality	Annual CH4 emissions from agriculture (SDG 13)	Gt CO2eq per year	2025	1.01871
LAM	MAgPIE	Global-Inequality	Annual CH4 emissions from agriculture (SDG 13)	Gt CO2eq per year	2030	1.03819
LAM	MAgPIE	Global-Inequality	Annual CH4 emissions from agriculture (SDG 13)	Gt CO2eq per year	2035	1.03578
LAM	MAgPIE	Global-Inequality	Annual CH4 emissions from agriculture (SDG 13)	Gt CO2eq per year	2040	1.03229
LAM	MAgPIE	Global-Inequality	Annual CH4 emissions from agriculture (SDG 13)	Gt CO2eq per year	2045	1.03695
LAM	MAgPIE	Global-Inequality	Annual CH4 emissions from agriculture (SDG 13)	Gt CO2eq per year	2050	1.03516
LAM	MAgPIE	Global-Inequality	Annual CH4 emissions from agriculture (SDG 13)	Gt CO2eq per year	2055	1.02186
LAM	MAgPIE	Global-Inequality	Annual CH4 emissions from agriculture (SDG 13)	Gt CO2eq per year	2060	0.990276
LAM	MAgPIE	Global-Inequality	Annual CH4 emissions from agriculture (SDG 13)	Gt CO2eq per year	2065	0.942883
LAM	MAgPIE	Global-Inequality	Annual CH4 emissions from agriculture (SDG 13)	Gt CO2eq per year	2070	0.880988
LAM	MAgPIE	Global-Inequality	Annual CH4 emissions from agriculture (SDG 13)	Gt CO2eq per year	2075	0.827852
LAM	MAgPIE	Global-Inequality	Annual CH4 emissions from agriculture (SDG 13)	Gt CO2eq per year	2080	0.766468
LAM	MAgPIE	Global-Inequality	Annual CH4 emissions from agriculture (SDG 13)	Gt CO2eq per year	2085	0.712041
LAM	MAgPIE	Global-Inequality	Annual CH4 emissions from agriculture (SDG 13)	Gt CO2eq per year	2090	0.655862
LAM	MAgPIE	Global-Inequality	Annual CH4 emissions from agriculture (SDG 13)	Gt CO2eq per year	2095	0.642805
LAM	MAgPIE	Global-Inequality	Annual CH4 emissions from agriculture (SDG 13)	Gt CO2eq per year	2100	0.615335
LAM	MAgPIE	Global-Sustainability	Annual CH4 emissions from agriculture (SDG 13)	Gt CO2eq per year	2020	0.996146
LAM	MAgPIE	Global-Sustainability	Annual CH4 emissions from agriculture (SDG 13)	Gt CO2eq per year	2025	0.738534
LAM	MAgPIE	Global-Sustainability	Annual CH4 emissions from agriculture (SDG 13)	Gt CO2eq per year	2030	0.589583
LAM	MAgPIE	Global-Sustainability	Annual CH4 emissions from agriculture (SDG 13)	Gt CO2eq per year	2035	0.439444
LAM	MAgPIE	Global-Sustainability	Annual CH4 emissions from agriculture (SDG 13)	Gt CO2eq per year	2040	0.325604
LAM	MAgPIE	Global-Sustainability	Annual CH4 emissions from agriculture (SDG 13)	Gt CO2eq per year	2045	0.217312
LAM	MAgPIE	Global-Sustainability	Annual CH4 emissions from agriculture (SDG 13)	Gt CO2eq per year	2050	0.134835
LAM	MAgPIE	Global-Sustainability	Annual CH4 emissions from agriculture (SDG 13)	Gt CO2eq per year	2055	0.130791
LAM	MAgPIE	Global-Sustainability	Annual CH4 emissions from agriculture (SDG 13)	Gt CO2eq per year	2060	0.125974
LAM	MAgPIE	Global-Sustainability	Annual CH4 emissions from agriculture (SDG 13)	Gt CO2eq per year	2065	0.121054
LAM	MAgPIE	Global-Sustainability	Annual CH4 emissions from agriculture (SDG 13)	Gt CO2eq per year	2070	0.115385
LAM	MAgPIE	Global-Sustainability	Annual CH4 emissions from agriculture (SDG 13)	Gt CO2eq per year	2075	0.106464
LAM	MAgPIE	Global-Sustainability	Annual CH4 emissions from agriculture (SDG 13)	Gt CO2eq per year	2080	0.101196
LAM	MAgPIE	Global-Sustainability	Annual CH4 emissions from agriculture (SDG 13)	Gt CO2eq per year	2085	0.091827
LAM	MAgPIE	Global-Sustainability	Annual CH4 emissions from agriculture (SDG 13)	Gt CO2eq per year	2090	0.0858708
LAM	MAgPIE	Global-Sustainability	Annual CH4 emissions from agriculture (SDG 13)	Gt CO2eq per year	2095	0.079056
LAM	MAgPIE	Global-Sustainability	Annual CH4 emissions from agriculture (SDG 13)	Gt CO2eq per year	2100	0.0728109
ROW	MAgPIE	Global-EnvirProt	Annual CH4 emissions from agriculture (SDG 13)	Gt CO2eq per year	2020	0.319907
ROW	MAgPIE	Global-EnvirProt	Annual CH4 emissions from agriculture (SDG 13)	Gt CO2eq per year	2025	0.341831
ROW	MAgPIE	Global-EnvirProt	Annual CH4 emissions from agriculture (SDG 13)	Gt CO2eq per year	2030	0.355725
ROW	MAgPIE	Global-EnvirProt	Annual CH4 emissions from agriculture (SDG 13)	Gt CO2eq per year	2035	0.372824
ROW	MAgPIE	Global-EnvirProt	Annual CH4 emissions from agriculture (SDG 13)	Gt CO2eq per year	2040	0.372659
ROW	MAgPIE	Global-EnvirProt	Annual CH4 emissions from agriculture (SDG 13)	Gt CO2eq per year	2045	0.372889
ROW	MAgPIE	Global-EnvirProt	Annual CH4 emissions from agriculture (SDG 13)	Gt CO2eq per year	2050	0.373775
ROW	MAgPIE	Global-EnvirProt	Annual CH4 emissions from agriculture (SDG 13)	Gt CO2eq per year	2055	0.369266
ROW	MAgPIE	Global-EnvirProt	Annual CH4 emissions from agriculture (SDG 13)	Gt CO2eq per year	2060	0.356562
ROW	MAgPIE	Global-EnvirProt	Annual CH4 emissions from agriculture (SDG 13)	Gt CO2eq per year	2065	0.34779
ROW	MAgPIE	Global-EnvirProt	Annual CH4 emissions from agriculture (SDG 13)	Gt CO2eq per year	2070	0.326362
ROW	MAgPIE	Global-EnvirProt	Annual CH4 emissions from agriculture (SDG 13)	Gt CO2eq per year	2075	0.296303
ROW	MAgPIE	Global-EnvirProt	Annual CH4 emissions from agriculture (SDG 13)	Gt CO2eq per year	2080	0.269698
ROW	MAgPIE	Global-EnvirProt	Annual CH4 emissions from agriculture (SDG 13)	Gt CO2eq per year	2085	0.247776
ROW	MAgPIE	Global-EnvirProt	Annual CH4 emissions from agriculture (SDG 13)	Gt CO2eq per year	2090	0.225647
ROW	MAgPIE	Global-EnvirProt	Annual CH4 emissions from agriculture (SDG 13)	Gt CO2eq per year	2095	0.219737
ROW	MAgPIE	Global-EnvirProt	Annual CH4 emissions from agriculture (SDG 13)	Gt CO2eq per year	2100	0.214834
ROW	MAgPIE	Global-GHGPrice	Annual CH4 emissions from agriculture (SDG 13)	Gt CO2eq per year	2020	0.319907
ROW	MAgPIE	Global-GHGPrice	Annual CH4 emissions from agriculture (SDG 13)	Gt CO2eq per year	2025	0.273164
ROW	MAgPIE	Global-GHGPrice	Annual CH4 emissions from agriculture (SDG 13)	Gt CO2eq per year	2030	0.262907
ROW	MAgPIE	Global-GHGPrice	Annual CH4 emissions from agriculture (SDG 13)	Gt CO2eq per year	2035	0.255293
ROW	MAgPIE	Global-GHGPrice	Annual CH4 emissions from agriculture (SDG 13)	Gt CO2eq per year	2040	0.233531
ROW	MAgPIE	Global-GHGPrice	Annual CH4 emissions from agriculture (SDG 13)	Gt CO2eq per year	2045	0.218714
ROW	MAgPIE	Global-GHGPrice	Annual CH4 emissions from agriculture (SDG 13)	Gt CO2eq per year	2050	0.197532
ROW	MAgPIE	Global-GHGPrice	Annual CH4 emissions from agriculture (SDG 13)	Gt CO2eq per year	2055	0.188951
ROW	MAgPIE	Global-GHGPrice	Annual CH4 emissions from agriculture (SDG 13)	Gt CO2eq per year	2060	0.178945
ROW	MAgPIE	Global-GHGPrice	Annual CH4 emissions from agriculture (SDG 13)	Gt CO2eq per year	2065	0.167805
ROW	MAgPIE	Global-GHGPrice	Annual CH4 emissions from agriculture (SDG 13)	Gt CO2eq per year	2070	0.156703
ROW	MAgPIE	Global-GHGPrice	Annual CH4 emissions from agriculture (SDG 13)	Gt CO2eq per year	2075	0.144086
ROW	MAgPIE	Global-GHGPrice	Annual CH4 emissions from agriculture (SDG 13)	Gt CO2eq per year	2080	0.131517
ROW	MAgPIE	Global-GHGPrice	Annual CH4 emissions from agriculture (SDG 13)	Gt CO2eq per year	2085	0.119958
ROW	MAgPIE	Global-GHGPrice	Annual CH4 emissions from agriculture (SDG 13)	Gt CO2eq per year	2090	0.108775
ROW	MAgPIE	Global-GHGPrice	Annual CH4 emissions from agriculture (SDG 13)	Gt CO2eq per year	2095	0.104736
ROW	MAgPIE	Global-GHGPrice	Annual CH4 emissions from agriculture (SDG 13)	Gt CO2eq per year	2100	0.101455
ROW	MAgPIE	Global-SustDemand	Annual CH4 emissions from agriculture (SDG 13)	Gt CO2eq per year	2020	0.319907
ROW	MAgPIE	Global-SustDemand	Annual CH4 emissions from agriculture (SDG 13)	Gt CO2eq per year	2025	0.348799
ROW	MAgPIE	Global-SustDemand	Annual CH4 emissions from agriculture (SDG 13)	Gt CO2eq per year	2030	0.332373
ROW	MAgPIE	Global-SustDemand	Annual CH4 emissions from agriculture (SDG 13)	Gt CO2eq per year	2035	0.329052
ROW	MAgPIE	Global-SustDemand	Annual CH4 emissions from agriculture (SDG 13)	Gt CO2eq per year	2040	0.292186
ROW	MAgPIE	Global-SustDemand	Annual CH4 emissions from agriculture (SDG 13)	Gt CO2eq per year	2045	0.267829
ROW	MAgPIE	Global-SustDemand	Annual CH4 emissions from agriculture (SDG 13)	Gt CO2eq per year	2050	0.242195
ROW	MAgPIE	Global-SustDemand	Annual CH4 emissions from agriculture (SDG 13)	Gt CO2eq per year	2055	0.23615
ROW	MAgPIE	Global-SustDemand	Annual CH4 emissions from agriculture (SDG 13)	Gt CO2eq per year	2060	0.234193
ROW	MAgPIE	Global-SustDemand	Annual CH4 emissions from agriculture (SDG 13)	Gt CO2eq per year	2065	0.22687
ROW	MAgPIE	Global-SustDemand	Annual CH4 emissions from agriculture (SDG 13)	Gt CO2eq per year	2070	0.214302
ROW	MAgPIE	Global-SustDemand	Annual CH4 emissions from agriculture (SDG 13)	Gt CO2eq per year	2075	0.197867
ROW	MAgPIE	Global-SustDemand	Annual CH4 emissions from agriculture (SDG 13)	Gt CO2eq per year	2080	0.197524
ROW	MAgPIE	Global-SustDemand	Annual CH4 emissions from agriculture (SDG 13)	Gt CO2eq per year	2085	0.172754
ROW	MAgPIE	Global-SustDemand	Annual CH4 emissions from agriculture (SDG 13)	Gt CO2eq per year	2090	0.172114
ROW	MAgPIE	Global-SustDemand	Annual CH4 emissions from agriculture (SDG 13)	Gt CO2eq per year	2095	0.174747
ROW	MAgPIE	Global-SustDemand	Annual CH4 emissions from agriculture (SDG 13)	Gt CO2eq per year	2100	0.176993
ROW	MAgPIE	Global-Inequality	Annual CH4 emissions from agriculture (SDG 13)	Gt CO2eq per year	2020	0.319907
ROW	MAgPIE	Global-Inequality	Annual CH4 emissions from agriculture (SDG 13)	Gt CO2eq per year	2025	0.338064
ROW	MAgPIE	Global-Inequality	Annual CH4 emissions from agriculture (SDG 13)	Gt CO2eq per year	2030	0.354383
ROW	MAgPIE	Global-Inequality	Annual CH4 emissions from agriculture (SDG 13)	Gt CO2eq per year	2035	0.374836
ROW	MAgPIE	Global-Inequality	Annual CH4 emissions from agriculture (SDG 13)	Gt CO2eq per year	2040	0.380462
ROW	MAgPIE	Global-Inequality	Annual CH4 emissions from agriculture (SDG 13)	Gt CO2eq per year	2045	0.370599
ROW	MAgPIE	Global-Inequality	Annual CH4 emissions from agriculture (SDG 13)	Gt CO2eq per year	2050	0.371822
ROW	MAgPIE	Global-Inequality	Annual CH4 emissions from agriculture (SDG 13)	Gt CO2eq per year	2055	0.370486
ROW	MAgPIE	Global-Inequality	Annual CH4 emissions from agriculture (SDG 13)	Gt CO2eq per year	2060	0.35002
ROW	MAgPIE	Global-Inequality	Annual CH4 emissions from agriculture (SDG 13)	Gt CO2eq per year	2065	0.340176
ROW	MAgPIE	Global-Inequality	Annual CH4 emissions from agriculture (SDG 13)	Gt CO2eq per year	2070	0.314253
ROW	MAgPIE	Global-Inequality	Annual CH4 emissions from agriculture (SDG 13)	Gt CO2eq per year	2075	0.291678
ROW	MAgPIE	Global-Inequality	Annual CH4 emissions from agriculture (SDG 13)	Gt CO2eq per year	2080	0.266854
ROW	MAgPIE	Global-Inequality	Annual CH4 emissions from agriculture (SDG 13)	Gt CO2eq per year	2085	0.246456
ROW	MAgPIE	Global-Inequality	Annual CH4 emissions from agriculture (SDG 13)	Gt CO2eq per year	2090	0.230702
ROW	MAgPIE	Global-Inequality	Annual CH4 emissions from agriculture (SDG 13)	Gt CO2eq per year	2095	0.225391
ROW	MAgPIE	Global-Inequality	Annual CH4 emissions from agriculture (SDG 13)	Gt CO2eq per year	2100	0.213384
ROW	MAgPIE	Global-Sustainability	Annual CH4 emissions from agriculture (SDG 13)	Gt CO2eq per year	2020	0.319907
ROW	MAgPIE	Global-Sustainability	Annual CH4 emissions from agriculture (SDG 13)	Gt CO2eq per year	2025	0.27833
ROW	MAgPIE	Global-Sustainability	Annual CH4 emissions from agriculture (SDG 13)	Gt CO2eq per year	2030	0.243202
ROW	MAgPIE	Global-Sustainability	Annual CH4 emissions from agriculture (SDG 13)	Gt CO2eq per year	2035	0.202619
ROW	MAgPIE	Global-Sustainability	Annual CH4 emissions from agriculture (SDG 13)	Gt CO2eq per year	2040	0.15336
ROW	MAgPIE	Global-Sustainability	Annual CH4 emissions from agriculture (SDG 13)	Gt CO2eq per year	2045	0.105756
ROW	MAgPIE	Global-Sustainability	Annual CH4 emissions from agriculture (SDG 13)	Gt CO2eq per year	2050	0.0735237
ROW	MAgPIE	Global-Sustainability	Annual CH4 emissions from agriculture (SDG 13)	Gt CO2eq per year	2055	0.0712665
ROW	MAgPIE	Global-Sustainability	Annual CH4 emissions from agriculture (SDG 13)	Gt CO2eq per year	2060	0.0692199
ROW	MAgPIE	Global-Sustainability	Annual CH4 emissions from agriculture (SDG 13)	Gt CO2eq per year	2065	0.0672894
ROW	MAgPIE	Global-Sustainability	Annual CH4 emissions from agriculture (SDG 13)	Gt CO2eq per year	2070	0.0644949
ROW	MAgPIE	Global-Sustainability	Annual CH4 emissions from agriculture (SDG 13)	Gt CO2eq per year	2075	0.0610497
ROW	MAgPIE	Global-Sustainability	Annual CH4 emissions from agriculture (SDG 13)	Gt CO2eq per year	2080	0.0587547
ROW	MAgPIE	Global-Sustainability	Annual CH4 emissions from agriculture (SDG 13)	Gt CO2eq per year	2085	0.0561276
ROW	MAgPIE	Global-Sustainability	Annual CH4 emissions from agriculture (SDG 13)	Gt CO2eq per year	2090	0.0521721
ROW	MAgPIE	Global-Sustainability	Annual CH4 emissions from agriculture (SDG 13)	Gt CO2eq per year	2095	0.0492831
ROW	MAgPIE	Global-Sustainability	Annual CH4 emissions from agriculture (SDG 13)	Gt CO2eq per year	2100	0.0469287
SSA	MAgPIE	Global-EnvirProt	Annual CH4 emissions from agriculture (SDG 13)	Gt CO2eq per year	2020	0.697121
SSA	MAgPIE	Global-EnvirProt	Annual CH4 emissions from agriculture (SDG 13)	Gt CO2eq per year	2025	0.723951
SSA	MAgPIE	Global-EnvirProt	Annual CH4 emissions from agriculture (SDG 13)	Gt CO2eq per year	2030	0.808358
SSA	MAgPIE	Global-EnvirProt	Annual CH4 emissions from agriculture (SDG 13)	Gt CO2eq per year	2035	0.844906
SSA	MAgPIE	Global-EnvirProt	Annual CH4 emissions from agriculture (SDG 13)	Gt CO2eq per year	2040	0.881345
SSA	MAgPIE	Global-EnvirProt	Annual CH4 emissions from agriculture (SDG 13)	Gt CO2eq per year	2045	0.912146
SSA	MAgPIE	Global-EnvirProt	Annual CH4 emissions from agriculture (SDG 13)	Gt CO2eq per year	2050	0.942408
SSA	MAgPIE	Global-EnvirProt	Annual CH4 emissions from agriculture (SDG 13)	Gt CO2eq per year	2055	0.937626
SSA	MAgPIE	Global-EnvirProt	Annual CH4 emissions from agriculture (SDG 13)	Gt CO2eq per year	2060	0.919782
SSA	MAgPIE	Global-EnvirProt	Annual CH4 emissions from agriculture (SDG 13)	Gt CO2eq per year	2065	0.951342
SSA	MAgPIE	Global-EnvirProt	Annual CH4 emissions from agriculture (SDG 13)	Gt CO2eq per year	2070	0.986758
SSA	MAgPIE	Global-EnvirProt	Annual CH4 emissions from agriculture (SDG 13)	Gt CO2eq per year	2075	1.01692
SSA	MAgPIE	Global-EnvirProt	Annual CH4 emissions from agriculture (SDG 13)	Gt CO2eq per year	2080	1.0411
SSA	MAgPIE	Global-EnvirProt	Annual CH4 emissions from agriculture (SDG 13)	Gt CO2eq per year	2085	1.05742
SSA	MAgPIE	Global-EnvirProt	Annual CH4 emissions from agriculture (SDG 13)	Gt CO2eq per year	2090	1.0657
SSA	MAgPIE	Global-EnvirProt	Annual CH4 emissions from agriculture (SDG 13)	Gt CO2eq per year	2095	1.124
SSA	MAgPIE	Global-EnvirProt	Annual CH4 emissions from agriculture (SDG 13)	Gt CO2eq per year	2100	1.18079
SSA	MAgPIE	Global-GHGPrice	Annual CH4 emissions from agriculture (SDG 13)	Gt CO2eq per year	2020	0.697121
SSA	MAgPIE	Global-GHGPrice	Annual CH4 emissions from agriculture (SDG 13)	Gt CO2eq per year	2025	0.670793
SSA	MAgPIE	Global-GHGPrice	Annual CH4 emissions from agriculture (SDG 13)	Gt CO2eq per year	2030	0.720244
SSA	MAgPIE	Global-GHGPrice	Annual CH4 emissions from agriculture (SDG 13)	Gt CO2eq per year	2035	0.659248
SSA	MAgPIE	Global-GHGPrice	Annual CH4 emissions from agriculture (SDG 13)	Gt CO2eq per year	2040	0.622822
SSA	MAgPIE	Global-GHGPrice	Annual CH4 emissions from agriculture (SDG 13)	Gt CO2eq per year	2045	0.608
SSA	MAgPIE	Global-GHGPrice	Annual CH4 emissions from agriculture (SDG 13)	Gt CO2eq per year	2050	0.600048
SSA	MAgPIE	Global-GHGPrice	Annual CH4 emissions from agriculture (SDG 13)	Gt CO2eq per year	2055	0.608261
SSA	MAgPIE	Global-GHGPrice	Annual CH4 emissions from agriculture (SDG 13)	Gt CO2eq per year	2060	0.62276
SSA	MAgPIE	Global-GHGPrice	Annual CH4 emissions from agriculture (SDG 13)	Gt CO2eq per year	2065	0.640915
SSA	MAgPIE	Global-GHGPrice	Annual CH4 emissions from agriculture (SDG 13)	Gt CO2eq per year	2070	0.659232
SSA	MAgPIE	Global-GHGPrice	Annual CH4 emissions from agriculture (SDG 13)	Gt CO2eq per year	2075	0.673715
SSA	MAgPIE	Global-GHGPrice	Annual CH4 emissions from agriculture (SDG 13)	Gt CO2eq per year	2080	0.683194
SSA	MAgPIE	Global-GHGPrice	Annual CH4 emissions from agriculture (SDG 13)	Gt CO2eq per year	2085	0.686864
SSA	MAgPIE	Global-GHGPrice	Annual CH4 emissions from agriculture (SDG 13)	Gt CO2eq per year	2090	0.685862
SSA	MAgPIE	Global-GHGPrice	Annual CH4 emissions from agriculture (SDG 13)	Gt CO2eq per year	2095	0.717916
SSA	MAgPIE	Global-GHGPrice	Annual CH4 emissions from agriculture (SDG 13)	Gt CO2eq per year	2100	0.747187
SSA	MAgPIE	Global-SustDemand	Annual CH4 emissions from agriculture (SDG 13)	Gt CO2eq per year	2020	0.697121
SSA	MAgPIE	Global-SustDemand	Annual CH4 emissions from agriculture (SDG 13)	Gt CO2eq per year	2025	0.565763
SSA	MAgPIE	Global-SustDemand	Annual CH4 emissions from agriculture (SDG 13)	Gt CO2eq per year	2030	0.603674
SSA	MAgPIE	Global-SustDemand	Annual CH4 emissions from agriculture (SDG 13)	Gt CO2eq per year	2035	0.49943
SSA	MAgPIE	Global-SustDemand	Annual CH4 emissions from agriculture (SDG 13)	Gt CO2eq per year	2040	0.500988
SSA	MAgPIE	Global-SustDemand	Annual CH4 emissions from agriculture (SDG 13)	Gt CO2eq per year	2045	0.475748
SSA	MAgPIE	Global-SustDemand	Annual CH4 emissions from agriculture (SDG 13)	Gt CO2eq per year	2050	0.426495
SSA	MAgPIE	Global-SustDemand	Annual CH4 emissions from agriculture (SDG 13)	Gt CO2eq per year	2055	0.441723
SSA	MAgPIE	Global-SustDemand	Annual CH4 emissions from agriculture (SDG 13)	Gt CO2eq per year	2060	0.446653
SSA	MAgPIE	Global-SustDemand	Annual CH4 emissions from agriculture (SDG 13)	Gt CO2eq per year	2065	0.447352
SSA	MAgPIE	Global-SustDemand	Annual CH4 emissions from agriculture (SDG 13)	Gt CO2eq per year	2070	0.445648
SSA	MAgPIE	Global-SustDemand	Annual CH4 emissions from agriculture (SDG 13)	Gt CO2eq per year	2075	0.445019
SSA	MAgPIE	Global-SustDemand	Annual CH4 emissions from agriculture (SDG 13)	Gt CO2eq per year	2080	0.403863
SSA	MAgPIE	Global-SustDemand	Annual CH4 emissions from agriculture (SDG 13)	Gt CO2eq per year	2085	0.38792
SSA	MAgPIE	Global-SustDemand	Annual CH4 emissions from agriculture (SDG 13)	Gt CO2eq per year	2090	0.344795
SSA	MAgPIE	Global-SustDemand	Annual CH4 emissions from agriculture (SDG 13)	Gt CO2eq per year	2095	0.322985
SSA	MAgPIE	Global-SustDemand	Annual CH4 emissions from agriculture (SDG 13)	Gt CO2eq per year	2100	0.295307
SSA	MAgPIE	Global-Inequality	Annual CH4 emissions from agriculture (SDG 13)	Gt CO2eq per year	2020	0.697121
SSA	MAgPIE	Global-Inequality	Annual CH4 emissions from agriculture (SDG 13)	Gt CO2eq per year	2025	0.733147
SSA	MAgPIE	Global-Inequality	Annual CH4 emissions from agriculture (SDG 13)	Gt CO2eq per year	2030	0.805723
SSA	MAgPIE	Global-Inequality	Annual CH4 emissions from agriculture (SDG 13)	Gt CO2eq per year	2035	0.833036
SSA	MAgPIE	Global-Inequality	Annual CH4 emissions from agriculture (SDG 13)	Gt CO2eq per year	2040	0.870024
SSA	MAgPIE	Global-Inequality	Annual CH4 emissions from agriculture (SDG 13)	Gt CO2eq per year	2045	0.903752
SSA	MAgPIE	Global-Inequality	Annual CH4 emissions from agriculture (SDG 13)	Gt CO2eq per year	2050	0.934648
SSA	MAgPIE	Global-Inequality	Annual CH4 emissions from agriculture (SDG 13)	Gt CO2eq per year	2055	0.882565
SSA	MAgPIE	Global-Inequality	Annual CH4 emissions from agriculture (SDG 13)	Gt CO2eq per year	2060	0.932135
SSA	MAgPIE	Global-Inequality	Annual CH4 emissions from agriculture (SDG 13)	Gt CO2eq per year	2065	0.944279
SSA	MAgPIE	Global-Inequality	Annual CH4 emissions from agriculture (SDG 13)	Gt CO2eq per year	2070	0.979879
SSA	MAgPIE	Global-Inequality	Annual CH4 emissions from agriculture (SDG 13)	Gt CO2eq per year	2075	1.0105
SSA	MAgPIE	Global-Inequality	Annual CH4 emissions from agriculture (SDG 13)	Gt CO2eq per year	2080	1.03463
SSA	MAgPIE	Global-Inequality	Annual CH4 emissions from agriculture (SDG 13)	Gt CO2eq per year	2085	1.04987
SSA	MAgPIE	Global-Inequality	Annual CH4 emissions from agriculture (SDG 13)	Gt CO2eq per year	2090	1.05408
SSA	MAgPIE	Global-Inequality	Annual CH4 emissions from agriculture (SDG 13)	Gt CO2eq per year	2095	1.11555
SSA	MAgPIE	Global-Inequality	Annual CH4 emissions from agriculture (SDG 13)	Gt CO2eq per year	2100	1.17254
SSA	MAgPIE	Global-Sustainability	Annual CH4 emissions from agriculture (SDG 13)	Gt CO2eq per year	2020	0.697121
SSA	MAgPIE	Global-Sustainability	Annual CH4 emissions from agriculture (SDG 13)	Gt CO2eq per year	2025	0.522501
SSA	MAgPIE	Global-Sustainability	Annual CH4 emissions from agriculture (SDG 13)	Gt CO2eq per year	2030	0.558195
SSA	MAgPIE	Global-Sustainability	Annual CH4 emissions from agriculture (SDG 13)	Gt CO2eq per year	2035	0.384075
SSA	MAgPIE	Global-Sustainability	Annual CH4 emissions from agriculture (SDG 13)	Gt CO2eq per year	2040	0.320182
SSA	MAgPIE	Global-Sustainability	Annual CH4 emissions from agriculture (SDG 13)	Gt CO2eq per year	2045	0.224351
SSA	MAgPIE	Global-Sustainability	Annual CH4 emissions from agriculture (SDG 13)	Gt CO2eq per year	2050	0.114161
SSA	MAgPIE	Global-Sustainability	Annual CH4 emissions from agriculture (SDG 13)	Gt CO2eq per year	2055	0.117798
SSA	MAgPIE	Global-Sustainability	Annual CH4 emissions from agriculture (SDG 13)	Gt CO2eq per year	2060	0.117507
SSA	MAgPIE	Global-Sustainability	Annual CH4 emissions from agriculture (SDG 13)	Gt CO2eq per year	2065	0.112984
SSA	MAgPIE	Global-Sustainability	Annual CH4 emissions from agriculture (SDG 13)	Gt CO2eq per year	2070	0.107679
SSA	MAgPIE	Global-Sustainability	Annual CH4 emissions from agriculture (SDG 13)	Gt CO2eq per year	2075	0.101863
SSA	MAgPIE	Global-Sustainability	Annual CH4 emissions from agriculture (SDG 13)	Gt CO2eq per year	2080	0.095715
SSA	MAgPIE	Global-Sustainability	Annual CH4 emissions from agriculture (SDG 13)	Gt CO2eq per year	2085	0.0891945
SSA	MAgPIE	Global-Sustainability	Annual CH4 emissions from agriculture (SDG 13)	Gt CO2eq per year	2090	0.0824337
SSA	MAgPIE	Global-Sustainability	Annual CH4 emissions from agriculture (SDG 13)	Gt CO2eq per year	2095	0.0767772
SSA	MAgPIE	Global-Sustainability	Annual CH4 emissions from agriculture (SDG 13)	Gt CO2eq per year	2100	0.0719361

## Sheet: Fig3d
region_class	model	scenario	variable	unit	period	value
OECD90+EU	MAgPIE	Global-EnvirProt	Forest area without plantations (SDG 15)	Change in Mha compared to 2020	2020	0
OECD90+EU	MAgPIE	Global-EnvirProt	Forest area without plantations (SDG 15)	Change in Mha compared to 2020	2025	43.0378
OECD90+EU	MAgPIE	Global-EnvirProt	Forest area without plantations (SDG 15)	Change in Mha compared to 2020	2030	62.991
OECD90+EU	MAgPIE	Global-EnvirProt	Forest area without plantations (SDG 15)	Change in Mha compared to 2020	2035	83.3946
OECD90+EU	MAgPIE	Global-EnvirProt	Forest area without plantations (SDG 15)	Change in Mha compared to 2020	2040	103.748
OECD90+EU	MAgPIE	Global-EnvirProt	Forest area without plantations (SDG 15)	Change in Mha compared to 2020	2045	107.318
OECD90+EU	MAgPIE	Global-EnvirProt	Forest area without plantations (SDG 15)	Change in Mha compared to 2020	2050	116.872
OECD90+EU	MAgPIE	Global-EnvirProt	Forest area without plantations (SDG 15)	Change in Mha compared to 2020	2055	118.609
OECD90+EU	MAgPIE	Global-EnvirProt	Forest area without plantations (SDG 15)	Change in Mha compared to 2020	2060	119.225
OECD90+EU	MAgPIE	Global-EnvirProt	Forest area without plantations (SDG 15)	Change in Mha compared to 2020	2065	127.372
OECD90+EU	MAgPIE	Global-EnvirProt	Forest area without plantations (SDG 15)	Change in Mha compared to 2020	2070	129.101
OECD90+EU	MAgPIE	Global-EnvirProt	Forest area without plantations (SDG 15)	Change in Mha compared to 2020	2075	129.774
OECD90+EU	MAgPIE	Global-EnvirProt	Forest area without plantations (SDG 15)	Change in Mha compared to 2020	2080	130.768
OECD90+EU	MAgPIE	Global-EnvirProt	Forest area without plantations (SDG 15)	Change in Mha compared to 2020	2085	131.455
OECD90+EU	MAgPIE	Global-EnvirProt	Forest area without plantations (SDG 15)	Change in Mha compared to 2020	2090	131.552
OECD90+EU	MAgPIE	Global-EnvirProt	Forest area without plantations (SDG 15)	Change in Mha compared to 2020	2095	132.516
OECD90+EU	MAgPIE	Global-EnvirProt	Forest area without plantations (SDG 15)	Change in Mha compared to 2020	2100	133.223
OECD90+EU	MAgPIE	Global-GHGPrice	Forest area without plantations (SDG 15)	Change in Mha compared to 2020	2020	0
OECD90+EU	MAgPIE	Global-GHGPrice	Forest area without plantations (SDG 15)	Change in Mha compared to 2020	2025	35.055
OECD90+EU	MAgPIE	Global-GHGPrice	Forest area without plantations (SDG 15)	Change in Mha compared to 2020	2030	45.0688
OECD90+EU	MAgPIE	Global-GHGPrice	Forest area without plantations (SDG 15)	Change in Mha compared to 2020	2035	53.7591
OECD90+EU	MAgPIE	Global-GHGPrice	Forest area without plantations (SDG 15)	Change in Mha compared to 2020	2040	58.0175
OECD90+EU	MAgPIE	Global-GHGPrice	Forest area without plantations (SDG 15)	Change in Mha compared to 2020	2045	59.6836
OECD90+EU	MAgPIE	Global-GHGPrice	Forest area without plantations (SDG 15)	Change in Mha compared to 2020	2050	59.8832
OECD90+EU	MAgPIE	Global-GHGPrice	Forest area without plantations (SDG 15)	Change in Mha compared to 2020	2055	61.3057
OECD90+EU	MAgPIE	Global-GHGPrice	Forest area without plantations (SDG 15)	Change in Mha compared to 2020	2060	61.9408
OECD90+EU	MAgPIE	Global-GHGPrice	Forest area without plantations (SDG 15)	Change in Mha compared to 2020	2065	63.3024
OECD90+EU	MAgPIE	Global-GHGPrice	Forest area without plantations (SDG 15)	Change in Mha compared to 2020	2070	64.618
OECD90+EU	MAgPIE	Global-GHGPrice	Forest area without plantations (SDG 15)	Change in Mha compared to 2020	2075	66.3487
OECD90+EU	MAgPIE	Global-GHGPrice	Forest area without plantations (SDG 15)	Change in Mha compared to 2020	2080	70.3919
OECD90+EU	MAgPIE	Global-GHGPrice	Forest area without plantations (SDG 15)	Change in Mha compared to 2020	2085	70.3268
OECD90+EU	MAgPIE	Global-GHGPrice	Forest area without plantations (SDG 15)	Change in Mha compared to 2020	2090	70.5254
OECD90+EU	MAgPIE	Global-GHGPrice	Forest area without plantations (SDG 15)	Change in Mha compared to 2020	2095	70.8114
OECD90+EU	MAgPIE	Global-GHGPrice	Forest area without plantations (SDG 15)	Change in Mha compared to 2020	2100	71.0912
OECD90+EU	MAgPIE	Global-SustDemand	Forest area without plantations (SDG 15)	Change in Mha compared to 2020	2020	0
OECD90+EU	MAgPIE	Global-SustDemand	Forest area without plantations (SDG 15)	Change in Mha compared to 2020	2025	99.4035
OECD90+EU	MAgPIE	Global-SustDemand	Forest area without plantations (SDG 15)	Change in Mha compared to 2020	2030	135.552
OECD90+EU	MAgPIE	Global-SustDemand	Forest area without plantations (SDG 15)	Change in Mha compared to 2020	2035	166.465
OECD90+EU	MAgPIE	Global-SustDemand	Forest area without plantations (SDG 15)	Change in Mha compared to 2020	2040	180.79
OECD90+EU	MAgPIE	Global-SustDemand	Forest area without plantations (SDG 15)	Change in Mha compared to 2020	2045	197.524
OECD90+EU	MAgPIE	Global-SustDemand	Forest area without plantations (SDG 15)	Change in Mha compared to 2020	2050	210.27
OECD90+EU	MAgPIE	Global-SustDemand	Forest area without plantations (SDG 15)	Change in Mha compared to 2020	2055	213.996
OECD90+EU	MAgPIE	Global-SustDemand	Forest area without plantations (SDG 15)	Change in Mha compared to 2020	2060	217.951
OECD90+EU	MAgPIE	Global-SustDemand	Forest area without plantations (SDG 15)	Change in Mha compared to 2020	2065	225.784
OECD90+EU	MAgPIE	Global-SustDemand	Forest area without plantations (SDG 15)	Change in Mha compared to 2020	2070	228.765
OECD90+EU	MAgPIE	Global-SustDemand	Forest area without plantations (SDG 15)	Change in Mha compared to 2020	2075	229.281
OECD90+EU	MAgPIE	Global-SustDemand	Forest area without plantations (SDG 15)	Change in Mha compared to 2020	2080	230.112
OECD90+EU	MAgPIE	Global-SustDemand	Forest area without plantations (SDG 15)	Change in Mha compared to 2020	2085	231.997
OECD90+EU	MAgPIE	Global-SustDemand	Forest area without plantations (SDG 15)	Change in Mha compared to 2020	2090	234.291
OECD90+EU	MAgPIE	Global-SustDemand	Forest area without plantations (SDG 15)	Change in Mha compared to 2020	2095	238.051
OECD90+EU	MAgPIE	Global-SustDemand	Forest area without plantations (SDG 15)	Change in Mha compared to 2020	2100	243.038
OECD90+EU	MAgPIE	Global-Inequality	Forest area without plantations (SDG 15)	Change in Mha compared to 2020	2020	0
OECD90+EU	MAgPIE	Global-Inequality	Forest area without plantations (SDG 15)	Change in Mha compared to 2020	2025	55.8074
OECD90+EU	MAgPIE	Global-Inequality	Forest area without plantations (SDG 15)	Change in Mha compared to 2020	2030	68.0249
OECD90+EU	MAgPIE	Global-Inequality	Forest area without plantations (SDG 15)	Change in Mha compared to 2020	2035	85.9474
OECD90+EU	MAgPIE	Global-Inequality	Forest area without plantations (SDG 15)	Change in Mha compared to 2020	2040	96.2968
OECD90+EU	MAgPIE	Global-Inequality	Forest area without plantations (SDG 15)	Change in Mha compared to 2020	2045	103.734
OECD90+EU	MAgPIE	Global-Inequality	Forest area without plantations (SDG 15)	Change in Mha compared to 2020	2050	112.302
OECD90+EU	MAgPIE	Global-Inequality	Forest area without plantations (SDG 15)	Change in Mha compared to 2020	2055	114.539
OECD90+EU	MAgPIE	Global-Inequality	Forest area without plantations (SDG 15)	Change in Mha compared to 2020	2060	116.537
OECD90+EU	MAgPIE	Global-Inequality	Forest area without plantations (SDG 15)	Change in Mha compared to 2020	2065	125.831
OECD90+EU	MAgPIE	Global-Inequality	Forest area without plantations (SDG 15)	Change in Mha compared to 2020	2070	129.896
OECD90+EU	MAgPIE	Global-Inequality	Forest area without plantations (SDG 15)	Change in Mha compared to 2020	2075	130.12
OECD90+EU	MAgPIE	Global-Inequality	Forest area without plantations (SDG 15)	Change in Mha compared to 2020	2080	130.206
OECD90+EU	MAgPIE	Global-Inequality	Forest area without plantations (SDG 15)	Change in Mha compared to 2020	2085	130.339
OECD90+EU	MAgPIE	Global-Inequality	Forest area without plantations (SDG 15)	Change in Mha compared to 2020	2090	131.396
OECD90+EU	MAgPIE	Global-Inequality	Forest area without plantations (SDG 15)	Change in Mha compared to 2020	2095	132.533
OECD90+EU	MAgPIE	Global-Inequality	Forest area without plantations (SDG 15)	Change in Mha compared to 2020	2100	134.215
OECD90+EU	MAgPIE	Global-Sustainability	Forest area without plantations (SDG 15)	Change in Mha compared to 2020	2020	0
OECD90+EU	MAgPIE	Global-Sustainability	Forest area without plantations (SDG 15)	Change in Mha compared to 2020	2025	63.7939
OECD90+EU	MAgPIE	Global-Sustainability	Forest area without plantations (SDG 15)	Change in Mha compared to 2020	2030	98.1731
OECD90+EU	MAgPIE	Global-Sustainability	Forest area without plantations (SDG 15)	Change in Mha compared to 2020	2035	109.319
OECD90+EU	MAgPIE	Global-Sustainability	Forest area without plantations (SDG 15)	Change in Mha compared to 2020	2040	110.098
OECD90+EU	MAgPIE	Global-Sustainability	Forest area without plantations (SDG 15)	Change in Mha compared to 2020	2045	109.988
OECD90+EU	MAgPIE	Global-Sustainability	Forest area without plantations (SDG 15)	Change in Mha compared to 2020	2050	109.969
OECD90+EU	MAgPIE	Global-Sustainability	Forest area without plantations (SDG 15)	Change in Mha compared to 2020	2055	110.723
OECD90+EU	MAgPIE	Global-Sustainability	Forest area without plantations (SDG 15)	Change in Mha compared to 2020	2060	110.901
OECD90+EU	MAgPIE	Global-Sustainability	Forest area without plantations (SDG 15)	Change in Mha compared to 2020	2065	110.905
OECD90+EU	MAgPIE	Global-Sustainability	Forest area without plantations (SDG 15)	Change in Mha compared to 2020	2070	111.098
OECD90+EU	MAgPIE	Global-Sustainability	Forest area without plantations (SDG 15)	Change in Mha compared to 2020	2075	111.18
OECD90+EU	MAgPIE	Global-Sustainability	Forest area without plantations (SDG 15)	Change in Mha compared to 2020	2080	111.922
OECD90+EU	MAgPIE	Global-Sustainability	Forest area without plantations (SDG 15)	Change in Mha compared to 2020	2085	117.55
OECD90+EU	MAgPIE	Global-Sustainability	Forest area without plantations (SDG 15)	Change in Mha compared to 2020	2090	118.481
OECD90+EU	MAgPIE	Global-Sustainability	Forest area without plantations (SDG 15)	Change in Mha compared to 2020	2095	124.094
OECD90+EU	MAgPIE	Global-Sustainability	Forest area without plantations (SDG 15)	Change in Mha compared to 2020	2100	124.511
ASIA	MAgPIE	Global-EnvirProt	Forest area without plantations (SDG 15)	Change in Mha compared to 2020	2020	0
ASIA	MAgPIE	Global-EnvirProt	Forest area without plantations (SDG 15)	Change in Mha compared to 2020	2025	88.3367
ASIA	MAgPIE	Global-EnvirProt	Forest area without plantations (SDG 15)	Change in Mha compared to 2020	2030	118.513
ASIA	MAgPIE	Global-EnvirProt	Forest area without plantations (SDG 15)	Change in Mha compared to 2020	2035	117.184
ASIA	MAgPIE	Global-EnvirProt	Forest area without plantations (SDG 15)	Change in Mha compared to 2020	2040	108.314
ASIA	MAgPIE	Global-EnvirProt	Forest area without plantations (SDG 15)	Change in Mha compared to 2020	2045	105.976
ASIA	MAgPIE	Global-EnvirProt	Forest area without plantations (SDG 15)	Change in Mha compared to 2020	2050	105.764
ASIA	MAgPIE	Global-EnvirProt	Forest area without plantations (SDG 15)	Change in Mha compared to 2020	2055	106.251
ASIA	MAgPIE	Global-EnvirProt	Forest area without plantations (SDG 15)	Change in Mha compared to 2020	2060	104.125
ASIA	MAgPIE	Global-EnvirProt	Forest area without plantations (SDG 15)	Change in Mha compared to 2020	2065	101.943
ASIA	MAgPIE	Global-EnvirProt	Forest area without plantations (SDG 15)	Change in Mha compared to 2020	2070	101.219
ASIA	MAgPIE	Global-EnvirProt	Forest area without plantations (SDG 15)	Change in Mha compared to 2020	2075	100.801
ASIA	MAgPIE	Global-EnvirProt	Forest area without plantations (SDG 15)	Change in Mha compared to 2020	2080	102.014
ASIA	MAgPIE	Global-EnvirProt	Forest area without plantations (SDG 15)	Change in Mha compared to 2020	2085	100.985
ASIA	MAgPIE	Global-EnvirProt	Forest area without plantations (SDG 15)	Change in Mha compared to 2020	2090	101.423
ASIA	MAgPIE	Global-EnvirProt	Forest area without plantations (SDG 15)	Change in Mha compared to 2020	2095	101.535
ASIA	MAgPIE	Global-EnvirProt	Forest area without plantations (SDG 15)	Change in Mha compared to 2020	2100	102.887
ASIA	MAgPIE	Global-GHGPrice	Forest area without plantations (SDG 15)	Change in Mha compared to 2020	2020	0
ASIA	MAgPIE	Global-GHGPrice	Forest area without plantations (SDG 15)	Change in Mha compared to 2020	2025	90.3112
ASIA	MAgPIE	Global-GHGPrice	Forest area without plantations (SDG 15)	Change in Mha compared to 2020	2030	122.632
ASIA	MAgPIE	Global-GHGPrice	Forest area without plantations (SDG 15)	Change in Mha compared to 2020	2035	122.723
ASIA	MAgPIE	Global-GHGPrice	Forest area without plantations (SDG 15)	Change in Mha compared to 2020	2040	120.95
ASIA	MAgPIE	Global-GHGPrice	Forest area without plantations (SDG 15)	Change in Mha compared to 2020	2045	121.886
ASIA	MAgPIE	Global-GHGPrice	Forest area without plantations (SDG 15)	Change in Mha compared to 2020	2050	120.989
ASIA	MAgPIE	Global-GHGPrice	Forest area without plantations (SDG 15)	Change in Mha compared to 2020	2055	121.772
ASIA	MAgPIE	Global-GHGPrice	Forest area without plantations (SDG 15)	Change in Mha compared to 2020	2060	122.927
ASIA	MAgPIE	Global-GHGPrice	Forest area without plantations (SDG 15)	Change in Mha compared to 2020	2065	122.925
ASIA	MAgPIE	Global-GHGPrice	Forest area without plantations (SDG 15)	Change in Mha compared to 2020	2070	124.92
ASIA	MAgPIE	Global-GHGPrice	Forest area without plantations (SDG 15)	Change in Mha compared to 2020	2075	126.526
ASIA	MAgPIE	Global-GHGPrice	Forest area without plantations (SDG 15)	Change in Mha compared to 2020	2080	127.936
ASIA	MAgPIE	Global-GHGPrice	Forest area without plantations (SDG 15)	Change in Mha compared to 2020	2085	131.682
ASIA	MAgPIE	Global-GHGPrice	Forest area without plantations (SDG 15)	Change in Mha compared to 2020	2090	141.806
ASIA	MAgPIE	Global-GHGPrice	Forest area without plantations (SDG 15)	Change in Mha compared to 2020	2095	143.962
ASIA	MAgPIE	Global-GHGPrice	Forest area without plantations (SDG 15)	Change in Mha compared to 2020	2100	144.807
ASIA	MAgPIE	Global-SustDemand	Forest area without plantations (SDG 15)	Change in Mha compared to 2020	2020	0
ASIA	MAgPIE	Global-SustDemand	Forest area without plantations (SDG 15)	Change in Mha compared to 2020	2025	79.9979
ASIA	MAgPIE	Global-SustDemand	Forest area without plantations (SDG 15)	Change in Mha compared to 2020	2030	109.902
ASIA	MAgPIE	Global-SustDemand	Forest area without plantations (SDG 15)	Change in Mha compared to 2020	2035	108.047
ASIA	MAgPIE	Global-SustDemand	Forest area without plantations (SDG 15)	Change in Mha compared to 2020	2040	107.553
ASIA	MAgPIE	Global-SustDemand	Forest area without plantations (SDG 15)	Change in Mha compared to 2020	2045	108.619
ASIA	MAgPIE	Global-SustDemand	Forest area without plantations (SDG 15)	Change in Mha compared to 2020	2050	109.045
ASIA	MAgPIE	Global-SustDemand	Forest area without plantations (SDG 15)	Change in Mha compared to 2020	2055	110.357
ASIA	MAgPIE	Global-SustDemand	Forest area without plantations (SDG 15)	Change in Mha compared to 2020	2060	111.303
ASIA	MAgPIE	Global-SustDemand	Forest area without plantations (SDG 15)	Change in Mha compared to 2020	2065	111.061
ASIA	MAgPIE	Global-SustDemand	Forest area without plantations (SDG 15)	Change in Mha compared to 2020	2070	111.329
ASIA	MAgPIE	Global-SustDemand	Forest area without plantations (SDG 15)	Change in Mha compared to 2020	2075	113.084
ASIA	MAgPIE	Global-SustDemand	Forest area without plantations (SDG 15)	Change in Mha compared to 2020	2080	114.01
ASIA	MAgPIE	Global-SustDemand	Forest area without plantations (SDG 15)	Change in Mha compared to 2020	2085	115.509
ASIA	MAgPIE	Global-SustDemand	Forest area without plantations (SDG 15)	Change in Mha compared to 2020	2090	116.702
ASIA	MAgPIE	Global-SustDemand	Forest area without plantations (SDG 15)	Change in Mha compared to 2020	2095	117.682
ASIA	MAgPIE	Global-SustDemand	Forest area without plantations (SDG 15)	Change in Mha compared to 2020	2100	118.322
ASIA	MAgPIE	Global-Inequality	Forest area without plantations (SDG 15)	Change in Mha compared to 2020	2020	0
ASIA	MAgPIE	Global-Inequality	Forest area without plantations (SDG 15)	Change in Mha compared to 2020	2025	78.8119
ASIA	MAgPIE	Global-Inequality	Forest area without plantations (SDG 15)	Change in Mha compared to 2020	2030	112.263
ASIA	MAgPIE	Global-Inequality	Forest area without plantations (SDG 15)	Change in Mha compared to 2020	2035	109.454
ASIA	MAgPIE	Global-Inequality	Forest area without plantations (SDG 15)	Change in Mha compared to 2020	2040	108.553
ASIA	MAgPIE	Global-Inequality	Forest area without plantations (SDG 15)	Change in Mha compared to 2020	2045	108.63
ASIA	MAgPIE	Global-Inequality	Forest area without plantations (SDG 15)	Change in Mha compared to 2020	2050	101.257
ASIA	MAgPIE	Global-Inequality	Forest area without plantations (SDG 15)	Change in Mha compared to 2020	2055	99.3125
ASIA	MAgPIE	Global-Inequality	Forest area without plantations (SDG 15)	Change in Mha compared to 2020	2060	100.673
ASIA	MAgPIE	Global-Inequality	Forest area without plantations (SDG 15)	Change in Mha compared to 2020	2065	100.498
ASIA	MAgPIE	Global-Inequality	Forest area without plantations (SDG 15)	Change in Mha compared to 2020	2070	99.9658
ASIA	MAgPIE	Global-Inequality	Forest area without plantations (SDG 15)	Change in Mha compared to 2020	2075	101.251
ASIA	MAgPIE	Global-Inequality	Forest area without plantations (SDG 15)	Change in Mha compared to 2020	2080	101.703
ASIA	MAgPIE	Global-Inequality	Forest area without plantations (SDG 15)	Change in Mha compared to 2020	2085	101.339
ASIA	MAgPIE	Global-Inequality	Forest area without plantations (SDG 15)	Change in Mha compared to 2020	2090	101.373
ASIA	MAgPIE	Global-Inequality	Forest area without plantations (SDG 15)	Change in Mha compared to 2020	2095	98.3711
ASIA	MAgPIE	Global-Inequality	Forest area without plantations (SDG 15)	Change in Mha compared to 2020	2100	98.1515
ASIA	MAgPIE	Global-Sustainability	Forest area without plantations (SDG 15)	Change in Mha compared to 2020	2020	0
ASIA	MAgPIE	Global-Sustainability	Forest area without plantations (SDG 15)	Change in Mha compared to 2020	2025	90.4717
ASIA	MAgPIE	Global-Sustainability	Forest area without plantations (SDG 15)	Change in Mha compared to 2020	2030	124.591
ASIA	MAgPIE	Global-Sustainability	Forest area without plantations (SDG 15)	Change in Mha compared to 2020	2035	126.24
ASIA	MAgPIE	Global-Sustainability	Forest area without plantations (SDG 15)	Change in Mha compared to 2020	2040	126.077
ASIA	MAgPIE	Global-Sustainability	Forest area without plantations (SDG 15)	Change in Mha compared to 2020	2045	127.156
ASIA	MAgPIE	Global-Sustainability	Forest area without plantations (SDG 15)	Change in Mha compared to 2020	2050	126.889
ASIA	MAgPIE	Global-Sustainability	Forest area without plantations (SDG 15)	Change in Mha compared to 2020	2055	127.966
ASIA	MAgPIE	Global-Sustainability	Forest area without plantations (SDG 15)	Change in Mha compared to 2020	2060	129.066
ASIA	MAgPIE	Global-Sustainability	Forest area without plantations (SDG 15)	Change in Mha compared to 2020	2065	129.334
ASIA	MAgPIE	Global-Sustainability	Forest area without plantations (SDG 15)	Change in Mha compared to 2020	2070	130.451
ASIA	MAgPIE	Global-Sustainability	Forest area without plantations (SDG 15)	Change in Mha compared to 2020	2075	131.249
ASIA	MAgPIE	Global-Sustainability	Forest area without plantations (SDG 15)	Change in Mha compared to 2020	2080	132.952
ASIA	MAgPIE	Global-Sustainability	Forest area without plantations (SDG 15)	Change in Mha compared to 2020	2085	140.731
ASIA	MAgPIE	Global-Sustainability	Forest area without plantations (SDG 15)	Change in Mha compared to 2020	2090	149.143
ASIA	MAgPIE	Global-Sustainability	Forest area without plantations (SDG 15)	Change in Mha compared to 2020	2095	149.594
ASIA	MAgPIE	Global-Sustainability	Forest area without plantations (SDG 15)	Change in Mha compared to 2020	2100	156.67
LAM	MAgPIE	Global-EnvirProt	Forest area without plantations (SDG 15)	Change in Mha compared to 2020	2020	0
LAM	MAgPIE	Global-EnvirProt	Forest area without plantations (SDG 15)	Change in Mha compared to 2020	2025	-0.8144
LAM	MAgPIE	Global-EnvirProt	Forest area without plantations (SDG 15)	Change in Mha compared to 2020	2030	-8.8539
LAM	MAgPIE	Global-EnvirProt	Forest area without plantations (SDG 15)	Change in Mha compared to 2020	2035	-10.9452
LAM	MAgPIE	Global-EnvirProt	Forest area without plantations (SDG 15)	Change in Mha compared to 2020	2040	-22.7068
LAM	MAgPIE	Global-EnvirProt	Forest area without plantations (SDG 15)	Change in Mha compared to 2020	2045	-29.2457
LAM	MAgPIE	Global-EnvirProt	Forest area without plantations (SDG 15)	Change in Mha compared to 2020	2050	-29.5929
LAM	MAgPIE	Global-EnvirProt	Forest area without plantations (SDG 15)	Change in Mha compared to 2020	2055	-34.0011
LAM	MAgPIE	Global-EnvirProt	Forest area without plantations (SDG 15)	Change in Mha compared to 2020	2060	-35.5574
LAM	MAgPIE	Global-EnvirProt	Forest area without plantations (SDG 15)	Change in Mha compared to 2020	2065	-38.3075
LAM	MAgPIE	Global-EnvirProt	Forest area without plantations (SDG 15)	Change in Mha compared to 2020	2070	-38.5913
LAM	MAgPIE	Global-EnvirProt	Forest area without plantations (SDG 15)	Change in Mha compared to 2020	2075	-40.8894
LAM	MAgPIE	Global-EnvirProt	Forest area without plantations (SDG 15)	Change in Mha compared to 2020	2080	-40.8958
LAM	MAgPIE	Global-EnvirProt	Forest area without plantations (SDG 15)	Change in Mha compared to 2020	2085	-41.7942
LAM	MAgPIE	Global-EnvirProt	Forest area without plantations (SDG 15)	Change in Mha compared to 2020	2090	-42.2825
LAM	MAgPIE	Global-EnvirProt	Forest area without plantations (SDG 15)	Change in Mha compared to 2020	2095	-42.2936
LAM	MAgPIE	Global-EnvirProt	Forest area without plantations (SDG 15)	Change in Mha compared to 2020	2100	-43.4068
LAM	MAgPIE	Global-GHGPrice	Forest area without plantations (SDG 15)	Change in Mha compared to 2020	2020	0
LAM	MAgPIE	Global-GHGPrice	Forest area without plantations (SDG 15)	Change in Mha compared to 2020	2025	36.8445
LAM	MAgPIE	Global-GHGPrice	Forest area without plantations (SDG 15)	Change in Mha compared to 2020	2030	54.3869
LAM	MAgPIE	Global-GHGPrice	Forest area without plantations (SDG 15)	Change in Mha compared to 2020	2035	72.0777
LAM	MAgPIE	Global-GHGPrice	Forest area without plantations (SDG 15)	Change in Mha compared to 2020	2040	82.3808
LAM	MAgPIE	Global-GHGPrice	Forest area without plantations (SDG 15)	Change in Mha compared to 2020	2045	90.446
LAM	MAgPIE	Global-GHGPrice	Forest area without plantations (SDG 15)	Change in Mha compared to 2020	2050	100.472
LAM	MAgPIE	Global-GHGPrice	Forest area without plantations (SDG 15)	Change in Mha compared to 2020	2055	101.874
LAM	MAgPIE	Global-GHGPrice	Forest area without plantations (SDG 15)	Change in Mha compared to 2020	2060	104.893
LAM	MAgPIE	Global-GHGPrice	Forest area without plantations (SDG 15)	Change in Mha compared to 2020	2065	106.342
LAM	MAgPIE	Global-GHGPrice	Forest area without plantations (SDG 15)	Change in Mha compared to 2020	2070	105.459
LAM	MAgPIE	Global-GHGPrice	Forest area without plantations (SDG 15)	Change in Mha compared to 2020	2075	107.811
LAM	MAgPIE	Global-GHGPrice	Forest area without plantations (SDG 15)	Change in Mha compared to 2020	2080	112.506
LAM	MAgPIE	Global-GHGPrice	Forest area without plantations (SDG 15)	Change in Mha compared to 2020	2085	112.699
LAM	MAgPIE	Global-GHGPrice	Forest area without plantations (SDG 15)	Change in Mha compared to 2020	2090	113.122
LAM	MAgPIE	Global-GHGPrice	Forest area without plantations (SDG 15)	Change in Mha compared to 2020	2095	113.262
LAM	MAgPIE	Global-GHGPrice	Forest area without plantations (SDG 15)	Change in Mha compared to 2020	2100	114.237
LAM	MAgPIE	Global-SustDemand	Forest area without plantations (SDG 15)	Change in Mha compared to 2020	2020	0
LAM	MAgPIE	Global-SustDemand	Forest area without plantations (SDG 15)	Change in Mha compared to 2020	2025	1.7201
LAM	MAgPIE	Global-SustDemand	Forest area without plantations (SDG 15)	Change in Mha compared to 2020	2030	5.3488
LAM	MAgPIE	Global-SustDemand	Forest area without plantations (SDG 15)	Change in Mha compared to 2020	2035	4.9673
LAM	MAgPIE	Global-SustDemand	Forest area without plantations (SDG 15)	Change in Mha compared to 2020	2040	4.5786
LAM	MAgPIE	Global-SustDemand	Forest area without plantations (SDG 15)	Change in Mha compared to 2020	2045	4.249
LAM	MAgPIE	Global-SustDemand	Forest area without plantations (SDG 15)	Change in Mha compared to 2020	2050	4.2801
LAM	MAgPIE	Global-SustDemand	Forest area without plantations (SDG 15)	Change in Mha compared to 2020	2055	4.1723
LAM	MAgPIE	Global-SustDemand	Forest area without plantations (SDG 15)	Change in Mha compared to 2020	2060	4.4635
LAM	MAgPIE	Global-SustDemand	Forest area without plantations (SDG 15)	Change in Mha compared to 2020	2065	4.1298
LAM	MAgPIE	Global-SustDemand	Forest area without plantations (SDG 15)	Change in Mha compared to 2020	2070	4.1687
LAM	MAgPIE	Global-SustDemand	Forest area without plantations (SDG 15)	Change in Mha compared to 2020	2075	4.8056
LAM	MAgPIE	Global-SustDemand	Forest area without plantations (SDG 15)	Change in Mha compared to 2020	2080	4.5269
LAM	MAgPIE	Global-SustDemand	Forest area without plantations (SDG 15)	Change in Mha compared to 2020	2085	4.765
LAM	MAgPIE	Global-SustDemand	Forest area without plantations (SDG 15)	Change in Mha compared to 2020	2090	5.4813
LAM	MAgPIE	Global-SustDemand	Forest area without plantations (SDG 15)	Change in Mha compared to 2020	2095	6.1037
LAM	MAgPIE	Global-SustDemand	Forest area without plantations (SDG 15)	Change in Mha compared to 2020	2100	6.6329
LAM	MAgPIE	Global-Inequality	Forest area without plantations (SDG 15)	Change in Mha compared to 2020	2020	0
LAM	MAgPIE	Global-Inequality	Forest area without plantations (SDG 15)	Change in Mha compared to 2020	2025	-24.4756
LAM	MAgPIE	Global-Inequality	Forest area without plantations (SDG 15)	Change in Mha compared to 2020	2030	-27.713
LAM	MAgPIE	Global-Inequality	Forest area without plantations (SDG 15)	Change in Mha compared to 2020	2035	-32.3643
LAM	MAgPIE	Global-Inequality	Forest area without plantations (SDG 15)	Change in Mha compared to 2020	2040	-34.3866
LAM	MAgPIE	Global-Inequality	Forest area without plantations (SDG 15)	Change in Mha compared to 2020	2045	-34.9095
LAM	MAgPIE	Global-Inequality	Forest area without plantations (SDG 15)	Change in Mha compared to 2020	2050	-38.9915
LAM	MAgPIE	Global-Inequality	Forest area without plantations (SDG 15)	Change in Mha compared to 2020	2055	-42.6291
LAM	MAgPIE	Global-Inequality	Forest area without plantations (SDG 15)	Change in Mha compared to 2020	2060	-48.0181
LAM	MAgPIE	Global-Inequality	Forest area without plantations (SDG 15)	Change in Mha compared to 2020	2065	-50.9838
LAM	MAgPIE	Global-Inequality	Forest area without plantations (SDG 15)	Change in Mha compared to 2020	2070	-51.4532
LAM	MAgPIE	Global-Inequality	Forest area without plantations (SDG 15)	Change in Mha compared to 2020	2075	-52.5549
LAM	MAgPIE	Global-Inequality	Forest area without plantations (SDG 15)	Change in Mha compared to 2020	2080	-53.2917
LAM	MAgPIE	Global-Inequality	Forest area without plantations (SDG 15)	Change in Mha compared to 2020	2085	-53.1929
LAM	MAgPIE	Global-Inequality	Forest area without plantations (SDG 15)	Change in Mha compared to 2020	2090	-53.4369
LAM	MAgPIE	Global-Inequality	Forest area without plantations (SDG 15)	Change in Mha compared to 2020	2095	-53.3967
LAM	MAgPIE	Global-Inequality	Forest area without plantations (SDG 15)	Change in Mha compared to 2020	2100	-53.2603
LAM	MAgPIE	Global-Sustainability	Forest area without plantations (SDG 15)	Change in Mha compared to 2020	2020	0
LAM	MAgPIE	Global-Sustainability	Forest area without plantations (SDG 15)	Change in Mha compared to 2020	2025	73.1743
LAM	MAgPIE	Global-Sustainability	Forest area without plantations (SDG 15)	Change in Mha compared to 2020	2030	129.678
LAM	MAgPIE	Global-Sustainability	Forest area without plantations (SDG 15)	Change in Mha compared to 2020	2035	151.828
LAM	MAgPIE	Global-Sustainability	Forest area without plantations (SDG 15)	Change in Mha compared to 2020	2040	151.226
LAM	MAgPIE	Global-Sustainability	Forest area without plantations (SDG 15)	Change in Mha compared to 2020	2045	150.724
LAM	MAgPIE	Global-Sustainability	Forest area without plantations (SDG 15)	Change in Mha compared to 2020	2050	150.602
LAM	MAgPIE	Global-Sustainability	Forest area without plantations (SDG 15)	Change in Mha compared to 2020	2055	150.03
LAM	MAgPIE	Global-Sustainability	Forest area without plantations (SDG 15)	Change in Mha compared to 2020	2060	149.499
LAM	MAgPIE	Global-Sustainability	Forest area without plantations (SDG 15)	Change in Mha compared to 2020	2065	148.904
LAM	MAgPIE	Global-Sustainability	Forest area without plantations (SDG 15)	Change in Mha compared to 2020	2070	148.146
LAM	MAgPIE	Global-Sustainability	Forest area without plantations (SDG 15)	Change in Mha compared to 2020	2075	147.875
LAM	MAgPIE	Global-Sustainability	Forest area without plantations (SDG 15)	Change in Mha compared to 2020	2080	147.598
LAM	MAgPIE	Global-Sustainability	Forest area without plantations (SDG 15)	Change in Mha compared to 2020	2085	147.305
LAM	MAgPIE	Global-Sustainability	Forest area without plantations (SDG 15)	Change in Mha compared to 2020	2090	149.841
LAM	MAgPIE	Global-Sustainability	Forest area without plantations (SDG 15)	Change in Mha compared to 2020	2095	150.354
LAM	MAgPIE	Global-Sustainability	Forest area without plantations (SDG 15)	Change in Mha compared to 2020	2100	150.342
ROW	MAgPIE	Global-EnvirProt	Forest area without plantations (SDG 15)	Change in Mha compared to 2020	2020	0
ROW	MAgPIE	Global-EnvirProt	Forest area without plantations (SDG 15)	Change in Mha compared to 2020	2025	-0.3594
ROW	MAgPIE	Global-EnvirProt	Forest area without plantations (SDG 15)	Change in Mha compared to 2020	2030	-0.5285
ROW	MAgPIE	Global-EnvirProt	Forest area without plantations (SDG 15)	Change in Mha compared to 2020	2035	-0.9054
ROW	MAgPIE	Global-EnvirProt	Forest area without plantations (SDG 15)	Change in Mha compared to 2020	2040	-1.6268
ROW	MAgPIE	Global-EnvirProt	Forest area without plantations (SDG 15)	Change in Mha compared to 2020	2045	-1.9034
ROW	MAgPIE	Global-EnvirProt	Forest area without plantations (SDG 15)	Change in Mha compared to 2020	2050	-2.1672
ROW	MAgPIE	Global-EnvirProt	Forest area without plantations (SDG 15)	Change in Mha compared to 2020	2055	-2.2236
ROW	MAgPIE	Global-EnvirProt	Forest area without plantations (SDG 15)	Change in Mha compared to 2020	2060	-1.6831
ROW	MAgPIE	Global-EnvirProt	Forest area without plantations (SDG 15)	Change in Mha compared to 2020	2065	1.4711
ROW	MAgPIE	Global-EnvirProt	Forest area without plantations (SDG 15)	Change in Mha compared to 2020	2070	1.8237
ROW	MAgPIE	Global-EnvirProt	Forest area without plantations (SDG 15)	Change in Mha compared to 2020	2075	2.074
ROW	MAgPIE	Global-EnvirProt	Forest area without plantations (SDG 15)	Change in Mha compared to 2020	2080	1.9994
ROW	MAgPIE	Global-EnvirProt	Forest area without plantations (SDG 15)	Change in Mha compared to 2020	2085	4.8899
ROW	MAgPIE	Global-EnvirProt	Forest area without plantations (SDG 15)	Change in Mha compared to 2020	2090	4.4986
ROW	MAgPIE	Global-EnvirProt	Forest area without plantations (SDG 15)	Change in Mha compared to 2020	2095	3.6709
ROW	MAgPIE	Global-EnvirProt	Forest area without plantations (SDG 15)	Change in Mha compared to 2020	2100	3.3961
ROW	MAgPIE	Global-GHGPrice	Forest area without plantations (SDG 15)	Change in Mha compared to 2020	2020	0
ROW	MAgPIE	Global-GHGPrice	Forest area without plantations (SDG 15)	Change in Mha compared to 2020	2025	-1.3764
ROW	MAgPIE	Global-GHGPrice	Forest area without plantations (SDG 15)	Change in Mha compared to 2020	2030	-0.2234
ROW	MAgPIE	Global-GHGPrice	Forest area without plantations (SDG 15)	Change in Mha compared to 2020	2035	0.2276
ROW	MAgPIE	Global-GHGPrice	Forest area without plantations (SDG 15)	Change in Mha compared to 2020	2040	4.3338
ROW	MAgPIE	Global-GHGPrice	Forest area without plantations (SDG 15)	Change in Mha compared to 2020	2045	4.7169
ROW	MAgPIE	Global-GHGPrice	Forest area without plantations (SDG 15)	Change in Mha compared to 2020	2050	10.0936
ROW	MAgPIE	Global-GHGPrice	Forest area without plantations (SDG 15)	Change in Mha compared to 2020	2055	9.5981
ROW	MAgPIE	Global-GHGPrice	Forest area without plantations (SDG 15)	Change in Mha compared to 2020	2060	9.337
ROW	MAgPIE	Global-GHGPrice	Forest area without plantations (SDG 15)	Change in Mha compared to 2020	2065	7.595
ROW	MAgPIE	Global-GHGPrice	Forest area without plantations (SDG 15)	Change in Mha compared to 2020	2070	5.7744
ROW	MAgPIE	Global-GHGPrice	Forest area without plantations (SDG 15)	Change in Mha compared to 2020	2075	3.9574
ROW	MAgPIE	Global-GHGPrice	Forest area without plantations (SDG 15)	Change in Mha compared to 2020	2080	4.8978
ROW	MAgPIE	Global-GHGPrice	Forest area without plantations (SDG 15)	Change in Mha compared to 2020	2085	7.3222
ROW	MAgPIE	Global-GHGPrice	Forest area without plantations (SDG 15)	Change in Mha compared to 2020	2090	6.5544
ROW	MAgPIE	Global-GHGPrice	Forest area without plantations (SDG 15)	Change in Mha compared to 2020	2095	5.0727
ROW	MAgPIE	Global-GHGPrice	Forest area without plantations (SDG 15)	Change in Mha compared to 2020	2100	4.8214
ROW	MAgPIE	Global-SustDemand	Forest area without plantations (SDG 15)	Change in Mha compared to 2020	2020	0
ROW	MAgPIE	Global-SustDemand	Forest area without plantations (SDG 15)	Change in Mha compared to 2020	2025	-0.49
ROW	MAgPIE	Global-SustDemand	Forest area without plantations (SDG 15)	Change in Mha compared to 2020	2030	-0.8366
ROW	MAgPIE	Global-SustDemand	Forest area without plantations (SDG 15)	Change in Mha compared to 2020	2035	-1.0755
ROW	MAgPIE	Global-SustDemand	Forest area without plantations (SDG 15)	Change in Mha compared to 2020	2040	-1.2238
ROW	MAgPIE	Global-SustDemand	Forest area without plantations (SDG 15)	Change in Mha compared to 2020	2045	-1.2286
ROW	MAgPIE	Global-SustDemand	Forest area without plantations (SDG 15)	Change in Mha compared to 2020	2050	-1.212
ROW	MAgPIE	Global-SustDemand	Forest area without plantations (SDG 15)	Change in Mha compared to 2020	2055	-1.14
ROW	MAgPIE	Global-SustDemand	Forest area without plantations (SDG 15)	Change in Mha compared to 2020	2060	-0.4686
ROW	MAgPIE	Global-SustDemand	Forest area without plantations (SDG 15)	Change in Mha compared to 2020	2065	3.4581
ROW	MAgPIE	Global-SustDemand	Forest area without plantations (SDG 15)	Change in Mha compared to 2020	2070	3.9358
ROW	MAgPIE	Global-SustDemand	Forest area without plantations (SDG 15)	Change in Mha compared to 2020	2075	4.6025
ROW	MAgPIE	Global-SustDemand	Forest area without plantations (SDG 15)	Change in Mha compared to 2020	2080	6.1573
ROW	MAgPIE	Global-SustDemand	Forest area without plantations (SDG 15)	Change in Mha compared to 2020	2085	7.7374
ROW	MAgPIE	Global-SustDemand	Forest area without plantations (SDG 15)	Change in Mha compared to 2020	2090	7.7443
ROW	MAgPIE	Global-SustDemand	Forest area without plantations (SDG 15)	Change in Mha compared to 2020	2095	7.7827
ROW	MAgPIE	Global-SustDemand	Forest area without plantations (SDG 15)	Change in Mha compared to 2020	2100	7.8113
ROW	MAgPIE	Global-Inequality	Forest area without plantations (SDG 15)	Change in Mha compared to 2020	2020	0
ROW	MAgPIE	Global-Inequality	Forest area without plantations (SDG 15)	Change in Mha compared to 2020	2025	-0.5278
ROW	MAgPIE	Global-Inequality	Forest area without plantations (SDG 15)	Change in Mha compared to 2020	2030	-1.0426
ROW	MAgPIE	Global-Inequality	Forest area without plantations (SDG 15)	Change in Mha compared to 2020	2035	-1.4617
ROW	MAgPIE	Global-Inequality	Forest area without plantations (SDG 15)	Change in Mha compared to 2020	2040	-1.7352
ROW	MAgPIE	Global-Inequality	Forest area without plantations (SDG 15)	Change in Mha compared to 2020	2045	-2.0719
ROW	MAgPIE	Global-Inequality	Forest area without plantations (SDG 15)	Change in Mha compared to 2020	2050	-2.3779
ROW	MAgPIE	Global-Inequality	Forest area without plantations (SDG 15)	Change in Mha compared to 2020	2055	-2.5451
ROW	MAgPIE	Global-Inequality	Forest area without plantations (SDG 15)	Change in Mha compared to 2020	2060	-2.0349
ROW	MAgPIE	Global-Inequality	Forest area without plantations (SDG 15)	Change in Mha compared to 2020	2065	1.6925
ROW	MAgPIE	Global-Inequality	Forest area without plantations (SDG 15)	Change in Mha compared to 2020	2070	2.0645
ROW	MAgPIE	Global-Inequality	Forest area without plantations (SDG 15)	Change in Mha compared to 2020	2075	2.5593
ROW	MAgPIE	Global-Inequality	Forest area without plantations (SDG 15)	Change in Mha compared to 2020	2080	4.066
ROW	MAgPIE	Global-Inequality	Forest area without plantations (SDG 15)	Change in Mha compared to 2020	2085	6.9258
ROW	MAgPIE	Global-Inequality	Forest area without plantations (SDG 15)	Change in Mha compared to 2020	2090	6.9599
ROW	MAgPIE	Global-Inequality	Forest area without plantations (SDG 15)	Change in Mha compared to 2020	2095	7.0996
ROW	MAgPIE	Global-Inequality	Forest area without plantations (SDG 15)	Change in Mha compared to 2020	2100	6.9491
ROW	MAgPIE	Global-Sustainability	Forest area without plantations (SDG 15)	Change in Mha compared to 2020	2020	0
ROW	MAgPIE	Global-Sustainability	Forest area without plantations (SDG 15)	Change in Mha compared to 2020	2025	2.124
ROW	MAgPIE	Global-Sustainability	Forest area without plantations (SDG 15)	Change in Mha compared to 2020	2030	3.561
ROW	MAgPIE	Global-Sustainability	Forest area without plantations (SDG 15)	Change in Mha compared to 2020	2035	11.4858
ROW	MAgPIE	Global-Sustainability	Forest area without plantations (SDG 15)	Change in Mha compared to 2020	2040	12.8677
ROW	MAgPIE	Global-Sustainability	Forest area without plantations (SDG 15)	Change in Mha compared to 2020	2045	12.5377
ROW	MAgPIE	Global-Sustainability	Forest area without plantations (SDG 15)	Change in Mha compared to 2020	2050	10.5009
ROW	MAgPIE	Global-Sustainability	Forest area without plantations (SDG 15)	Change in Mha compared to 2020	2055	8.0732
ROW	MAgPIE	Global-Sustainability	Forest area without plantations (SDG 15)	Change in Mha compared to 2020	2060	7.4876
ROW	MAgPIE	Global-Sustainability	Forest area without plantations (SDG 15)	Change in Mha compared to 2020	2065	7.1211
ROW	MAgPIE	Global-Sustainability	Forest area without plantations (SDG 15)	Change in Mha compared to 2020	2070	6.7991
ROW	MAgPIE	Global-Sustainability	Forest area without plantations (SDG 15)	Change in Mha compared to 2020	2075	7.0395
ROW	MAgPIE	Global-Sustainability	Forest area without plantations (SDG 15)	Change in Mha compared to 2020	2080	8.356
ROW	MAgPIE	Global-Sustainability	Forest area without plantations (SDG 15)	Change in Mha compared to 2020	2085	8.6861
ROW	MAgPIE	Global-Sustainability	Forest area without plantations (SDG 15)	Change in Mha compared to 2020	2090	10.2115
ROW	MAgPIE	Global-Sustainability	Forest area without plantations (SDG 15)	Change in Mha compared to 2020	2095	13.8879
ROW	MAgPIE	Global-Sustainability	Forest area without plantations (SDG 15)	Change in Mha compared to 2020	2100	13.7614
SSA	MAgPIE	Global-EnvirProt	Forest area without plantations (SDG 15)	Change in Mha compared to 2020	2020	0
SSA	MAgPIE	Global-EnvirProt	Forest area without plantations (SDG 15)	Change in Mha compared to 2020	2025	-0.2167
SSA	MAgPIE	Global-EnvirProt	Forest area without plantations (SDG 15)	Change in Mha compared to 2020	2030	-13.1785
SSA	MAgPIE	Global-EnvirProt	Forest area without plantations (SDG 15)	Change in Mha compared to 2020	2035	-29.0973
SSA	MAgPIE	Global-EnvirProt	Forest area without plantations (SDG 15)	Change in Mha compared to 2020	2040	-42.2606
SSA	MAgPIE	Global-EnvirProt	Forest area without plantations (SDG 15)	Change in Mha compared to 2020	2045	-60.3051
SSA	MAgPIE	Global-EnvirProt	Forest area without plantations (SDG 15)	Change in Mha compared to 2020	2050	-65.3992
SSA	MAgPIE	Global-EnvirProt	Forest area without plantations (SDG 15)	Change in Mha compared to 2020	2055	-82.3539
SSA	MAgPIE	Global-EnvirProt	Forest area without plantations (SDG 15)	Change in Mha compared to 2020	2060	-94.2519
SSA	MAgPIE	Global-EnvirProt	Forest area without plantations (SDG 15)	Change in Mha compared to 2020	2065	-119.732
SSA	MAgPIE	Global-EnvirProt	Forest area without plantations (SDG 15)	Change in Mha compared to 2020	2070	-147.303
SSA	MAgPIE	Global-EnvirProt	Forest area without plantations (SDG 15)	Change in Mha compared to 2020	2075	-166.89
SSA	MAgPIE	Global-EnvirProt	Forest area without plantations (SDG 15)	Change in Mha compared to 2020	2080	-190.023
SSA	MAgPIE	Global-EnvirProt	Forest area without plantations (SDG 15)	Change in Mha compared to 2020	2085	-201.812
SSA	MAgPIE	Global-EnvirProt	Forest area without plantations (SDG 15)	Change in Mha compared to 2020	2090	-204.05
SSA	MAgPIE	Global-EnvirProt	Forest area without plantations (SDG 15)	Change in Mha compared to 2020	2095	-210.383
SSA	MAgPIE	Global-EnvirProt	Forest area without plantations (SDG 15)	Change in Mha compared to 2020	2100	-211.035
SSA	MAgPIE	Global-GHGPrice	Forest area without plantations (SDG 15)	Change in Mha compared to 2020	2020	0
SSA	MAgPIE	Global-GHGPrice	Forest area without plantations (SDG 15)	Change in Mha compared to 2020	2025	-6.7042
SSA	MAgPIE	Global-GHGPrice	Forest area without plantations (SDG 15)	Change in Mha compared to 2020	2030	-8.6453
SSA	MAgPIE	Global-GHGPrice	Forest area without plantations (SDG 15)	Change in Mha compared to 2020	2035	-10.2701
SSA	MAgPIE	Global-GHGPrice	Forest area without plantations (SDG 15)	Change in Mha compared to 2020	2040	-9.7892
SSA	MAgPIE	Global-GHGPrice	Forest area without plantations (SDG 15)	Change in Mha compared to 2020	2045	-13.1273
SSA	MAgPIE	Global-GHGPrice	Forest area without plantations (SDG 15)	Change in Mha compared to 2020	2050	-15.8999
SSA	MAgPIE	Global-GHGPrice	Forest area without plantations (SDG 15)	Change in Mha compared to 2020	2055	-19.3024
SSA	MAgPIE	Global-GHGPrice	Forest area without plantations (SDG 15)	Change in Mha compared to 2020	2060	-21.6994
SSA	MAgPIE	Global-GHGPrice	Forest area without plantations (SDG 15)	Change in Mha compared to 2020	2065	-26.5138
SSA	MAgPIE	Global-GHGPrice	Forest area without plantations (SDG 15)	Change in Mha compared to 2020	2070	-31.7865
SSA	MAgPIE	Global-GHGPrice	Forest area without plantations (SDG 15)	Change in Mha compared to 2020	2075	-35.4045
SSA	MAgPIE	Global-GHGPrice	Forest area without plantations (SDG 15)	Change in Mha compared to 2020	2080	-36.8333
SSA	MAgPIE	Global-GHGPrice	Forest area without plantations (SDG 15)	Change in Mha compared to 2020	2085	-40.2063
SSA	MAgPIE	Global-GHGPrice	Forest area without plantations (SDG 15)	Change in Mha compared to 2020	2090	-44.5613
SSA	MAgPIE	Global-GHGPrice	Forest area without plantations (SDG 15)	Change in Mha compared to 2020	2095	-47.1192
SSA	MAgPIE	Global-GHGPrice	Forest area without plantations (SDG 15)	Change in Mha compared to 2020	2100	-48.0175
SSA	MAgPIE	Global-SustDemand	Forest area without plantations (SDG 15)	Change in Mha compared to 2020	2020	0
SSA	MAgPIE	Global-SustDemand	Forest area without plantations (SDG 15)	Change in Mha compared to 2020	2025	-5.4954
SSA	MAgPIE	Global-SustDemand	Forest area without plantations (SDG 15)	Change in Mha compared to 2020	2030	-10.6246
SSA	MAgPIE	Global-SustDemand	Forest area without plantations (SDG 15)	Change in Mha compared to 2020	2035	-16.8624
SSA	MAgPIE	Global-SustDemand	Forest area without plantations (SDG 15)	Change in Mha compared to 2020	2040	-21.2859
SSA	MAgPIE	Global-SustDemand	Forest area without plantations (SDG 15)	Change in Mha compared to 2020	2045	-22.1532
SSA	MAgPIE	Global-SustDemand	Forest area without plantations (SDG 15)	Change in Mha compared to 2020	2050	-21.7933
SSA	MAgPIE	Global-SustDemand	Forest area without plantations (SDG 15)	Change in Mha compared to 2020	2055	-20.6494
SSA	MAgPIE	Global-SustDemand	Forest area without plantations (SDG 15)	Change in Mha compared to 2020	2060	-19.8
SSA	MAgPIE	Global-SustDemand	Forest area without plantations (SDG 15)	Change in Mha compared to 2020	2065	-20.1523
SSA	MAgPIE	Global-SustDemand	Forest area without plantations (SDG 15)	Change in Mha compared to 2020	2070	-20.1789
SSA	MAgPIE	Global-SustDemand	Forest area without plantations (SDG 15)	Change in Mha compared to 2020	2075	-20.2879
SSA	MAgPIE	Global-SustDemand	Forest area without plantations (SDG 15)	Change in Mha compared to 2020	2080	-20.7865
SSA	MAgPIE	Global-SustDemand	Forest area without plantations (SDG 15)	Change in Mha compared to 2020	2085	-21.0949
SSA	MAgPIE	Global-SustDemand	Forest area without plantations (SDG 15)	Change in Mha compared to 2020	2090	-20.3794
SSA	MAgPIE	Global-SustDemand	Forest area without plantations (SDG 15)	Change in Mha compared to 2020	2095	-20.323
SSA	MAgPIE	Global-SustDemand	Forest area without plantations (SDG 15)	Change in Mha compared to 2020	2100	-19.5913
SSA	MAgPIE	Global-Inequality	Forest area without plantations (SDG 15)	Change in Mha compared to 2020	2020	0
SSA	MAgPIE	Global-Inequality	Forest area without plantations (SDG 15)	Change in Mha compared to 2020	2025	-8.9628
SSA	MAgPIE	Global-Inequality	Forest area without plantations (SDG 15)	Change in Mha compared to 2020	2030	-13.1285
SSA	MAgPIE	Global-Inequality	Forest area without plantations (SDG 15)	Change in Mha compared to 2020	2035	-22.3459
SSA	MAgPIE	Global-Inequality	Forest area without plantations (SDG 15)	Change in Mha compared to 2020	2040	-35.087
SSA	MAgPIE	Global-Inequality	Forest area without plantations (SDG 15)	Change in Mha compared to 2020	2045	-47.9101
SSA	MAgPIE	Global-Inequality	Forest area without plantations (SDG 15)	Change in Mha compared to 2020	2050	-57.0949
SSA	MAgPIE	Global-Inequality	Forest area without plantations (SDG 15)	Change in Mha compared to 2020	2055	-59.4498
SSA	MAgPIE	Global-Inequality	Forest area without plantations (SDG 15)	Change in Mha compared to 2020	2060	-98.1727
SSA	MAgPIE	Global-Inequality	Forest area without plantations (SDG 15)	Change in Mha compared to 2020	2065	-123.708
SSA	MAgPIE	Global-Inequality	Forest area without plantations (SDG 15)	Change in Mha compared to 2020	2070	-156.747
SSA	MAgPIE	Global-Inequality	Forest area without plantations (SDG 15)	Change in Mha compared to 2020	2075	-175.351
SSA	MAgPIE	Global-Inequality	Forest area without plantations (SDG 15)	Change in Mha compared to 2020	2080	-196.348
SSA	MAgPIE	Global-Inequality	Forest area without plantations (SDG 15)	Change in Mha compared to 2020	2085	-213.711
SSA	MAgPIE	Global-Inequality	Forest area without plantations (SDG 15)	Change in Mha compared to 2020	2090	-229.412
SSA	MAgPIE	Global-Inequality	Forest area without plantations (SDG 15)	Change in Mha compared to 2020	2095	-250.596
SSA	MAgPIE	Global-Inequality	Forest area without plantations (SDG 15)	Change in Mha compared to 2020	2100	-265.006
SSA	MAgPIE	Global-Sustainability	Forest area without plantations (SDG 15)	Change in Mha compared to 2020	2020	0
SSA	MAgPIE	Global-Sustainability	Forest area without plantations (SDG 15)	Change in Mha compared to 2020	2025	2.719
SSA	MAgPIE	Global-Sustainability	Forest area without plantations (SDG 15)	Change in Mha compared to 2020	2030	4.2802
SSA	MAgPIE	Global-Sustainability	Forest area without plantations (SDG 15)	Change in Mha compared to 2020	2035	2.2502
SSA	MAgPIE	Global-Sustainability	Forest area without plantations (SDG 15)	Change in Mha compared to 2020	2040	0.3052
SSA	MAgPIE	Global-Sustainability	Forest area without plantations (SDG 15)	Change in Mha compared to 2020	2045	-0.8969
SSA	MAgPIE	Global-Sustainability	Forest area without plantations (SDG 15)	Change in Mha compared to 2020	2050	-0.347
SSA	MAgPIE	Global-Sustainability	Forest area without plantations (SDG 15)	Change in Mha compared to 2020	2055	0.1785
SSA	MAgPIE	Global-Sustainability	Forest area without plantations (SDG 15)	Change in Mha compared to 2020	2060	0.8092
SSA	MAgPIE	Global-Sustainability	Forest area without plantations (SDG 15)	Change in Mha compared to 2020	2065	0.2834
SSA	MAgPIE	Global-Sustainability	Forest area without plantations (SDG 15)	Change in Mha compared to 2020	2070	-0.2782
SSA	MAgPIE	Global-Sustainability	Forest area without plantations (SDG 15)	Change in Mha compared to 2020	2075	-0.4062
SSA	MAgPIE	Global-Sustainability	Forest area without plantations (SDG 15)	Change in Mha compared to 2020	2080	-0.2097
SSA	MAgPIE	Global-Sustainability	Forest area without plantations (SDG 15)	Change in Mha compared to 2020	2085	1.0996
SSA	MAgPIE	Global-Sustainability	Forest area without plantations (SDG 15)	Change in Mha compared to 2020	2090	6.7401
SSA	MAgPIE	Global-Sustainability	Forest area without plantations (SDG 15)	Change in Mha compared to 2020	2095	8.0258
SSA	MAgPIE	Global-Sustainability	Forest area without plantations (SDG 15)	Change in Mha compared to 2020	2100	11.6402

## Sheet: Fig3e
region_class	model	scenario	variable	unit	period	value
OECD90+EU	MAgPIE	Global-EnvirProt	Nitrogen fixation (SDG 15)	Mt N per year	2020	40.2438
OECD90+EU	MAgPIE	Global-EnvirProt	Nitrogen fixation (SDG 15)	Mt N per year	2025	37.7521
OECD90+EU	MAgPIE	Global-EnvirProt	Nitrogen fixation (SDG 15)	Mt N per year	2030	36.5637
OECD90+EU	MAgPIE	Global-EnvirProt	Nitrogen fixation (SDG 15)	Mt N per year	2035	34.4661
OECD90+EU	MAgPIE	Global-EnvirProt	Nitrogen fixation (SDG 15)	Mt N per year	2040	31.3463
OECD90+EU	MAgPIE	Global-EnvirProt	Nitrogen fixation (SDG 15)	Mt N per year	2045	30.6293
OECD90+EU	MAgPIE	Global-EnvirProt	Nitrogen fixation (SDG 15)	Mt N per year	2050	30.1397
OECD90+EU	MAgPIE	Global-EnvirProt	Nitrogen fixation (SDG 15)	Mt N per year	2055	28.9996
OECD90+EU	MAgPIE	Global-EnvirProt	Nitrogen fixation (SDG 15)	Mt N per year	2060	29.1645
OECD90+EU	MAgPIE	Global-EnvirProt	Nitrogen fixation (SDG 15)	Mt N per year	2065	29.3733
OECD90+EU	MAgPIE	Global-EnvirProt	Nitrogen fixation (SDG 15)	Mt N per year	2070	29.9418
OECD90+EU	MAgPIE	Global-EnvirProt	Nitrogen fixation (SDG 15)	Mt N per year	2075	29.04
OECD90+EU	MAgPIE	Global-EnvirProt	Nitrogen fixation (SDG 15)	Mt N per year	2080	28.7388
OECD90+EU	MAgPIE	Global-EnvirProt	Nitrogen fixation (SDG 15)	Mt N per year	2085	28.2552
OECD90+EU	MAgPIE	Global-EnvirProt	Nitrogen fixation (SDG 15)	Mt N per year	2090	27.6909
OECD90+EU	MAgPIE	Global-EnvirProt	Nitrogen fixation (SDG 15)	Mt N per year	2095	27.1972
OECD90+EU	MAgPIE	Global-EnvirProt	Nitrogen fixation (SDG 15)	Mt N per year	2100	26.2689
OECD90+EU	MAgPIE	Global-GHGPrice	Nitrogen fixation (SDG 15)	Mt N per year	2020	40.2438
OECD90+EU	MAgPIE	Global-GHGPrice	Nitrogen fixation (SDG 15)	Mt N per year	2025	36.9871
OECD90+EU	MAgPIE	Global-GHGPrice	Nitrogen fixation (SDG 15)	Mt N per year	2030	36.4972
OECD90+EU	MAgPIE	Global-GHGPrice	Nitrogen fixation (SDG 15)	Mt N per year	2035	34.7749
OECD90+EU	MAgPIE	Global-GHGPrice	Nitrogen fixation (SDG 15)	Mt N per year	2040	33.8225
OECD90+EU	MAgPIE	Global-GHGPrice	Nitrogen fixation (SDG 15)	Mt N per year	2045	34.4777
OECD90+EU	MAgPIE	Global-GHGPrice	Nitrogen fixation (SDG 15)	Mt N per year	2050	34.8414
OECD90+EU	MAgPIE	Global-GHGPrice	Nitrogen fixation (SDG 15)	Mt N per year	2055	34.8322
OECD90+EU	MAgPIE	Global-GHGPrice	Nitrogen fixation (SDG 15)	Mt N per year	2060	34.8355
OECD90+EU	MAgPIE	Global-GHGPrice	Nitrogen fixation (SDG 15)	Mt N per year	2065	35.2434
OECD90+EU	MAgPIE	Global-GHGPrice	Nitrogen fixation (SDG 15)	Mt N per year	2070	35.2575
OECD90+EU	MAgPIE	Global-GHGPrice	Nitrogen fixation (SDG 15)	Mt N per year	2075	35.1148
OECD90+EU	MAgPIE	Global-GHGPrice	Nitrogen fixation (SDG 15)	Mt N per year	2080	34.7388
OECD90+EU	MAgPIE	Global-GHGPrice	Nitrogen fixation (SDG 15)	Mt N per year	2085	34.5793
OECD90+EU	MAgPIE	Global-GHGPrice	Nitrogen fixation (SDG 15)	Mt N per year	2090	34.1093
OECD90+EU	MAgPIE	Global-GHGPrice	Nitrogen fixation (SDG 15)	Mt N per year	2095	33.9522
OECD90+EU	MAgPIE	Global-GHGPrice	Nitrogen fixation (SDG 15)	Mt N per year	2100	33.8564
OECD90+EU	MAgPIE	Global-SustDemand	Nitrogen fixation (SDG 15)	Mt N per year	2020	40.2438
OECD90+EU	MAgPIE	Global-SustDemand	Nitrogen fixation (SDG 15)	Mt N per year	2025	34.0888
OECD90+EU	MAgPIE	Global-SustDemand	Nitrogen fixation (SDG 15)	Mt N per year	2030	31.259
OECD90+EU	MAgPIE	Global-SustDemand	Nitrogen fixation (SDG 15)	Mt N per year	2035	27.64
OECD90+EU	MAgPIE	Global-SustDemand	Nitrogen fixation (SDG 15)	Mt N per year	2040	24.5106
OECD90+EU	MAgPIE	Global-SustDemand	Nitrogen fixation (SDG 15)	Mt N per year	2045	20.9914
OECD90+EU	MAgPIE	Global-SustDemand	Nitrogen fixation (SDG 15)	Mt N per year	2050	18.5905
OECD90+EU	MAgPIE	Global-SustDemand	Nitrogen fixation (SDG 15)	Mt N per year	2055	17.8139
OECD90+EU	MAgPIE	Global-SustDemand	Nitrogen fixation (SDG 15)	Mt N per year	2060	17.2173
OECD90+EU	MAgPIE	Global-SustDemand	Nitrogen fixation (SDG 15)	Mt N per year	2065	16.8612
OECD90+EU	MAgPIE	Global-SustDemand	Nitrogen fixation (SDG 15)	Mt N per year	2070	16.4101
OECD90+EU	MAgPIE	Global-SustDemand	Nitrogen fixation (SDG 15)	Mt N per year	2075	15.6411
OECD90+EU	MAgPIE	Global-SustDemand	Nitrogen fixation (SDG 15)	Mt N per year	2080	15.2403
OECD90+EU	MAgPIE	Global-SustDemand	Nitrogen fixation (SDG 15)	Mt N per year	2085	14.824
OECD90+EU	MAgPIE	Global-SustDemand	Nitrogen fixation (SDG 15)	Mt N per year	2090	14.4394
OECD90+EU	MAgPIE	Global-SustDemand	Nitrogen fixation (SDG 15)	Mt N per year	2095	14.1843
OECD90+EU	MAgPIE	Global-SustDemand	Nitrogen fixation (SDG 15)	Mt N per year	2100	14.0147
OECD90+EU	MAgPIE	Global-Inequality	Nitrogen fixation (SDG 15)	Mt N per year	2020	40.2438
OECD90+EU	MAgPIE	Global-Inequality	Nitrogen fixation (SDG 15)	Mt N per year	2025	36.4535
OECD90+EU	MAgPIE	Global-Inequality	Nitrogen fixation (SDG 15)	Mt N per year	2030	35.585
OECD90+EU	MAgPIE	Global-Inequality	Nitrogen fixation (SDG 15)	Mt N per year	2035	33.3497
OECD90+EU	MAgPIE	Global-Inequality	Nitrogen fixation (SDG 15)	Mt N per year	2040	31.1358
OECD90+EU	MAgPIE	Global-Inequality	Nitrogen fixation (SDG 15)	Mt N per year	2045	30.447
OECD90+EU	MAgPIE	Global-Inequality	Nitrogen fixation (SDG 15)	Mt N per year	2050	29.2735
OECD90+EU	MAgPIE	Global-Inequality	Nitrogen fixation (SDG 15)	Mt N per year	2055	28.3696
OECD90+EU	MAgPIE	Global-Inequality	Nitrogen fixation (SDG 15)	Mt N per year	2060	28.7377
OECD90+EU	MAgPIE	Global-Inequality	Nitrogen fixation (SDG 15)	Mt N per year	2065	29.1066
OECD90+EU	MAgPIE	Global-Inequality	Nitrogen fixation (SDG 15)	Mt N per year	2070	29.2582
OECD90+EU	MAgPIE	Global-Inequality	Nitrogen fixation (SDG 15)	Mt N per year	2075	29.4369
OECD90+EU	MAgPIE	Global-Inequality	Nitrogen fixation (SDG 15)	Mt N per year	2080	29.1674
OECD90+EU	MAgPIE	Global-Inequality	Nitrogen fixation (SDG 15)	Mt N per year	2085	28.5916
OECD90+EU	MAgPIE	Global-Inequality	Nitrogen fixation (SDG 15)	Mt N per year	2090	27.928
OECD90+EU	MAgPIE	Global-Inequality	Nitrogen fixation (SDG 15)	Mt N per year	2095	27.2283
OECD90+EU	MAgPIE	Global-Inequality	Nitrogen fixation (SDG 15)	Mt N per year	2100	26.395
OECD90+EU	MAgPIE	Global-Sustainability	Nitrogen fixation (SDG 15)	Mt N per year	2020	40.2438
OECD90+EU	MAgPIE	Global-Sustainability	Nitrogen fixation (SDG 15)	Mt N per year	2025	34.6688
OECD90+EU	MAgPIE	Global-Sustainability	Nitrogen fixation (SDG 15)	Mt N per year	2030	32.3918
OECD90+EU	MAgPIE	Global-Sustainability	Nitrogen fixation (SDG 15)	Mt N per year	2035	30.1406
OECD90+EU	MAgPIE	Global-Sustainability	Nitrogen fixation (SDG 15)	Mt N per year	2040	27.3515
OECD90+EU	MAgPIE	Global-Sustainability	Nitrogen fixation (SDG 15)	Mt N per year	2045	25.6148
OECD90+EU	MAgPIE	Global-Sustainability	Nitrogen fixation (SDG 15)	Mt N per year	2050	24.0932
OECD90+EU	MAgPIE	Global-Sustainability	Nitrogen fixation (SDG 15)	Mt N per year	2055	23.322
OECD90+EU	MAgPIE	Global-Sustainability	Nitrogen fixation (SDG 15)	Mt N per year	2060	22.467
OECD90+EU	MAgPIE	Global-Sustainability	Nitrogen fixation (SDG 15)	Mt N per year	2065	21.8824
OECD90+EU	MAgPIE	Global-Sustainability	Nitrogen fixation (SDG 15)	Mt N per year	2070	19.7907
OECD90+EU	MAgPIE	Global-Sustainability	Nitrogen fixation (SDG 15)	Mt N per year	2075	19.288
OECD90+EU	MAgPIE	Global-Sustainability	Nitrogen fixation (SDG 15)	Mt N per year	2080	18.4293
OECD90+EU	MAgPIE	Global-Sustainability	Nitrogen fixation (SDG 15)	Mt N per year	2085	17.4426
OECD90+EU	MAgPIE	Global-Sustainability	Nitrogen fixation (SDG 15)	Mt N per year	2090	16.6142
OECD90+EU	MAgPIE	Global-Sustainability	Nitrogen fixation (SDG 15)	Mt N per year	2095	15.7893
OECD90+EU	MAgPIE	Global-Sustainability	Nitrogen fixation (SDG 15)	Mt N per year	2100	14.6925
ASIA	MAgPIE	Global-EnvirProt	Nitrogen fixation (SDG 15)	Mt N per year	2020	64.9444
ASIA	MAgPIE	Global-EnvirProt	Nitrogen fixation (SDG 15)	Mt N per year	2025	55.1997
ASIA	MAgPIE	Global-EnvirProt	Nitrogen fixation (SDG 15)	Mt N per year	2030	52.2569
ASIA	MAgPIE	Global-EnvirProt	Nitrogen fixation (SDG 15)	Mt N per year	2035	49.7226
ASIA	MAgPIE	Global-EnvirProt	Nitrogen fixation (SDG 15)	Mt N per year	2040	46.7233
ASIA	MAgPIE	Global-EnvirProt	Nitrogen fixation (SDG 15)	Mt N per year	2045	43.3076
ASIA	MAgPIE	Global-EnvirProt	Nitrogen fixation (SDG 15)	Mt N per year	2050	40.0669
ASIA	MAgPIE	Global-EnvirProt	Nitrogen fixation (SDG 15)	Mt N per year	2055	42.5364
ASIA	MAgPIE	Global-EnvirProt	Nitrogen fixation (SDG 15)	Mt N per year	2060	43.5945
ASIA	MAgPIE	Global-EnvirProt	Nitrogen fixation (SDG 15)	Mt N per year	2065	42.4915
ASIA	MAgPIE	Global-EnvirProt	Nitrogen fixation (SDG 15)	Mt N per year	2070	40.393
ASIA	MAgPIE	Global-EnvirProt	Nitrogen fixation (SDG 15)	Mt N per year	2075	39.6933
ASIA	MAgPIE	Global-EnvirProt	Nitrogen fixation (SDG 15)	Mt N per year	2080	37.5901
ASIA	MAgPIE	Global-EnvirProt	Nitrogen fixation (SDG 15)	Mt N per year	2085	35.616
ASIA	MAgPIE	Global-EnvirProt	Nitrogen fixation (SDG 15)	Mt N per year	2090	33.0498
ASIA	MAgPIE	Global-EnvirProt	Nitrogen fixation (SDG 15)	Mt N per year	2095	31.4793
ASIA	MAgPIE	Global-EnvirProt	Nitrogen fixation (SDG 15)	Mt N per year	2100	29.7817
ASIA	MAgPIE	Global-GHGPrice	Nitrogen fixation (SDG 15)	Mt N per year	2020	64.9444
ASIA	MAgPIE	Global-GHGPrice	Nitrogen fixation (SDG 15)	Mt N per year	2025	63.3756
ASIA	MAgPIE	Global-GHGPrice	Nitrogen fixation (SDG 15)	Mt N per year	2030	64.5666
ASIA	MAgPIE	Global-GHGPrice	Nitrogen fixation (SDG 15)	Mt N per year	2035	65.1391
ASIA	MAgPIE	Global-GHGPrice	Nitrogen fixation (SDG 15)	Mt N per year	2040	63.1303
ASIA	MAgPIE	Global-GHGPrice	Nitrogen fixation (SDG 15)	Mt N per year	2045	61.4205
ASIA	MAgPIE	Global-GHGPrice	Nitrogen fixation (SDG 15)	Mt N per year	2050	61.0387
ASIA	MAgPIE	Global-GHGPrice	Nitrogen fixation (SDG 15)	Mt N per year	2055	64.6406
ASIA	MAgPIE	Global-GHGPrice	Nitrogen fixation (SDG 15)	Mt N per year	2060	67.0954
ASIA	MAgPIE	Global-GHGPrice	Nitrogen fixation (SDG 15)	Mt N per year	2065	66.3915
ASIA	MAgPIE	Global-GHGPrice	Nitrogen fixation (SDG 15)	Mt N per year	2070	64.8599
ASIA	MAgPIE	Global-GHGPrice	Nitrogen fixation (SDG 15)	Mt N per year	2075	61.9703
ASIA	MAgPIE	Global-GHGPrice	Nitrogen fixation (SDG 15)	Mt N per year	2080	58.7129
ASIA	MAgPIE	Global-GHGPrice	Nitrogen fixation (SDG 15)	Mt N per year	2085	55.3987
ASIA	MAgPIE	Global-GHGPrice	Nitrogen fixation (SDG 15)	Mt N per year	2090	52.3109
ASIA	MAgPIE	Global-GHGPrice	Nitrogen fixation (SDG 15)	Mt N per year	2095	49.7869
ASIA	MAgPIE	Global-GHGPrice	Nitrogen fixation (SDG 15)	Mt N per year	2100	47.1547
ASIA	MAgPIE	Global-SustDemand	Nitrogen fixation (SDG 15)	Mt N per year	2020	64.9444
ASIA	MAgPIE	Global-SustDemand	Nitrogen fixation (SDG 15)	Mt N per year	2025	61.1872
ASIA	MAgPIE	Global-SustDemand	Nitrogen fixation (SDG 15)	Mt N per year	2030	58.606
ASIA	MAgPIE	Global-SustDemand	Nitrogen fixation (SDG 15)	Mt N per year	2035	58.0056
ASIA	MAgPIE	Global-SustDemand	Nitrogen fixation (SDG 15)	Mt N per year	2040	55.308
ASIA	MAgPIE	Global-SustDemand	Nitrogen fixation (SDG 15)	Mt N per year	2045	53.2656
ASIA	MAgPIE	Global-SustDemand	Nitrogen fixation (SDG 15)	Mt N per year	2050	50.1798
ASIA	MAgPIE	Global-SustDemand	Nitrogen fixation (SDG 15)	Mt N per year	2055	51.122
ASIA	MAgPIE	Global-SustDemand	Nitrogen fixation (SDG 15)	Mt N per year	2060	52.4782
ASIA	MAgPIE	Global-SustDemand	Nitrogen fixation (SDG 15)	Mt N per year	2065	51.7904
ASIA	MAgPIE	Global-SustDemand	Nitrogen fixation (SDG 15)	Mt N per year	2070	50.2189
ASIA	MAgPIE	Global-SustDemand	Nitrogen fixation (SDG 15)	Mt N per year	2075	47.8572
ASIA	MAgPIE	Global-SustDemand	Nitrogen fixation (SDG 15)	Mt N per year	2080	44.8967
ASIA	MAgPIE	Global-SustDemand	Nitrogen fixation (SDG 15)	Mt N per year	2085	42.3904
ASIA	MAgPIE	Global-SustDemand	Nitrogen fixation (SDG 15)	Mt N per year	2090	39.9321
ASIA	MAgPIE	Global-SustDemand	Nitrogen fixation (SDG 15)	Mt N per year	2095	37.2337
ASIA	MAgPIE	Global-SustDemand	Nitrogen fixation (SDG 15)	Mt N per year	2100	34.1727
ASIA	MAgPIE	Global-Inequality	Nitrogen fixation (SDG 15)	Mt N per year	2020	64.9444
ASIA	MAgPIE	Global-Inequality	Nitrogen fixation (SDG 15)	Mt N per year	2025	61.5513
ASIA	MAgPIE	Global-Inequality	Nitrogen fixation (SDG 15)	Mt N per year	2030	61.8702
ASIA	MAgPIE	Global-Inequality	Nitrogen fixation (SDG 15)	Mt N per year	2035	62.4488
ASIA	MAgPIE	Global-Inequality	Nitrogen fixation (SDG 15)	Mt N per year	2040	61.4085
ASIA	MAgPIE	Global-Inequality	Nitrogen fixation (SDG 15)	Mt N per year	2045	59.2906
ASIA	MAgPIE	Global-Inequality	Nitrogen fixation (SDG 15)	Mt N per year	2050	58.9525
ASIA	MAgPIE	Global-Inequality	Nitrogen fixation (SDG 15)	Mt N per year	2055	62.5949
ASIA	MAgPIE	Global-Inequality	Nitrogen fixation (SDG 15)	Mt N per year	2060	62.1706
ASIA	MAgPIE	Global-Inequality	Nitrogen fixation (SDG 15)	Mt N per year	2065	61.1842
ASIA	MAgPIE	Global-Inequality	Nitrogen fixation (SDG 15)	Mt N per year	2070	59.5411
ASIA	MAgPIE	Global-Inequality	Nitrogen fixation (SDG 15)	Mt N per year	2075	57.9113
ASIA	MAgPIE	Global-Inequality	Nitrogen fixation (SDG 15)	Mt N per year	2080	54.4595
ASIA	MAgPIE	Global-Inequality	Nitrogen fixation (SDG 15)	Mt N per year	2085	51.8285
ASIA	MAgPIE	Global-Inequality	Nitrogen fixation (SDG 15)	Mt N per year	2090	48.6495
ASIA	MAgPIE	Global-Inequality	Nitrogen fixation (SDG 15)	Mt N per year	2095	46.5186
ASIA	MAgPIE	Global-Inequality	Nitrogen fixation (SDG 15)	Mt N per year	2100	44.4479
ASIA	MAgPIE	Global-Sustainability	Nitrogen fixation (SDG 15)	Mt N per year	2020	64.9444
ASIA	MAgPIE	Global-Sustainability	Nitrogen fixation (SDG 15)	Mt N per year	2025	54.417
ASIA	MAgPIE	Global-Sustainability	Nitrogen fixation (SDG 15)	Mt N per year	2030	50.7143
ASIA	MAgPIE	Global-Sustainability	Nitrogen fixation (SDG 15)	Mt N per year	2035	47.0298
ASIA	MAgPIE	Global-Sustainability	Nitrogen fixation (SDG 15)	Mt N per year	2040	42.5592
ASIA	MAgPIE	Global-Sustainability	Nitrogen fixation (SDG 15)	Mt N per year	2045	38.8017
ASIA	MAgPIE	Global-Sustainability	Nitrogen fixation (SDG 15)	Mt N per year	2050	35.8639
ASIA	MAgPIE	Global-Sustainability	Nitrogen fixation (SDG 15)	Mt N per year	2055	36.7431
ASIA	MAgPIE	Global-Sustainability	Nitrogen fixation (SDG 15)	Mt N per year	2060	37.5436
ASIA	MAgPIE	Global-Sustainability	Nitrogen fixation (SDG 15)	Mt N per year	2065	37.3596
ASIA	MAgPIE	Global-Sustainability	Nitrogen fixation (SDG 15)	Mt N per year	2070	35.6698
ASIA	MAgPIE	Global-Sustainability	Nitrogen fixation (SDG 15)	Mt N per year	2075	33.79
ASIA	MAgPIE	Global-Sustainability	Nitrogen fixation (SDG 15)	Mt N per year	2080	31.8357
ASIA	MAgPIE	Global-Sustainability	Nitrogen fixation (SDG 15)	Mt N per year	2085	29.7726
ASIA	MAgPIE	Global-Sustainability	Nitrogen fixation (SDG 15)	Mt N per year	2090	27.7003
ASIA	MAgPIE	Global-Sustainability	Nitrogen fixation (SDG 15)	Mt N per year	2095	25.5118
ASIA	MAgPIE	Global-Sustainability	Nitrogen fixation (SDG 15)	Mt N per year	2100	23.5323
LAM	MAgPIE	Global-EnvirProt	Nitrogen fixation (SDG 15)	Mt N per year	2020	20.8644
LAM	MAgPIE	Global-EnvirProt	Nitrogen fixation (SDG 15)	Mt N per year	2025	20.3244
LAM	MAgPIE	Global-EnvirProt	Nitrogen fixation (SDG 15)	Mt N per year	2030	21.7893
LAM	MAgPIE	Global-EnvirProt	Nitrogen fixation (SDG 15)	Mt N per year	2035	22.5803
LAM	MAgPIE	Global-EnvirProt	Nitrogen fixation (SDG 15)	Mt N per year	2040	24.3912
LAM	MAgPIE	Global-EnvirProt	Nitrogen fixation (SDG 15)	Mt N per year	2045	25.7191
LAM	MAgPIE	Global-EnvirProt	Nitrogen fixation (SDG 15)	Mt N per year	2050	25.6159
LAM	MAgPIE	Global-EnvirProt	Nitrogen fixation (SDG 15)	Mt N per year	2055	26.1833
LAM	MAgPIE	Global-EnvirProt	Nitrogen fixation (SDG 15)	Mt N per year	2060	26.7766
LAM	MAgPIE	Global-EnvirProt	Nitrogen fixation (SDG 15)	Mt N per year	2065	27.0919
LAM	MAgPIE	Global-EnvirProt	Nitrogen fixation (SDG 15)	Mt N per year	2070	28.2835
LAM	MAgPIE	Global-EnvirProt	Nitrogen fixation (SDG 15)	Mt N per year	2075	29.3123
LAM	MAgPIE	Global-EnvirProt	Nitrogen fixation (SDG 15)	Mt N per year	2080	29.602
LAM	MAgPIE	Global-EnvirProt	Nitrogen fixation (SDG 15)	Mt N per year	2085	29.9592
LAM	MAgPIE	Global-EnvirProt	Nitrogen fixation (SDG 15)	Mt N per year	2090	30.4078
LAM	MAgPIE	Global-EnvirProt	Nitrogen fixation (SDG 15)	Mt N per year	2095	30.2388
LAM	MAgPIE	Global-EnvirProt	Nitrogen fixation (SDG 15)	Mt N per year	2100	30.6439
LAM	MAgPIE	Global-GHGPrice	Nitrogen fixation (SDG 15)	Mt N per year	2020	20.8644
LAM	MAgPIE	Global-GHGPrice	Nitrogen fixation (SDG 15)	Mt N per year	2025	22.0083
LAM	MAgPIE	Global-GHGPrice	Nitrogen fixation (SDG 15)	Mt N per year	2030	23.6259
LAM	MAgPIE	Global-GHGPrice	Nitrogen fixation (SDG 15)	Mt N per year	2035	24.3777
LAM	MAgPIE	Global-GHGPrice	Nitrogen fixation (SDG 15)	Mt N per year	2040	26.2901
LAM	MAgPIE	Global-GHGPrice	Nitrogen fixation (SDG 15)	Mt N per year	2045	27.9457
LAM	MAgPIE	Global-GHGPrice	Nitrogen fixation (SDG 15)	Mt N per year	2050	28.6693
LAM	MAgPIE	Global-GHGPrice	Nitrogen fixation (SDG 15)	Mt N per year	2055	28.7577
LAM	MAgPIE	Global-GHGPrice	Nitrogen fixation (SDG 15)	Mt N per year	2060	28.9875
LAM	MAgPIE	Global-GHGPrice	Nitrogen fixation (SDG 15)	Mt N per year	2065	29.4606
LAM	MAgPIE	Global-GHGPrice	Nitrogen fixation (SDG 15)	Mt N per year	2070	29.9109
LAM	MAgPIE	Global-GHGPrice	Nitrogen fixation (SDG 15)	Mt N per year	2075	30.3781
LAM	MAgPIE	Global-GHGPrice	Nitrogen fixation (SDG 15)	Mt N per year	2080	30.0037
LAM	MAgPIE	Global-GHGPrice	Nitrogen fixation (SDG 15)	Mt N per year	2085	29.7812
LAM	MAgPIE	Global-GHGPrice	Nitrogen fixation (SDG 15)	Mt N per year	2090	29.6479
LAM	MAgPIE	Global-GHGPrice	Nitrogen fixation (SDG 15)	Mt N per year	2095	29.081
LAM	MAgPIE	Global-GHGPrice	Nitrogen fixation (SDG 15)	Mt N per year	2100	28.6338
LAM	MAgPIE	Global-SustDemand	Nitrogen fixation (SDG 15)	Mt N per year	2020	20.8644
LAM	MAgPIE	Global-SustDemand	Nitrogen fixation (SDG 15)	Mt N per year	2025	21.4797
LAM	MAgPIE	Global-SustDemand	Nitrogen fixation (SDG 15)	Mt N per year	2030	21.2738
LAM	MAgPIE	Global-SustDemand	Nitrogen fixation (SDG 15)	Mt N per year	2035	21.11
LAM	MAgPIE	Global-SustDemand	Nitrogen fixation (SDG 15)	Mt N per year	2040	19.6723
LAM	MAgPIE	Global-SustDemand	Nitrogen fixation (SDG 15)	Mt N per year	2045	18.7428
LAM	MAgPIE	Global-SustDemand	Nitrogen fixation (SDG 15)	Mt N per year	2050	18.1758
LAM	MAgPIE	Global-SustDemand	Nitrogen fixation (SDG 15)	Mt N per year	2055	19.7273
LAM	MAgPIE	Global-SustDemand	Nitrogen fixation (SDG 15)	Mt N per year	2060	20.9681
LAM	MAgPIE	Global-SustDemand	Nitrogen fixation (SDG 15)	Mt N per year	2065	22.1315
LAM	MAgPIE	Global-SustDemand	Nitrogen fixation (SDG 15)	Mt N per year	2070	21.1743
LAM	MAgPIE	Global-SustDemand	Nitrogen fixation (SDG 15)	Mt N per year	2075	22.1715
LAM	MAgPIE	Global-SustDemand	Nitrogen fixation (SDG 15)	Mt N per year	2080	22.1586
LAM	MAgPIE	Global-SustDemand	Nitrogen fixation (SDG 15)	Mt N per year	2085	21.6801
LAM	MAgPIE	Global-SustDemand	Nitrogen fixation (SDG 15)	Mt N per year	2090	20.7248
LAM	MAgPIE	Global-SustDemand	Nitrogen fixation (SDG 15)	Mt N per year	2095	19.9247
LAM	MAgPIE	Global-SustDemand	Nitrogen fixation (SDG 15)	Mt N per year	2100	18.2405
LAM	MAgPIE	Global-Inequality	Nitrogen fixation (SDG 15)	Mt N per year	2020	20.8644
LAM	MAgPIE	Global-Inequality	Nitrogen fixation (SDG 15)	Mt N per year	2025	23.3394
LAM	MAgPIE	Global-Inequality	Nitrogen fixation (SDG 15)	Mt N per year	2030	24.9088
LAM	MAgPIE	Global-Inequality	Nitrogen fixation (SDG 15)	Mt N per year	2035	26.2075
LAM	MAgPIE	Global-Inequality	Nitrogen fixation (SDG 15)	Mt N per year	2040	28.0726
LAM	MAgPIE	Global-Inequality	Nitrogen fixation (SDG 15)	Mt N per year	2045	30.1523
LAM	MAgPIE	Global-Inequality	Nitrogen fixation (SDG 15)	Mt N per year	2050	30.8676
LAM	MAgPIE	Global-Inequality	Nitrogen fixation (SDG 15)	Mt N per year	2055	31.1018
LAM	MAgPIE	Global-Inequality	Nitrogen fixation (SDG 15)	Mt N per year	2060	32.1296
LAM	MAgPIE	Global-Inequality	Nitrogen fixation (SDG 15)	Mt N per year	2065	32.9935
LAM	MAgPIE	Global-Inequality	Nitrogen fixation (SDG 15)	Mt N per year	2070	34.9573
LAM	MAgPIE	Global-Inequality	Nitrogen fixation (SDG 15)	Mt N per year	2075	36.4721
LAM	MAgPIE	Global-Inequality	Nitrogen fixation (SDG 15)	Mt N per year	2080	38.2031
LAM	MAgPIE	Global-Inequality	Nitrogen fixation (SDG 15)	Mt N per year	2085	38.7609
LAM	MAgPIE	Global-Inequality	Nitrogen fixation (SDG 15)	Mt N per year	2090	39.0479
LAM	MAgPIE	Global-Inequality	Nitrogen fixation (SDG 15)	Mt N per year	2095	37.5245
LAM	MAgPIE	Global-Inequality	Nitrogen fixation (SDG 15)	Mt N per year	2100	38.2208
LAM	MAgPIE	Global-Sustainability	Nitrogen fixation (SDG 15)	Mt N per year	2020	20.8644
LAM	MAgPIE	Global-Sustainability	Nitrogen fixation (SDG 15)	Mt N per year	2025	18.9432
LAM	MAgPIE	Global-Sustainability	Nitrogen fixation (SDG 15)	Mt N per year	2030	18.1476
LAM	MAgPIE	Global-Sustainability	Nitrogen fixation (SDG 15)	Mt N per year	2035	16.487
LAM	MAgPIE	Global-Sustainability	Nitrogen fixation (SDG 15)	Mt N per year	2040	15.0402
LAM	MAgPIE	Global-Sustainability	Nitrogen fixation (SDG 15)	Mt N per year	2045	13.7464
LAM	MAgPIE	Global-Sustainability	Nitrogen fixation (SDG 15)	Mt N per year	2050	13.14
LAM	MAgPIE	Global-Sustainability	Nitrogen fixation (SDG 15)	Mt N per year	2055	13.9771
LAM	MAgPIE	Global-Sustainability	Nitrogen fixation (SDG 15)	Mt N per year	2060	15.4022
LAM	MAgPIE	Global-Sustainability	Nitrogen fixation (SDG 15)	Mt N per year	2065	16.9674
LAM	MAgPIE	Global-Sustainability	Nitrogen fixation (SDG 15)	Mt N per year	2070	17.78
LAM	MAgPIE	Global-Sustainability	Nitrogen fixation (SDG 15)	Mt N per year	2075	16.0084
LAM	MAgPIE	Global-Sustainability	Nitrogen fixation (SDG 15)	Mt N per year	2080	16.4654
LAM	MAgPIE	Global-Sustainability	Nitrogen fixation (SDG 15)	Mt N per year	2085	14.5616
LAM	MAgPIE	Global-Sustainability	Nitrogen fixation (SDG 15)	Mt N per year	2090	13.8936
LAM	MAgPIE	Global-Sustainability	Nitrogen fixation (SDG 15)	Mt N per year	2095	13.2291
LAM	MAgPIE	Global-Sustainability	Nitrogen fixation (SDG 15)	Mt N per year	2100	12.6479
ROW	MAgPIE	Global-EnvirProt	Nitrogen fixation (SDG 15)	Mt N per year	2020	8.2839
ROW	MAgPIE	Global-EnvirProt	Nitrogen fixation (SDG 15)	Mt N per year	2025	7.3031
ROW	MAgPIE	Global-EnvirProt	Nitrogen fixation (SDG 15)	Mt N per year	2030	7.2616
ROW	MAgPIE	Global-EnvirProt	Nitrogen fixation (SDG 15)	Mt N per year	2035	6.9742
ROW	MAgPIE	Global-EnvirProt	Nitrogen fixation (SDG 15)	Mt N per year	2040	6.6898
ROW	MAgPIE	Global-EnvirProt	Nitrogen fixation (SDG 15)	Mt N per year	2045	6.7557
ROW	MAgPIE	Global-EnvirProt	Nitrogen fixation (SDG 15)	Mt N per year	2050	7.0703
ROW	MAgPIE	Global-EnvirProt	Nitrogen fixation (SDG 15)	Mt N per year	2055	7.3975
ROW	MAgPIE	Global-EnvirProt	Nitrogen fixation (SDG 15)	Mt N per year	2060	7.7447
ROW	MAgPIE	Global-EnvirProt	Nitrogen fixation (SDG 15)	Mt N per year	2065	8.8023
ROW	MAgPIE	Global-EnvirProt	Nitrogen fixation (SDG 15)	Mt N per year	2070	8.7562
ROW	MAgPIE	Global-EnvirProt	Nitrogen fixation (SDG 15)	Mt N per year	2075	9.3878
ROW	MAgPIE	Global-EnvirProt	Nitrogen fixation (SDG 15)	Mt N per year	2080	9.2147
ROW	MAgPIE	Global-EnvirProt	Nitrogen fixation (SDG 15)	Mt N per year	2085	8.738
ROW	MAgPIE	Global-EnvirProt	Nitrogen fixation (SDG 15)	Mt N per year	2090	8.6093
ROW	MAgPIE	Global-EnvirProt	Nitrogen fixation (SDG 15)	Mt N per year	2095	8.5862
ROW	MAgPIE	Global-EnvirProt	Nitrogen fixation (SDG 15)	Mt N per year	2100	8.6876
ROW	MAgPIE	Global-GHGPrice	Nitrogen fixation (SDG 15)	Mt N per year	2020	8.2839
ROW	MAgPIE	Global-GHGPrice	Nitrogen fixation (SDG 15)	Mt N per year	2025	8.4936
ROW	MAgPIE	Global-GHGPrice	Nitrogen fixation (SDG 15)	Mt N per year	2030	9.2868
ROW	MAgPIE	Global-GHGPrice	Nitrogen fixation (SDG 15)	Mt N per year	2035	9.4811
ROW	MAgPIE	Global-GHGPrice	Nitrogen fixation (SDG 15)	Mt N per year	2040	10.2592
ROW	MAgPIE	Global-GHGPrice	Nitrogen fixation (SDG 15)	Mt N per year	2045	11.0894
ROW	MAgPIE	Global-GHGPrice	Nitrogen fixation (SDG 15)	Mt N per year	2050	11.6874
ROW	MAgPIE	Global-GHGPrice	Nitrogen fixation (SDG 15)	Mt N per year	2055	12.487
ROW	MAgPIE	Global-GHGPrice	Nitrogen fixation (SDG 15)	Mt N per year	2060	13.1936
ROW	MAgPIE	Global-GHGPrice	Nitrogen fixation (SDG 15)	Mt N per year	2065	13.1999
ROW	MAgPIE	Global-GHGPrice	Nitrogen fixation (SDG 15)	Mt N per year	2070	13.0359
ROW	MAgPIE	Global-GHGPrice	Nitrogen fixation (SDG 15)	Mt N per year	2075	13.065
ROW	MAgPIE	Global-GHGPrice	Nitrogen fixation (SDG 15)	Mt N per year	2080	12.8213
ROW	MAgPIE	Global-GHGPrice	Nitrogen fixation (SDG 15)	Mt N per year	2085	12.4647
ROW	MAgPIE	Global-GHGPrice	Nitrogen fixation (SDG 15)	Mt N per year	2090	11.9505
ROW	MAgPIE	Global-GHGPrice	Nitrogen fixation (SDG 15)	Mt N per year	2095	11.6044
ROW	MAgPIE	Global-GHGPrice	Nitrogen fixation (SDG 15)	Mt N per year	2100	11.2369
ROW	MAgPIE	Global-SustDemand	Nitrogen fixation (SDG 15)	Mt N per year	2020	8.2839
ROW	MAgPIE	Global-SustDemand	Nitrogen fixation (SDG 15)	Mt N per year	2025	7.6495
ROW	MAgPIE	Global-SustDemand	Nitrogen fixation (SDG 15)	Mt N per year	2030	8.28
ROW	MAgPIE	Global-SustDemand	Nitrogen fixation (SDG 15)	Mt N per year	2035	8.4016
ROW	MAgPIE	Global-SustDemand	Nitrogen fixation (SDG 15)	Mt N per year	2040	8.9147
ROW	MAgPIE	Global-SustDemand	Nitrogen fixation (SDG 15)	Mt N per year	2045	9.2702
ROW	MAgPIE	Global-SustDemand	Nitrogen fixation (SDG 15)	Mt N per year	2050	9.2608
ROW	MAgPIE	Global-SustDemand	Nitrogen fixation (SDG 15)	Mt N per year	2055	10.2261
ROW	MAgPIE	Global-SustDemand	Nitrogen fixation (SDG 15)	Mt N per year	2060	11.3877
ROW	MAgPIE	Global-SustDemand	Nitrogen fixation (SDG 15)	Mt N per year	2065	12.0969
ROW	MAgPIE	Global-SustDemand	Nitrogen fixation (SDG 15)	Mt N per year	2070	12.5165
ROW	MAgPIE	Global-SustDemand	Nitrogen fixation (SDG 15)	Mt N per year	2075	12.2936
ROW	MAgPIE	Global-SustDemand	Nitrogen fixation (SDG 15)	Mt N per year	2080	11.5659
ROW	MAgPIE	Global-SustDemand	Nitrogen fixation (SDG 15)	Mt N per year	2085	11.1445
ROW	MAgPIE	Global-SustDemand	Nitrogen fixation (SDG 15)	Mt N per year	2090	10.8767
ROW	MAgPIE	Global-SustDemand	Nitrogen fixation (SDG 15)	Mt N per year	2095	10.1539
ROW	MAgPIE	Global-SustDemand	Nitrogen fixation (SDG 15)	Mt N per year	2100	9.43
ROW	MAgPIE	Global-Inequality	Nitrogen fixation (SDG 15)	Mt N per year	2020	8.2839
ROW	MAgPIE	Global-Inequality	Nitrogen fixation (SDG 15)	Mt N per year	2025	8.073
ROW	MAgPIE	Global-Inequality	Nitrogen fixation (SDG 15)	Mt N per year	2030	9.4054
ROW	MAgPIE	Global-Inequality	Nitrogen fixation (SDG 15)	Mt N per year	2035	10.2878
ROW	MAgPIE	Global-Inequality	Nitrogen fixation (SDG 15)	Mt N per year	2040	10.7349
ROW	MAgPIE	Global-Inequality	Nitrogen fixation (SDG 15)	Mt N per year	2045	11.6044
ROW	MAgPIE	Global-Inequality	Nitrogen fixation (SDG 15)	Mt N per year	2050	12.3401
ROW	MAgPIE	Global-Inequality	Nitrogen fixation (SDG 15)	Mt N per year	2055	13.2588
ROW	MAgPIE	Global-Inequality	Nitrogen fixation (SDG 15)	Mt N per year	2060	13.9861
ROW	MAgPIE	Global-Inequality	Nitrogen fixation (SDG 15)	Mt N per year	2065	15.1724
ROW	MAgPIE	Global-Inequality	Nitrogen fixation (SDG 15)	Mt N per year	2070	15.9664
ROW	MAgPIE	Global-Inequality	Nitrogen fixation (SDG 15)	Mt N per year	2075	16.0728
ROW	MAgPIE	Global-Inequality	Nitrogen fixation (SDG 15)	Mt N per year	2080	15.7984
ROW	MAgPIE	Global-Inequality	Nitrogen fixation (SDG 15)	Mt N per year	2085	15.3682
ROW	MAgPIE	Global-Inequality	Nitrogen fixation (SDG 15)	Mt N per year	2090	14.3066
ROW	MAgPIE	Global-Inequality	Nitrogen fixation (SDG 15)	Mt N per year	2095	13.5379
ROW	MAgPIE	Global-Inequality	Nitrogen fixation (SDG 15)	Mt N per year	2100	12.9483
ROW	MAgPIE	Global-Sustainability	Nitrogen fixation (SDG 15)	Mt N per year	2020	8.2839
ROW	MAgPIE	Global-Sustainability	Nitrogen fixation (SDG 15)	Mt N per year	2025	6.7537
ROW	MAgPIE	Global-Sustainability	Nitrogen fixation (SDG 15)	Mt N per year	2030	6.321
ROW	MAgPIE	Global-Sustainability	Nitrogen fixation (SDG 15)	Mt N per year	2035	6.2618
ROW	MAgPIE	Global-Sustainability	Nitrogen fixation (SDG 15)	Mt N per year	2040	5.7854
ROW	MAgPIE	Global-Sustainability	Nitrogen fixation (SDG 15)	Mt N per year	2045	5.8288
ROW	MAgPIE	Global-Sustainability	Nitrogen fixation (SDG 15)	Mt N per year	2050	5.1672
ROW	MAgPIE	Global-Sustainability	Nitrogen fixation (SDG 15)	Mt N per year	2055	6.0359
ROW	MAgPIE	Global-Sustainability	Nitrogen fixation (SDG 15)	Mt N per year	2060	7.2566
ROW	MAgPIE	Global-Sustainability	Nitrogen fixation (SDG 15)	Mt N per year	2065	7.8199
ROW	MAgPIE	Global-Sustainability	Nitrogen fixation (SDG 15)	Mt N per year	2070	8.3686
ROW	MAgPIE	Global-Sustainability	Nitrogen fixation (SDG 15)	Mt N per year	2075	7.75
ROW	MAgPIE	Global-Sustainability	Nitrogen fixation (SDG 15)	Mt N per year	2080	7.0516
ROW	MAgPIE	Global-Sustainability	Nitrogen fixation (SDG 15)	Mt N per year	2085	7.143
ROW	MAgPIE	Global-Sustainability	Nitrogen fixation (SDG 15)	Mt N per year	2090	6.8532
ROW	MAgPIE	Global-Sustainability	Nitrogen fixation (SDG 15)	Mt N per year	2095	6.2607
ROW	MAgPIE	Global-Sustainability	Nitrogen fixation (SDG 15)	Mt N per year	2100	5.8452
SSA	MAgPIE	Global-EnvirProt	Nitrogen fixation (SDG 15)	Mt N per year	2020	3.477
SSA	MAgPIE	Global-EnvirProt	Nitrogen fixation (SDG 15)	Mt N per year	2025	2.6539
SSA	MAgPIE	Global-EnvirProt	Nitrogen fixation (SDG 15)	Mt N per year	2030	2.7097
SSA	MAgPIE	Global-EnvirProt	Nitrogen fixation (SDG 15)	Mt N per year	2035	2.8912
SSA	MAgPIE	Global-EnvirProt	Nitrogen fixation (SDG 15)	Mt N per year	2040	2.6663
SSA	MAgPIE	Global-EnvirProt	Nitrogen fixation (SDG 15)	Mt N per year	2045	2.4923
SSA	MAgPIE	Global-EnvirProt	Nitrogen fixation (SDG 15)	Mt N per year	2050	2.2725
SSA	MAgPIE	Global-EnvirProt	Nitrogen fixation (SDG 15)	Mt N per year	2055	2.863
SSA	MAgPIE	Global-EnvirProt	Nitrogen fixation (SDG 15)	Mt N per year	2060	3.3505
SSA	MAgPIE	Global-EnvirProt	Nitrogen fixation (SDG 15)	Mt N per year	2065	3.8064
SSA	MAgPIE	Global-EnvirProt	Nitrogen fixation (SDG 15)	Mt N per year	2070	4.2237
SSA	MAgPIE	Global-EnvirProt	Nitrogen fixation (SDG 15)	Mt N per year	2075	4.6092
SSA	MAgPIE	Global-EnvirProt	Nitrogen fixation (SDG 15)	Mt N per year	2080	4.8953
SSA	MAgPIE	Global-EnvirProt	Nitrogen fixation (SDG 15)	Mt N per year	2085	4.9064
SSA	MAgPIE	Global-EnvirProt	Nitrogen fixation (SDG 15)	Mt N per year	2090	4.9581
SSA	MAgPIE	Global-EnvirProt	Nitrogen fixation (SDG 15)	Mt N per year	2095	5.247
SSA	MAgPIE	Global-EnvirProt	Nitrogen fixation (SDG 15)	Mt N per year	2100	5.5182
SSA	MAgPIE	Global-GHGPrice	Nitrogen fixation (SDG 15)	Mt N per year	2020	3.477
SSA	MAgPIE	Global-GHGPrice	Nitrogen fixation (SDG 15)	Mt N per year	2025	3.5155
SSA	MAgPIE	Global-GHGPrice	Nitrogen fixation (SDG 15)	Mt N per year	2030	3.7747
SSA	MAgPIE	Global-GHGPrice	Nitrogen fixation (SDG 15)	Mt N per year	2035	4.3074
SSA	MAgPIE	Global-GHGPrice	Nitrogen fixation (SDG 15)	Mt N per year	2040	4.936
SSA	MAgPIE	Global-GHGPrice	Nitrogen fixation (SDG 15)	Mt N per year	2045	5.0681
SSA	MAgPIE	Global-GHGPrice	Nitrogen fixation (SDG 15)	Mt N per year	2050	5.2609
SSA	MAgPIE	Global-GHGPrice	Nitrogen fixation (SDG 15)	Mt N per year	2055	6.5075
SSA	MAgPIE	Global-GHGPrice	Nitrogen fixation (SDG 15)	Mt N per year	2060	7.6444
SSA	MAgPIE	Global-GHGPrice	Nitrogen fixation (SDG 15)	Mt N per year	2065	8.8374
SSA	MAgPIE	Global-GHGPrice	Nitrogen fixation (SDG 15)	Mt N per year	2070	9.7716
SSA	MAgPIE	Global-GHGPrice	Nitrogen fixation (SDG 15)	Mt N per year	2075	10.799
SSA	MAgPIE	Global-GHGPrice	Nitrogen fixation (SDG 15)	Mt N per year	2080	11.6596
SSA	MAgPIE	Global-GHGPrice	Nitrogen fixation (SDG 15)	Mt N per year	2085	12.234
SSA	MAgPIE	Global-GHGPrice	Nitrogen fixation (SDG 15)	Mt N per year	2090	12.769
SSA	MAgPIE	Global-GHGPrice	Nitrogen fixation (SDG 15)	Mt N per year	2095	12.9824
SSA	MAgPIE	Global-GHGPrice	Nitrogen fixation (SDG 15)	Mt N per year	2100	13.2485
SSA	MAgPIE	Global-SustDemand	Nitrogen fixation (SDG 15)	Mt N per year	2020	3.477
SSA	MAgPIE	Global-SustDemand	Nitrogen fixation (SDG 15)	Mt N per year	2025	3.6819
SSA	MAgPIE	Global-SustDemand	Nitrogen fixation (SDG 15)	Mt N per year	2030	4.1414
SSA	MAgPIE	Global-SustDemand	Nitrogen fixation (SDG 15)	Mt N per year	2035	4.74
SSA	MAgPIE	Global-SustDemand	Nitrogen fixation (SDG 15)	Mt N per year	2040	5.0234
SSA	MAgPIE	Global-SustDemand	Nitrogen fixation (SDG 15)	Mt N per year	2045	5.2179
SSA	MAgPIE	Global-SustDemand	Nitrogen fixation (SDG 15)	Mt N per year	2050	5.0424
SSA	MAgPIE	Global-SustDemand	Nitrogen fixation (SDG 15)	Mt N per year	2055	5.761
SSA	MAgPIE	Global-SustDemand	Nitrogen fixation (SDG 15)	Mt N per year	2060	6.0804
SSA	MAgPIE	Global-SustDemand	Nitrogen fixation (SDG 15)	Mt N per year	2065	6.0531
SSA	MAgPIE	Global-SustDemand	Nitrogen fixation (SDG 15)	Mt N per year	2070	5.9211
SSA	MAgPIE	Global-SustDemand	Nitrogen fixation (SDG 15)	Mt N per year	2075	5.7446
SSA	MAgPIE	Global-SustDemand	Nitrogen fixation (SDG 15)	Mt N per year	2080	5.5624
SSA	MAgPIE	Global-SustDemand	Nitrogen fixation (SDG 15)	Mt N per year	2085	5.3772
SSA	MAgPIE	Global-SustDemand	Nitrogen fixation (SDG 15)	Mt N per year	2090	5.0912
SSA	MAgPIE	Global-SustDemand	Nitrogen fixation (SDG 15)	Mt N per year	2095	4.6787
SSA	MAgPIE	Global-SustDemand	Nitrogen fixation (SDG 15)	Mt N per year	2100	4.209
SSA	MAgPIE	Global-Inequality	Nitrogen fixation (SDG 15)	Mt N per year	2020	3.477
SSA	MAgPIE	Global-Inequality	Nitrogen fixation (SDG 15)	Mt N per year	2025	3.4304
SSA	MAgPIE	Global-Inequality	Nitrogen fixation (SDG 15)	Mt N per year	2030	3.7764
SSA	MAgPIE	Global-Inequality	Nitrogen fixation (SDG 15)	Mt N per year	2035	4.3501
SSA	MAgPIE	Global-Inequality	Nitrogen fixation (SDG 15)	Mt N per year	2040	4.8019
SSA	MAgPIE	Global-Inequality	Nitrogen fixation (SDG 15)	Mt N per year	2045	5.1295
SSA	MAgPIE	Global-Inequality	Nitrogen fixation (SDG 15)	Mt N per year	2050	5.271
SSA	MAgPIE	Global-Inequality	Nitrogen fixation (SDG 15)	Mt N per year	2055	6.2286
SSA	MAgPIE	Global-Inequality	Nitrogen fixation (SDG 15)	Mt N per year	2060	7.2605
SSA	MAgPIE	Global-Inequality	Nitrogen fixation (SDG 15)	Mt N per year	2065	8.2406
SSA	MAgPIE	Global-Inequality	Nitrogen fixation (SDG 15)	Mt N per year	2070	9.1127
SSA	MAgPIE	Global-Inequality	Nitrogen fixation (SDG 15)	Mt N per year	2075	9.9285
SSA	MAgPIE	Global-Inequality	Nitrogen fixation (SDG 15)	Mt N per year	2080	10.7113
SSA	MAgPIE	Global-Inequality	Nitrogen fixation (SDG 15)	Mt N per year	2085	11.2407
SSA	MAgPIE	Global-Inequality	Nitrogen fixation (SDG 15)	Mt N per year	2090	11.5825
SSA	MAgPIE	Global-Inequality	Nitrogen fixation (SDG 15)	Mt N per year	2095	12.2718
SSA	MAgPIE	Global-Inequality	Nitrogen fixation (SDG 15)	Mt N per year	2100	12.2912
SSA	MAgPIE	Global-Sustainability	Nitrogen fixation (SDG 15)	Mt N per year	2020	3.477
SSA	MAgPIE	Global-Sustainability	Nitrogen fixation (SDG 15)	Mt N per year	2025	2.7782
SSA	MAgPIE	Global-Sustainability	Nitrogen fixation (SDG 15)	Mt N per year	2030	2.8474
SSA	MAgPIE	Global-Sustainability	Nitrogen fixation (SDG 15)	Mt N per year	2035	2.9333
SSA	MAgPIE	Global-Sustainability	Nitrogen fixation (SDG 15)	Mt N per year	2040	2.8398
SSA	MAgPIE	Global-Sustainability	Nitrogen fixation (SDG 15)	Mt N per year	2045	2.9367
SSA	MAgPIE	Global-Sustainability	Nitrogen fixation (SDG 15)	Mt N per year	2050	3.0439
SSA	MAgPIE	Global-Sustainability	Nitrogen fixation (SDG 15)	Mt N per year	2055	3.1774
SSA	MAgPIE	Global-Sustainability	Nitrogen fixation (SDG 15)	Mt N per year	2060	3.3637
SSA	MAgPIE	Global-Sustainability	Nitrogen fixation (SDG 15)	Mt N per year	2065	3.5367
SSA	MAgPIE	Global-Sustainability	Nitrogen fixation (SDG 15)	Mt N per year	2070	3.5075
SSA	MAgPIE	Global-Sustainability	Nitrogen fixation (SDG 15)	Mt N per year	2075	3.3833
SSA	MAgPIE	Global-Sustainability	Nitrogen fixation (SDG 15)	Mt N per year	2080	3.3061
SSA	MAgPIE	Global-Sustainability	Nitrogen fixation (SDG 15)	Mt N per year	2085	3.2815
SSA	MAgPIE	Global-Sustainability	Nitrogen fixation (SDG 15)	Mt N per year	2090	3.1593
SSA	MAgPIE	Global-Sustainability	Nitrogen fixation (SDG 15)	Mt N per year	2095	3.0163
SSA	MAgPIE	Global-Sustainability	Nitrogen fixation (SDG 15)	Mt N per year	2100	2.916

## Sheet: Fig3f
region_class	model	scenario	variable	unit	period	value
OECD90+EU	MAgPIE	Global-EnvirProt	Agricultural water use (SDG 6)	km3 per year	2020	279.26
OECD90+EU	MAgPIE	Global-EnvirProt	Agricultural water use (SDG 6)	km3 per year	2025	267.229
OECD90+EU	MAgPIE	Global-EnvirProt	Agricultural water use (SDG 6)	km3 per year	2030	258.847
OECD90+EU	MAgPIE	Global-EnvirProt	Agricultural water use (SDG 6)	km3 per year	2035	246.222
OECD90+EU	MAgPIE	Global-EnvirProt	Agricultural water use (SDG 6)	km3 per year	2040	232.554
OECD90+EU	MAgPIE	Global-EnvirProt	Agricultural water use (SDG 6)	km3 per year	2045	243.443
OECD90+EU	MAgPIE	Global-EnvirProt	Agricultural water use (SDG 6)	km3 per year	2050	262.929
OECD90+EU	MAgPIE	Global-EnvirProt	Agricultural water use (SDG 6)	km3 per year	2055	272.552
OECD90+EU	MAgPIE	Global-EnvirProt	Agricultural water use (SDG 6)	km3 per year	2060	284.565
OECD90+EU	MAgPIE	Global-EnvirProt	Agricultural water use (SDG 6)	km3 per year	2065	294.063
OECD90+EU	MAgPIE	Global-EnvirProt	Agricultural water use (SDG 6)	km3 per year	2070	300.276
OECD90+EU	MAgPIE	Global-EnvirProt	Agricultural water use (SDG 6)	km3 per year	2075	359.139
OECD90+EU	MAgPIE	Global-EnvirProt	Agricultural water use (SDG 6)	km3 per year	2080	372.863
OECD90+EU	MAgPIE	Global-EnvirProt	Agricultural water use (SDG 6)	km3 per year	2085	397.415
OECD90+EU	MAgPIE	Global-EnvirProt	Agricultural water use (SDG 6)	km3 per year	2090	401.695
OECD90+EU	MAgPIE	Global-EnvirProt	Agricultural water use (SDG 6)	km3 per year	2095	408.188
OECD90+EU	MAgPIE	Global-EnvirProt	Agricultural water use (SDG 6)	km3 per year	2100	407.987
OECD90+EU	MAgPIE	Global-GHGPrice	Agricultural water use (SDG 6)	km3 per year	2020	279.26
OECD90+EU	MAgPIE	Global-GHGPrice	Agricultural water use (SDG 6)	km3 per year	2025	268.867
OECD90+EU	MAgPIE	Global-GHGPrice	Agricultural water use (SDG 6)	km3 per year	2030	258.753
OECD90+EU	MAgPIE	Global-GHGPrice	Agricultural water use (SDG 6)	km3 per year	2035	245.497
OECD90+EU	MAgPIE	Global-GHGPrice	Agricultural water use (SDG 6)	km3 per year	2040	247.462
OECD90+EU	MAgPIE	Global-GHGPrice	Agricultural water use (SDG 6)	km3 per year	2045	323.425
OECD90+EU	MAgPIE	Global-GHGPrice	Agricultural water use (SDG 6)	km3 per year	2050	323.257
OECD90+EU	MAgPIE	Global-GHGPrice	Agricultural water use (SDG 6)	km3 per year	2055	335.404
OECD90+EU	MAgPIE	Global-GHGPrice	Agricultural water use (SDG 6)	km3 per year	2060	339.804
OECD90+EU	MAgPIE	Global-GHGPrice	Agricultural water use (SDG 6)	km3 per year	2065	354.067
OECD90+EU	MAgPIE	Global-GHGPrice	Agricultural water use (SDG 6)	km3 per year	2070	359.691
OECD90+EU	MAgPIE	Global-GHGPrice	Agricultural water use (SDG 6)	km3 per year	2075	360.949
OECD90+EU	MAgPIE	Global-GHGPrice	Agricultural water use (SDG 6)	km3 per year	2080	360.799
OECD90+EU	MAgPIE	Global-GHGPrice	Agricultural water use (SDG 6)	km3 per year	2085	365.314
OECD90+EU	MAgPIE	Global-GHGPrice	Agricultural water use (SDG 6)	km3 per year	2090	393.177
OECD90+EU	MAgPIE	Global-GHGPrice	Agricultural water use (SDG 6)	km3 per year	2095	405.891
OECD90+EU	MAgPIE	Global-GHGPrice	Agricultural water use (SDG 6)	km3 per year	2100	417.958
OECD90+EU	MAgPIE	Global-SustDemand	Agricultural water use (SDG 6)	km3 per year	2020	279.26
OECD90+EU	MAgPIE	Global-SustDemand	Agricultural water use (SDG 6)	km3 per year	2025	252.834
OECD90+EU	MAgPIE	Global-SustDemand	Agricultural water use (SDG 6)	km3 per year	2030	236.757
OECD90+EU	MAgPIE	Global-SustDemand	Agricultural water use (SDG 6)	km3 per year	2035	213.523
OECD90+EU	MAgPIE	Global-SustDemand	Agricultural water use (SDG 6)	km3 per year	2040	191.158
OECD90+EU	MAgPIE	Global-SustDemand	Agricultural water use (SDG 6)	km3 per year	2045	159.025
OECD90+EU	MAgPIE	Global-SustDemand	Agricultural water use (SDG 6)	km3 per year	2050	151.523
OECD90+EU	MAgPIE	Global-SustDemand	Agricultural water use (SDG 6)	km3 per year	2055	153.679
OECD90+EU	MAgPIE	Global-SustDemand	Agricultural water use (SDG 6)	km3 per year	2060	148.199
OECD90+EU	MAgPIE	Global-SustDemand	Agricultural water use (SDG 6)	km3 per year	2065	147.775
OECD90+EU	MAgPIE	Global-SustDemand	Agricultural water use (SDG 6)	km3 per year	2070	143.009
OECD90+EU	MAgPIE	Global-SustDemand	Agricultural water use (SDG 6)	km3 per year	2075	136.828
OECD90+EU	MAgPIE	Global-SustDemand	Agricultural water use (SDG 6)	km3 per year	2080	137.271
OECD90+EU	MAgPIE	Global-SustDemand	Agricultural water use (SDG 6)	km3 per year	2085	133.69
OECD90+EU	MAgPIE	Global-SustDemand	Agricultural water use (SDG 6)	km3 per year	2090	132.316
OECD90+EU	MAgPIE	Global-SustDemand	Agricultural water use (SDG 6)	km3 per year	2095	135.088
OECD90+EU	MAgPIE	Global-SustDemand	Agricultural water use (SDG 6)	km3 per year	2100	127.688
OECD90+EU	MAgPIE	Global-Inequality	Agricultural water use (SDG 6)	km3 per year	2020	279.26
OECD90+EU	MAgPIE	Global-Inequality	Agricultural water use (SDG 6)	km3 per year	2025	265.677
OECD90+EU	MAgPIE	Global-Inequality	Agricultural water use (SDG 6)	km3 per year	2030	256.918
OECD90+EU	MAgPIE	Global-Inequality	Agricultural water use (SDG 6)	km3 per year	2035	243.343
OECD90+EU	MAgPIE	Global-Inequality	Agricultural water use (SDG 6)	km3 per year	2040	222.943
OECD90+EU	MAgPIE	Global-Inequality	Agricultural water use (SDG 6)	km3 per year	2045	231.338
OECD90+EU	MAgPIE	Global-Inequality	Agricultural water use (SDG 6)	km3 per year	2050	248.842
OECD90+EU	MAgPIE	Global-Inequality	Agricultural water use (SDG 6)	km3 per year	2055	272.279
OECD90+EU	MAgPIE	Global-Inequality	Agricultural water use (SDG 6)	km3 per year	2060	278.318
OECD90+EU	MAgPIE	Global-Inequality	Agricultural water use (SDG 6)	km3 per year	2065	291.582
OECD90+EU	MAgPIE	Global-Inequality	Agricultural water use (SDG 6)	km3 per year	2070	296.448
OECD90+EU	MAgPIE	Global-Inequality	Agricultural water use (SDG 6)	km3 per year	2075	343.674
OECD90+EU	MAgPIE	Global-Inequality	Agricultural water use (SDG 6)	km3 per year	2080	387.642
OECD90+EU	MAgPIE	Global-Inequality	Agricultural water use (SDG 6)	km3 per year	2085	405.436
OECD90+EU	MAgPIE	Global-Inequality	Agricultural water use (SDG 6)	km3 per year	2090	416.111
OECD90+EU	MAgPIE	Global-Inequality	Agricultural water use (SDG 6)	km3 per year	2095	415.199
OECD90+EU	MAgPIE	Global-Inequality	Agricultural water use (SDG 6)	km3 per year	2100	417.545
OECD90+EU	MAgPIE	Global-Sustainability	Agricultural water use (SDG 6)	km3 per year	2020	279.26
OECD90+EU	MAgPIE	Global-Sustainability	Agricultural water use (SDG 6)	km3 per year	2025	254.002
OECD90+EU	MAgPIE	Global-Sustainability	Agricultural water use (SDG 6)	km3 per year	2030	233.331
OECD90+EU	MAgPIE	Global-Sustainability	Agricultural water use (SDG 6)	km3 per year	2035	221.088
OECD90+EU	MAgPIE	Global-Sustainability	Agricultural water use (SDG 6)	km3 per year	2040	191.718
OECD90+EU	MAgPIE	Global-Sustainability	Agricultural water use (SDG 6)	km3 per year	2045	182.819
OECD90+EU	MAgPIE	Global-Sustainability	Agricultural water use (SDG 6)	km3 per year	2050	185.973
OECD90+EU	MAgPIE	Global-Sustainability	Agricultural water use (SDG 6)	km3 per year	2055	187.577
OECD90+EU	MAgPIE	Global-Sustainability	Agricultural water use (SDG 6)	km3 per year	2060	196.946
OECD90+EU	MAgPIE	Global-Sustainability	Agricultural water use (SDG 6)	km3 per year	2065	199.633
OECD90+EU	MAgPIE	Global-Sustainability	Agricultural water use (SDG 6)	km3 per year	2070	180.431
OECD90+EU	MAgPIE	Global-Sustainability	Agricultural water use (SDG 6)	km3 per year	2075	185.643
OECD90+EU	MAgPIE	Global-Sustainability	Agricultural water use (SDG 6)	km3 per year	2080	181.632
OECD90+EU	MAgPIE	Global-Sustainability	Agricultural water use (SDG 6)	km3 per year	2085	179.025
OECD90+EU	MAgPIE	Global-Sustainability	Agricultural water use (SDG 6)	km3 per year	2090	167.86
OECD90+EU	MAgPIE	Global-Sustainability	Agricultural water use (SDG 6)	km3 per year	2095	172.368
OECD90+EU	MAgPIE	Global-Sustainability	Agricultural water use (SDG 6)	km3 per year	2100	164.055
ASIA	MAgPIE	Global-EnvirProt	Agricultural water use (SDG 6)	km3 per year	2020	989.202
ASIA	MAgPIE	Global-EnvirProt	Agricultural water use (SDG 6)	km3 per year	2025	953.274
ASIA	MAgPIE	Global-EnvirProt	Agricultural water use (SDG 6)	km3 per year	2030	1005.88
ASIA	MAgPIE	Global-EnvirProt	Agricultural water use (SDG 6)	km3 per year	2035	1006.48
ASIA	MAgPIE	Global-EnvirProt	Agricultural water use (SDG 6)	km3 per year	2040	988.177
ASIA	MAgPIE	Global-EnvirProt	Agricultural water use (SDG 6)	km3 per year	2045	956.324
ASIA	MAgPIE	Global-EnvirProt	Agricultural water use (SDG 6)	km3 per year	2050	929.186
ASIA	MAgPIE	Global-EnvirProt	Agricultural water use (SDG 6)	km3 per year	2055	934.813
ASIA	MAgPIE	Global-EnvirProt	Agricultural water use (SDG 6)	km3 per year	2060	926.682
ASIA	MAgPIE	Global-EnvirProt	Agricultural water use (SDG 6)	km3 per year	2065	924.423
ASIA	MAgPIE	Global-EnvirProt	Agricultural water use (SDG 6)	km3 per year	2070	896.804
ASIA	MAgPIE	Global-EnvirProt	Agricultural water use (SDG 6)	km3 per year	2075	898.615
ASIA	MAgPIE	Global-EnvirProt	Agricultural water use (SDG 6)	km3 per year	2080	878.791
ASIA	MAgPIE	Global-EnvirProt	Agricultural water use (SDG 6)	km3 per year	2085	870.224
ASIA	MAgPIE	Global-EnvirProt	Agricultural water use (SDG 6)	km3 per year	2090	857.177
ASIA	MAgPIE	Global-EnvirProt	Agricultural water use (SDG 6)	km3 per year	2095	841.087
ASIA	MAgPIE	Global-EnvirProt	Agricultural water use (SDG 6)	km3 per year	2100	833.137
ASIA	MAgPIE	Global-GHGPrice	Agricultural water use (SDG 6)	km3 per year	2020	989.202
ASIA	MAgPIE	Global-GHGPrice	Agricultural water use (SDG 6)	km3 per year	2025	1018.16
ASIA	MAgPIE	Global-GHGPrice	Agricultural water use (SDG 6)	km3 per year	2030	1122.31
ASIA	MAgPIE	Global-GHGPrice	Agricultural water use (SDG 6)	km3 per year	2035	1157.45
ASIA	MAgPIE	Global-GHGPrice	Agricultural water use (SDG 6)	km3 per year	2040	1130.55
ASIA	MAgPIE	Global-GHGPrice	Agricultural water use (SDG 6)	km3 per year	2045	1094.34
ASIA	MAgPIE	Global-GHGPrice	Agricultural water use (SDG 6)	km3 per year	2050	1082.95
ASIA	MAgPIE	Global-GHGPrice	Agricultural water use (SDG 6)	km3 per year	2055	1078.04
ASIA	MAgPIE	Global-GHGPrice	Agricultural water use (SDG 6)	km3 per year	2060	1066.96
ASIA	MAgPIE	Global-GHGPrice	Agricultural water use (SDG 6)	km3 per year	2065	1039.05
ASIA	MAgPIE	Global-GHGPrice	Agricultural water use (SDG 6)	km3 per year	2070	1024.1
ASIA	MAgPIE	Global-GHGPrice	Agricultural water use (SDG 6)	km3 per year	2075	1010.02
ASIA	MAgPIE	Global-GHGPrice	Agricultural water use (SDG 6)	km3 per year	2080	989.173
ASIA	MAgPIE	Global-GHGPrice	Agricultural water use (SDG 6)	km3 per year	2085	949.238
ASIA	MAgPIE	Global-GHGPrice	Agricultural water use (SDG 6)	km3 per year	2090	930.815
ASIA	MAgPIE	Global-GHGPrice	Agricultural water use (SDG 6)	km3 per year	2095	914.311
ASIA	MAgPIE	Global-GHGPrice	Agricultural water use (SDG 6)	km3 per year	2100	894.619
ASIA	MAgPIE	Global-SustDemand	Agricultural water use (SDG 6)	km3 per year	2020	989.202
ASIA	MAgPIE	Global-SustDemand	Agricultural water use (SDG 6)	km3 per year	2025	972.408
ASIA	MAgPIE	Global-SustDemand	Agricultural water use (SDG 6)	km3 per year	2030	945.767
ASIA	MAgPIE	Global-SustDemand	Agricultural water use (SDG 6)	km3 per year	2035	958.759
ASIA	MAgPIE	Global-SustDemand	Agricultural water use (SDG 6)	km3 per year	2040	928.289
ASIA	MAgPIE	Global-SustDemand	Agricultural water use (SDG 6)	km3 per year	2045	904.573
ASIA	MAgPIE	Global-SustDemand	Agricultural water use (SDG 6)	km3 per year	2050	871.287
ASIA	MAgPIE	Global-SustDemand	Agricultural water use (SDG 6)	km3 per year	2055	862.557
ASIA	MAgPIE	Global-SustDemand	Agricultural water use (SDG 6)	km3 per year	2060	844.138
ASIA	MAgPIE	Global-SustDemand	Agricultural water use (SDG 6)	km3 per year	2065	821.615
ASIA	MAgPIE	Global-SustDemand	Agricultural water use (SDG 6)	km3 per year	2070	805.876
ASIA	MAgPIE	Global-SustDemand	Agricultural water use (SDG 6)	km3 per year	2075	812.767
ASIA	MAgPIE	Global-SustDemand	Agricultural water use (SDG 6)	km3 per year	2080	807.389
ASIA	MAgPIE	Global-SustDemand	Agricultural water use (SDG 6)	km3 per year	2085	806.914
ASIA	MAgPIE	Global-SustDemand	Agricultural water use (SDG 6)	km3 per year	2090	794.344
ASIA	MAgPIE	Global-SustDemand	Agricultural water use (SDG 6)	km3 per year	2095	786.435
ASIA	MAgPIE	Global-SustDemand	Agricultural water use (SDG 6)	km3 per year	2100	780.109
ASIA	MAgPIE	Global-Inequality	Agricultural water use (SDG 6)	km3 per year	2020	989.202
ASIA	MAgPIE	Global-Inequality	Agricultural water use (SDG 6)	km3 per year	2025	985.814
ASIA	MAgPIE	Global-Inequality	Agricultural water use (SDG 6)	km3 per year	2030	1024.53
ASIA	MAgPIE	Global-Inequality	Agricultural water use (SDG 6)	km3 per year	2035	1079.07
ASIA	MAgPIE	Global-Inequality	Agricultural water use (SDG 6)	km3 per year	2040	1062.72
ASIA	MAgPIE	Global-Inequality	Agricultural water use (SDG 6)	km3 per year	2045	1024.97
ASIA	MAgPIE	Global-Inequality	Agricultural water use (SDG 6)	km3 per year	2050	1037.59
ASIA	MAgPIE	Global-Inequality	Agricultural water use (SDG 6)	km3 per year	2055	1036.19
ASIA	MAgPIE	Global-Inequality	Agricultural water use (SDG 6)	km3 per year	2060	1015.3
ASIA	MAgPIE	Global-Inequality	Agricultural water use (SDG 6)	km3 per year	2065	996.969
ASIA	MAgPIE	Global-Inequality	Agricultural water use (SDG 6)	km3 per year	2070	974.629
ASIA	MAgPIE	Global-Inequality	Agricultural water use (SDG 6)	km3 per year	2075	955.59
ASIA	MAgPIE	Global-Inequality	Agricultural water use (SDG 6)	km3 per year	2080	931.12
ASIA	MAgPIE	Global-Inequality	Agricultural water use (SDG 6)	km3 per year	2085	936.996
ASIA	MAgPIE	Global-Inequality	Agricultural water use (SDG 6)	km3 per year	2090	916.925
ASIA	MAgPIE	Global-Inequality	Agricultural water use (SDG 6)	km3 per year	2095	904.002
ASIA	MAgPIE	Global-Inequality	Agricultural water use (SDG 6)	km3 per year	2100	904.239
ASIA	MAgPIE	Global-Sustainability	Agricultural water use (SDG 6)	km3 per year	2020	989.202
ASIA	MAgPIE	Global-Sustainability	Agricultural water use (SDG 6)	km3 per year	2025	996.982
ASIA	MAgPIE	Global-Sustainability	Agricultural water use (SDG 6)	km3 per year	2030	986.478
ASIA	MAgPIE	Global-Sustainability	Agricultural water use (SDG 6)	km3 per year	2035	942.842
ASIA	MAgPIE	Global-Sustainability	Agricultural water use (SDG 6)	km3 per year	2040	876.023
ASIA	MAgPIE	Global-Sustainability	Agricultural water use (SDG 6)	km3 per year	2045	813.381
ASIA	MAgPIE	Global-Sustainability	Agricultural water use (SDG 6)	km3 per year	2050	764.297
ASIA	MAgPIE	Global-Sustainability	Agricultural water use (SDG 6)	km3 per year	2055	791.593
ASIA	MAgPIE	Global-Sustainability	Agricultural water use (SDG 6)	km3 per year	2060	782.865
ASIA	MAgPIE	Global-Sustainability	Agricultural water use (SDG 6)	km3 per year	2065	746.392
ASIA	MAgPIE	Global-Sustainability	Agricultural water use (SDG 6)	km3 per year	2070	737.155
ASIA	MAgPIE	Global-Sustainability	Agricultural water use (SDG 6)	km3 per year	2075	718.451
ASIA	MAgPIE	Global-Sustainability	Agricultural water use (SDG 6)	km3 per year	2080	699.943
ASIA	MAgPIE	Global-Sustainability	Agricultural water use (SDG 6)	km3 per year	2085	688.859
ASIA	MAgPIE	Global-Sustainability	Agricultural water use (SDG 6)	km3 per year	2090	658.246
ASIA	MAgPIE	Global-Sustainability	Agricultural water use (SDG 6)	km3 per year	2095	637.172
ASIA	MAgPIE	Global-Sustainability	Agricultural water use (SDG 6)	km3 per year	2100	633.787
LAM	MAgPIE	Global-EnvirProt	Agricultural water use (SDG 6)	km3 per year	2020	140.4
LAM	MAgPIE	Global-EnvirProt	Agricultural water use (SDG 6)	km3 per year	2025	134.132
LAM	MAgPIE	Global-EnvirProt	Agricultural water use (SDG 6)	km3 per year	2030	139.86
LAM	MAgPIE	Global-EnvirProt	Agricultural water use (SDG 6)	km3 per year	2035	136.396
LAM	MAgPIE	Global-EnvirProt	Agricultural water use (SDG 6)	km3 per year	2040	160.07
LAM	MAgPIE	Global-EnvirProt	Agricultural water use (SDG 6)	km3 per year	2045	199.783
LAM	MAgPIE	Global-EnvirProt	Agricultural water use (SDG 6)	km3 per year	2050	221.105
LAM	MAgPIE	Global-EnvirProt	Agricultural water use (SDG 6)	km3 per year	2055	256.845
LAM	MAgPIE	Global-EnvirProt	Agricultural water use (SDG 6)	km3 per year	2060	262.858
LAM	MAgPIE	Global-EnvirProt	Agricultural water use (SDG 6)	km3 per year	2065	262.835
LAM	MAgPIE	Global-EnvirProt	Agricultural water use (SDG 6)	km3 per year	2070	257.419
LAM	MAgPIE	Global-EnvirProt	Agricultural water use (SDG 6)	km3 per year	2075	253.756
LAM	MAgPIE	Global-EnvirProt	Agricultural water use (SDG 6)	km3 per year	2080	249.292
LAM	MAgPIE	Global-EnvirProt	Agricultural water use (SDG 6)	km3 per year	2085	249.006
LAM	MAgPIE	Global-EnvirProt	Agricultural water use (SDG 6)	km3 per year	2090	248.041
LAM	MAgPIE	Global-EnvirProt	Agricultural water use (SDG 6)	km3 per year	2095	248.748
LAM	MAgPIE	Global-EnvirProt	Agricultural water use (SDG 6)	km3 per year	2100	248.718
LAM	MAgPIE	Global-GHGPrice	Agricultural water use (SDG 6)	km3 per year	2020	140.4
LAM	MAgPIE	Global-GHGPrice	Agricultural water use (SDG 6)	km3 per year	2025	141.861
LAM	MAgPIE	Global-GHGPrice	Agricultural water use (SDG 6)	km3 per year	2030	149.169
LAM	MAgPIE	Global-GHGPrice	Agricultural water use (SDG 6)	km3 per year	2035	149.665
LAM	MAgPIE	Global-GHGPrice	Agricultural water use (SDG 6)	km3 per year	2040	173.522
LAM	MAgPIE	Global-GHGPrice	Agricultural water use (SDG 6)	km3 per year	2045	202.926
LAM	MAgPIE	Global-GHGPrice	Agricultural water use (SDG 6)	km3 per year	2050	221.212
LAM	MAgPIE	Global-GHGPrice	Agricultural water use (SDG 6)	km3 per year	2055	234.165
LAM	MAgPIE	Global-GHGPrice	Agricultural water use (SDG 6)	km3 per year	2060	247.899
LAM	MAgPIE	Global-GHGPrice	Agricultural water use (SDG 6)	km3 per year	2065	245.63
LAM	MAgPIE	Global-GHGPrice	Agricultural water use (SDG 6)	km3 per year	2070	256.258
LAM	MAgPIE	Global-GHGPrice	Agricultural water use (SDG 6)	km3 per year	2075	292.117
LAM	MAgPIE	Global-GHGPrice	Agricultural water use (SDG 6)	km3 per year	2080	309.216
LAM	MAgPIE	Global-GHGPrice	Agricultural water use (SDG 6)	km3 per year	2085	324.957
LAM	MAgPIE	Global-GHGPrice	Agricultural water use (SDG 6)	km3 per year	2090	340.718
LAM	MAgPIE	Global-GHGPrice	Agricultural water use (SDG 6)	km3 per year	2095	347.174
LAM	MAgPIE	Global-GHGPrice	Agricultural water use (SDG 6)	km3 per year	2100	378.523
LAM	MAgPIE	Global-SustDemand	Agricultural water use (SDG 6)	km3 per year	2020	140.4
LAM	MAgPIE	Global-SustDemand	Agricultural water use (SDG 6)	km3 per year	2025	132.386
LAM	MAgPIE	Global-SustDemand	Agricultural water use (SDG 6)	km3 per year	2030	128.743
LAM	MAgPIE	Global-SustDemand	Agricultural water use (SDG 6)	km3 per year	2035	127.565
LAM	MAgPIE	Global-SustDemand	Agricultural water use (SDG 6)	km3 per year	2040	127.607
LAM	MAgPIE	Global-SustDemand	Agricultural water use (SDG 6)	km3 per year	2045	119.681
LAM	MAgPIE	Global-SustDemand	Agricultural water use (SDG 6)	km3 per year	2050	125.643
LAM	MAgPIE	Global-SustDemand	Agricultural water use (SDG 6)	km3 per year	2055	127.452
LAM	MAgPIE	Global-SustDemand	Agricultural water use (SDG 6)	km3 per year	2060	129.865
LAM	MAgPIE	Global-SustDemand	Agricultural water use (SDG 6)	km3 per year	2065	135.739
LAM	MAgPIE	Global-SustDemand	Agricultural water use (SDG 6)	km3 per year	2070	136.886
LAM	MAgPIE	Global-SustDemand	Agricultural water use (SDG 6)	km3 per year	2075	132.841
LAM	MAgPIE	Global-SustDemand	Agricultural water use (SDG 6)	km3 per year	2080	129.092
LAM	MAgPIE	Global-SustDemand	Agricultural water use (SDG 6)	km3 per year	2085	125.142
LAM	MAgPIE	Global-SustDemand	Agricultural water use (SDG 6)	km3 per year	2090	127.567
LAM	MAgPIE	Global-SustDemand	Agricultural water use (SDG 6)	km3 per year	2095	122.828
LAM	MAgPIE	Global-SustDemand	Agricultural water use (SDG 6)	km3 per year	2100	122.492
LAM	MAgPIE	Global-Inequality	Agricultural water use (SDG 6)	km3 per year	2020	140.4
LAM	MAgPIE	Global-Inequality	Agricultural water use (SDG 6)	km3 per year	2025	144.116
LAM	MAgPIE	Global-Inequality	Agricultural water use (SDG 6)	km3 per year	2030	144.111
LAM	MAgPIE	Global-Inequality	Agricultural water use (SDG 6)	km3 per year	2035	140.023
LAM	MAgPIE	Global-Inequality	Agricultural water use (SDG 6)	km3 per year	2040	147.229
LAM	MAgPIE	Global-Inequality	Agricultural water use (SDG 6)	km3 per year	2045	165.074
LAM	MAgPIE	Global-Inequality	Agricultural water use (SDG 6)	km3 per year	2050	181.648
LAM	MAgPIE	Global-Inequality	Agricultural water use (SDG 6)	km3 per year	2055	173.662
LAM	MAgPIE	Global-Inequality	Agricultural water use (SDG 6)	km3 per year	2060	178.858
LAM	MAgPIE	Global-Inequality	Agricultural water use (SDG 6)	km3 per year	2065	167.701
LAM	MAgPIE	Global-Inequality	Agricultural water use (SDG 6)	km3 per year	2070	173.44
LAM	MAgPIE	Global-Inequality	Agricultural water use (SDG 6)	km3 per year	2075	208.542
LAM	MAgPIE	Global-Inequality	Agricultural water use (SDG 6)	km3 per year	2080	212.89
LAM	MAgPIE	Global-Inequality	Agricultural water use (SDG 6)	km3 per year	2085	211.961
LAM	MAgPIE	Global-Inequality	Agricultural water use (SDG 6)	km3 per year	2090	214.161
LAM	MAgPIE	Global-Inequality	Agricultural water use (SDG 6)	km3 per year	2095	210.93
LAM	MAgPIE	Global-Inequality	Agricultural water use (SDG 6)	km3 per year	2100	210.733
LAM	MAgPIE	Global-Sustainability	Agricultural water use (SDG 6)	km3 per year	2020	140.4
LAM	MAgPIE	Global-Sustainability	Agricultural water use (SDG 6)	km3 per year	2025	135.751
LAM	MAgPIE	Global-Sustainability	Agricultural water use (SDG 6)	km3 per year	2030	137.285
LAM	MAgPIE	Global-Sustainability	Agricultural water use (SDG 6)	km3 per year	2035	123.164
LAM	MAgPIE	Global-Sustainability	Agricultural water use (SDG 6)	km3 per year	2040	120.178
LAM	MAgPIE	Global-Sustainability	Agricultural water use (SDG 6)	km3 per year	2045	111.846
LAM	MAgPIE	Global-Sustainability	Agricultural water use (SDG 6)	km3 per year	2050	104.637
LAM	MAgPIE	Global-Sustainability	Agricultural water use (SDG 6)	km3 per year	2055	99.609
LAM	MAgPIE	Global-Sustainability	Agricultural water use (SDG 6)	km3 per year	2060	103.491
LAM	MAgPIE	Global-Sustainability	Agricultural water use (SDG 6)	km3 per year	2065	105.793
LAM	MAgPIE	Global-Sustainability	Agricultural water use (SDG 6)	km3 per year	2070	96.349
LAM	MAgPIE	Global-Sustainability	Agricultural water use (SDG 6)	km3 per year	2075	96.046
LAM	MAgPIE	Global-Sustainability	Agricultural water use (SDG 6)	km3 per year	2080	94.573
LAM	MAgPIE	Global-Sustainability	Agricultural water use (SDG 6)	km3 per year	2085	92.232
LAM	MAgPIE	Global-Sustainability	Agricultural water use (SDG 6)	km3 per year	2090	95.19
LAM	MAgPIE	Global-Sustainability	Agricultural water use (SDG 6)	km3 per year	2095	94.98
LAM	MAgPIE	Global-Sustainability	Agricultural water use (SDG 6)	km3 per year	2100	92.822
ROW	MAgPIE	Global-EnvirProt	Agricultural water use (SDG 6)	km3 per year	2020	223.969
ROW	MAgPIE	Global-EnvirProt	Agricultural water use (SDG 6)	km3 per year	2025	215.609
ROW	MAgPIE	Global-EnvirProt	Agricultural water use (SDG 6)	km3 per year	2030	211.339
ROW	MAgPIE	Global-EnvirProt	Agricultural water use (SDG 6)	km3 per year	2035	202.807
ROW	MAgPIE	Global-EnvirProt	Agricultural water use (SDG 6)	km3 per year	2040	207.044
ROW	MAgPIE	Global-EnvirProt	Agricultural water use (SDG 6)	km3 per year	2045	207.009
ROW	MAgPIE	Global-EnvirProt	Agricultural water use (SDG 6)	km3 per year	2050	208.327
ROW	MAgPIE	Global-EnvirProt	Agricultural water use (SDG 6)	km3 per year	2055	204.867
ROW	MAgPIE	Global-EnvirProt	Agricultural water use (SDG 6)	km3 per year	2060	195.57
ROW	MAgPIE	Global-EnvirProt	Agricultural water use (SDG 6)	km3 per year	2065	193.894
ROW	MAgPIE	Global-EnvirProt	Agricultural water use (SDG 6)	km3 per year	2070	183.99
ROW	MAgPIE	Global-EnvirProt	Agricultural water use (SDG 6)	km3 per year	2075	184.893
ROW	MAgPIE	Global-EnvirProt	Agricultural water use (SDG 6)	km3 per year	2080	179.614
ROW	MAgPIE	Global-EnvirProt	Agricultural water use (SDG 6)	km3 per year	2085	175.616
ROW	MAgPIE	Global-EnvirProt	Agricultural water use (SDG 6)	km3 per year	2090	172.445
ROW	MAgPIE	Global-EnvirProt	Agricultural water use (SDG 6)	km3 per year	2095	173.138
ROW	MAgPIE	Global-EnvirProt	Agricultural water use (SDG 6)	km3 per year	2100	174.087
ROW	MAgPIE	Global-GHGPrice	Agricultural water use (SDG 6)	km3 per year	2020	223.969
ROW	MAgPIE	Global-GHGPrice	Agricultural water use (SDG 6)	km3 per year	2025	227.998
ROW	MAgPIE	Global-GHGPrice	Agricultural water use (SDG 6)	km3 per year	2030	228.256
ROW	MAgPIE	Global-GHGPrice	Agricultural water use (SDG 6)	km3 per year	2035	226.416
ROW	MAgPIE	Global-GHGPrice	Agricultural water use (SDG 6)	km3 per year	2040	221.739
ROW	MAgPIE	Global-GHGPrice	Agricultural water use (SDG 6)	km3 per year	2045	227.709
ROW	MAgPIE	Global-GHGPrice	Agricultural water use (SDG 6)	km3 per year	2050	244.239
ROW	MAgPIE	Global-GHGPrice	Agricultural water use (SDG 6)	km3 per year	2055	242.176
ROW	MAgPIE	Global-GHGPrice	Agricultural water use (SDG 6)	km3 per year	2060	233.089
ROW	MAgPIE	Global-GHGPrice	Agricultural water use (SDG 6)	km3 per year	2065	230.6
ROW	MAgPIE	Global-GHGPrice	Agricultural water use (SDG 6)	km3 per year	2070	222.298
ROW	MAgPIE	Global-GHGPrice	Agricultural water use (SDG 6)	km3 per year	2075	217.369
ROW	MAgPIE	Global-GHGPrice	Agricultural water use (SDG 6)	km3 per year	2080	211.53
ROW	MAgPIE	Global-GHGPrice	Agricultural water use (SDG 6)	km3 per year	2085	207.12
ROW	MAgPIE	Global-GHGPrice	Agricultural water use (SDG 6)	km3 per year	2090	203.301
ROW	MAgPIE	Global-GHGPrice	Agricultural water use (SDG 6)	km3 per year	2095	202.099
ROW	MAgPIE	Global-GHGPrice	Agricultural water use (SDG 6)	km3 per year	2100	203.525
ROW	MAgPIE	Global-SustDemand	Agricultural water use (SDG 6)	km3 per year	2020	223.969
ROW	MAgPIE	Global-SustDemand	Agricultural water use (SDG 6)	km3 per year	2025	222.824
ROW	MAgPIE	Global-SustDemand	Agricultural water use (SDG 6)	km3 per year	2030	222.614
ROW	MAgPIE	Global-SustDemand	Agricultural water use (SDG 6)	km3 per year	2035	220.002
ROW	MAgPIE	Global-SustDemand	Agricultural water use (SDG 6)	km3 per year	2040	216.79
ROW	MAgPIE	Global-SustDemand	Agricultural water use (SDG 6)	km3 per year	2045	215.873
ROW	MAgPIE	Global-SustDemand	Agricultural water use (SDG 6)	km3 per year	2050	210.314
ROW	MAgPIE	Global-SustDemand	Agricultural water use (SDG 6)	km3 per year	2055	211.471
ROW	MAgPIE	Global-SustDemand	Agricultural water use (SDG 6)	km3 per year	2060	209.847
ROW	MAgPIE	Global-SustDemand	Agricultural water use (SDG 6)	km3 per year	2065	204.411
ROW	MAgPIE	Global-SustDemand	Agricultural water use (SDG 6)	km3 per year	2070	205.41
ROW	MAgPIE	Global-SustDemand	Agricultural water use (SDG 6)	km3 per year	2075	197.145
ROW	MAgPIE	Global-SustDemand	Agricultural water use (SDG 6)	km3 per year	2080	189.351
ROW	MAgPIE	Global-SustDemand	Agricultural water use (SDG 6)	km3 per year	2085	190.071
ROW	MAgPIE	Global-SustDemand	Agricultural water use (SDG 6)	km3 per year	2090	177.467
ROW	MAgPIE	Global-SustDemand	Agricultural water use (SDG 6)	km3 per year	2095	158.822
ROW	MAgPIE	Global-SustDemand	Agricultural water use (SDG 6)	km3 per year	2100	148.781
ROW	MAgPIE	Global-Inequality	Agricultural water use (SDG 6)	km3 per year	2020	223.969
ROW	MAgPIE	Global-Inequality	Agricultural water use (SDG 6)	km3 per year	2025	224.616
ROW	MAgPIE	Global-Inequality	Agricultural water use (SDG 6)	km3 per year	2030	225.618
ROW	MAgPIE	Global-Inequality	Agricultural water use (SDG 6)	km3 per year	2035	227.64
ROW	MAgPIE	Global-Inequality	Agricultural water use (SDG 6)	km3 per year	2040	223.544
ROW	MAgPIE	Global-Inequality	Agricultural water use (SDG 6)	km3 per year	2045	224.302
ROW	MAgPIE	Global-Inequality	Agricultural water use (SDG 6)	km3 per year	2050	239.056
ROW	MAgPIE	Global-Inequality	Agricultural water use (SDG 6)	km3 per year	2055	236.524
ROW	MAgPIE	Global-Inequality	Agricultural water use (SDG 6)	km3 per year	2060	230.838
ROW	MAgPIE	Global-Inequality	Agricultural water use (SDG 6)	km3 per year	2065	224.74
ROW	MAgPIE	Global-Inequality	Agricultural water use (SDG 6)	km3 per year	2070	221.088
ROW	MAgPIE	Global-Inequality	Agricultural water use (SDG 6)	km3 per year	2075	218.428
ROW	MAgPIE	Global-Inequality	Agricultural water use (SDG 6)	km3 per year	2080	211.413
ROW	MAgPIE	Global-Inequality	Agricultural water use (SDG 6)	km3 per year	2085	202.085
ROW	MAgPIE	Global-Inequality	Agricultural water use (SDG 6)	km3 per year	2090	196.761
ROW	MAgPIE	Global-Inequality	Agricultural water use (SDG 6)	km3 per year	2095	196.248
ROW	MAgPIE	Global-Inequality	Agricultural water use (SDG 6)	km3 per year	2100	200.362
ROW	MAgPIE	Global-Sustainability	Agricultural water use (SDG 6)	km3 per year	2020	223.969
ROW	MAgPIE	Global-Sustainability	Agricultural water use (SDG 6)	km3 per year	2025	218.796
ROW	MAgPIE	Global-Sustainability	Agricultural water use (SDG 6)	km3 per year	2030	212.278
ROW	MAgPIE	Global-Sustainability	Agricultural water use (SDG 6)	km3 per year	2035	197.592
ROW	MAgPIE	Global-Sustainability	Agricultural water use (SDG 6)	km3 per year	2040	183.472
ROW	MAgPIE	Global-Sustainability	Agricultural water use (SDG 6)	km3 per year	2045	180.262
ROW	MAgPIE	Global-Sustainability	Agricultural water use (SDG 6)	km3 per year	2050	174.828
ROW	MAgPIE	Global-Sustainability	Agricultural water use (SDG 6)	km3 per year	2055	170.792
ROW	MAgPIE	Global-Sustainability	Agricultural water use (SDG 6)	km3 per year	2060	166.056
ROW	MAgPIE	Global-Sustainability	Agricultural water use (SDG 6)	km3 per year	2065	161.484
ROW	MAgPIE	Global-Sustainability	Agricultural water use (SDG 6)	km3 per year	2070	161.191
ROW	MAgPIE	Global-Sustainability	Agricultural water use (SDG 6)	km3 per year	2075	168.22
ROW	MAgPIE	Global-Sustainability	Agricultural water use (SDG 6)	km3 per year	2080	158.691
ROW	MAgPIE	Global-Sustainability	Agricultural water use (SDG 6)	km3 per year	2085	167.855
ROW	MAgPIE	Global-Sustainability	Agricultural water use (SDG 6)	km3 per year	2090	164.034
ROW	MAgPIE	Global-Sustainability	Agricultural water use (SDG 6)	km3 per year	2095	132.069
ROW	MAgPIE	Global-Sustainability	Agricultural water use (SDG 6)	km3 per year	2100	151.547
SSA	MAgPIE	Global-EnvirProt	Agricultural water use (SDG 6)	km3 per year	2020	44.554
SSA	MAgPIE	Global-EnvirProt	Agricultural water use (SDG 6)	km3 per year	2025	44.742
SSA	MAgPIE	Global-EnvirProt	Agricultural water use (SDG 6)	km3 per year	2030	44.337
SSA	MAgPIE	Global-EnvirProt	Agricultural water use (SDG 6)	km3 per year	2035	42.572
SSA	MAgPIE	Global-EnvirProt	Agricultural water use (SDG 6)	km3 per year	2040	45.5
SSA	MAgPIE	Global-EnvirProt	Agricultural water use (SDG 6)	km3 per year	2045	46.542
SSA	MAgPIE	Global-EnvirProt	Agricultural water use (SDG 6)	km3 per year	2050	77.494
SSA	MAgPIE	Global-EnvirProt	Agricultural water use (SDG 6)	km3 per year	2055	92.018
SSA	MAgPIE	Global-EnvirProt	Agricultural water use (SDG 6)	km3 per year	2060	95.846
SSA	MAgPIE	Global-EnvirProt	Agricultural water use (SDG 6)	km3 per year	2065	101.334
SSA	MAgPIE	Global-EnvirProt	Agricultural water use (SDG 6)	km3 per year	2070	112.732
SSA	MAgPIE	Global-EnvirProt	Agricultural water use (SDG 6)	km3 per year	2075	113.629
SSA	MAgPIE	Global-EnvirProt	Agricultural water use (SDG 6)	km3 per year	2080	140.543
SSA	MAgPIE	Global-EnvirProt	Agricultural water use (SDG 6)	km3 per year	2085	154.246
SSA	MAgPIE	Global-EnvirProt	Agricultural water use (SDG 6)	km3 per year	2090	184.497
SSA	MAgPIE	Global-EnvirProt	Agricultural water use (SDG 6)	km3 per year	2095	180.815
SSA	MAgPIE	Global-EnvirProt	Agricultural water use (SDG 6)	km3 per year	2100	184.539
SSA	MAgPIE	Global-GHGPrice	Agricultural water use (SDG 6)	km3 per year	2020	44.554
SSA	MAgPIE	Global-GHGPrice	Agricultural water use (SDG 6)	km3 per year	2025	45.127
SSA	MAgPIE	Global-GHGPrice	Agricultural water use (SDG 6)	km3 per year	2030	45.237
SSA	MAgPIE	Global-GHGPrice	Agricultural water use (SDG 6)	km3 per year	2035	45.318
SSA	MAgPIE	Global-GHGPrice	Agricultural water use (SDG 6)	km3 per year	2040	43.716
SSA	MAgPIE	Global-GHGPrice	Agricultural water use (SDG 6)	km3 per year	2045	49.053
SSA	MAgPIE	Global-GHGPrice	Agricultural water use (SDG 6)	km3 per year	2050	109.251
SSA	MAgPIE	Global-GHGPrice	Agricultural water use (SDG 6)	km3 per year	2055	164.764
SSA	MAgPIE	Global-GHGPrice	Agricultural water use (SDG 6)	km3 per year	2060	166.903
SSA	MAgPIE	Global-GHGPrice	Agricultural water use (SDG 6)	km3 per year	2065	194.077
SSA	MAgPIE	Global-GHGPrice	Agricultural water use (SDG 6)	km3 per year	2070	201.451
SSA	MAgPIE	Global-GHGPrice	Agricultural water use (SDG 6)	km3 per year	2075	256.965
SSA	MAgPIE	Global-GHGPrice	Agricultural water use (SDG 6)	km3 per year	2080	286.778
SSA	MAgPIE	Global-GHGPrice	Agricultural water use (SDG 6)	km3 per year	2085	313.344
SSA	MAgPIE	Global-GHGPrice	Agricultural water use (SDG 6)	km3 per year	2090	333.291
SSA	MAgPIE	Global-GHGPrice	Agricultural water use (SDG 6)	km3 per year	2095	344.439
SSA	MAgPIE	Global-GHGPrice	Agricultural water use (SDG 6)	km3 per year	2100	354.472
SSA	MAgPIE	Global-SustDemand	Agricultural water use (SDG 6)	km3 per year	2020	44.554
SSA	MAgPIE	Global-SustDemand	Agricultural water use (SDG 6)	km3 per year	2025	43.557
SSA	MAgPIE	Global-SustDemand	Agricultural water use (SDG 6)	km3 per year	2030	42.618
SSA	MAgPIE	Global-SustDemand	Agricultural water use (SDG 6)	km3 per year	2035	42.46
SSA	MAgPIE	Global-SustDemand	Agricultural water use (SDG 6)	km3 per year	2040	41.873
SSA	MAgPIE	Global-SustDemand	Agricultural water use (SDG 6)	km3 per year	2045	40.572
SSA	MAgPIE	Global-SustDemand	Agricultural water use (SDG 6)	km3 per year	2050	53.138
SSA	MAgPIE	Global-SustDemand	Agricultural water use (SDG 6)	km3 per year	2055	53.076
SSA	MAgPIE	Global-SustDemand	Agricultural water use (SDG 6)	km3 per year	2060	54.255
SSA	MAgPIE	Global-SustDemand	Agricultural water use (SDG 6)	km3 per year	2065	56.463
SSA	MAgPIE	Global-SustDemand	Agricultural water use (SDG 6)	km3 per year	2070	55.766
SSA	MAgPIE	Global-SustDemand	Agricultural water use (SDG 6)	km3 per year	2075	55.895
SSA	MAgPIE	Global-SustDemand	Agricultural water use (SDG 6)	km3 per year	2080	53.922
SSA	MAgPIE	Global-SustDemand	Agricultural water use (SDG 6)	km3 per year	2085	52.452
SSA	MAgPIE	Global-SustDemand	Agricultural water use (SDG 6)	km3 per year	2090	50.603
SSA	MAgPIE	Global-SustDemand	Agricultural water use (SDG 6)	km3 per year	2095	47.94
SSA	MAgPIE	Global-SustDemand	Agricultural water use (SDG 6)	km3 per year	2100	43.728
SSA	MAgPIE	Global-Inequality	Agricultural water use (SDG 6)	km3 per year	2020	44.554
SSA	MAgPIE	Global-Inequality	Agricultural water use (SDG 6)	km3 per year	2025	46.015
SSA	MAgPIE	Global-Inequality	Agricultural water use (SDG 6)	km3 per year	2030	46.36
SSA	MAgPIE	Global-Inequality	Agricultural water use (SDG 6)	km3 per year	2035	44.378
SSA	MAgPIE	Global-Inequality	Agricultural water use (SDG 6)	km3 per year	2040	47.9
SSA	MAgPIE	Global-Inequality	Agricultural water use (SDG 6)	km3 per year	2045	49.03
SSA	MAgPIE	Global-Inequality	Agricultural water use (SDG 6)	km3 per year	2050	92.409
SSA	MAgPIE	Global-Inequality	Agricultural water use (SDG 6)	km3 per year	2055	95.319
SSA	MAgPIE	Global-Inequality	Agricultural water use (SDG 6)	km3 per year	2060	100.631
SSA	MAgPIE	Global-Inequality	Agricultural water use (SDG 6)	km3 per year	2065	100.106
SSA	MAgPIE	Global-Inequality	Agricultural water use (SDG 6)	km3 per year	2070	106.945
SSA	MAgPIE	Global-Inequality	Agricultural water use (SDG 6)	km3 per year	2075	110.704
SSA	MAgPIE	Global-Inequality	Agricultural water use (SDG 6)	km3 per year	2080	109.111
SSA	MAgPIE	Global-Inequality	Agricultural water use (SDG 6)	km3 per year	2085	113.005
SSA	MAgPIE	Global-Inequality	Agricultural water use (SDG 6)	km3 per year	2090	108.609
SSA	MAgPIE	Global-Inequality	Agricultural water use (SDG 6)	km3 per year	2095	107.6
SSA	MAgPIE	Global-Inequality	Agricultural water use (SDG 6)	km3 per year	2100	108.038
SSA	MAgPIE	Global-Sustainability	Agricultural water use (SDG 6)	km3 per year	2020	44.554
SSA	MAgPIE	Global-Sustainability	Agricultural water use (SDG 6)	km3 per year	2025	43.291
SSA	MAgPIE	Global-Sustainability	Agricultural water use (SDG 6)	km3 per year	2030	42.848
SSA	MAgPIE	Global-Sustainability	Agricultural water use (SDG 6)	km3 per year	2035	41.489
SSA	MAgPIE	Global-Sustainability	Agricultural water use (SDG 6)	km3 per year	2040	37.926
SSA	MAgPIE	Global-Sustainability	Agricultural water use (SDG 6)	km3 per year	2045	37.551
SSA	MAgPIE	Global-Sustainability	Agricultural water use (SDG 6)	km3 per year	2050	50.613
SSA	MAgPIE	Global-Sustainability	Agricultural water use (SDG 6)	km3 per year	2055	51.862
SSA	MAgPIE	Global-Sustainability	Agricultural water use (SDG 6)	km3 per year	2060	55.568
SSA	MAgPIE	Global-Sustainability	Agricultural water use (SDG 6)	km3 per year	2065	55.226
SSA	MAgPIE	Global-Sustainability	Agricultural water use (SDG 6)	km3 per year	2070	53.986
SSA	MAgPIE	Global-Sustainability	Agricultural water use (SDG 6)	km3 per year	2075	53.21
SSA	MAgPIE	Global-Sustainability	Agricultural water use (SDG 6)	km3 per year	2080	53.815
SSA	MAgPIE	Global-Sustainability	Agricultural water use (SDG 6)	km3 per year	2085	51.503
SSA	MAgPIE	Global-Sustainability	Agricultural water use (SDG 6)	km3 per year	2090	47.692
SSA	MAgPIE	Global-Sustainability	Agricultural water use (SDG 6)	km3 per year	2095	43.288
SSA	MAgPIE	Global-Sustainability	Agricultural water use (SDG 6)	km3 per year	2100	40.926
