# Supplementary material for: Overcoming global inequality is critical for land-based mitigation in line with the Paris Agreement
Source: Nat Commun. 2022 Dec 2;13:7453. doi: 10.1038/s41467-022-35114-7 (PMC9718475; doi:10.1038/s41467-022-35114-7)
Supplement: Supplementary file 5 — Supplementary Data 2 [file 41467_2022_35114_MOESM5_ESM.zip › Fig4_land.xlsx]

## Sheet: Fig4a
region	model	scenario	variable	unit	period	value	region_class
World	MAgPIE	Global-EnvirProt	Cropland	Change in Mha compared to 2020	2020	0	World
World	MAgPIE	Global-EnvirProt	Cropland	Change in Mha compared to 2020	2025	-23.9272	World
World	MAgPIE	Global-EnvirProt	Cropland	Change in Mha compared to 2020	2030	-13.3861	World
World	MAgPIE	Global-EnvirProt	Cropland	Change in Mha compared to 2020	2035	-9.1702	World
World	MAgPIE	Global-EnvirProt	Cropland	Change in Mha compared to 2020	2040	8.5986	World
World	MAgPIE	Global-EnvirProt	Cropland	Change in Mha compared to 2020	2045	15.0508	World
World	MAgPIE	Global-EnvirProt	Cropland	Change in Mha compared to 2020	2050	8.9068	World
World	MAgPIE	Global-EnvirProt	Cropland	Change in Mha compared to 2020	2055	24.0496	World
World	MAgPIE	Global-EnvirProt	Cropland	Change in Mha compared to 2020	2060	43.5026	World
World	MAgPIE	Global-EnvirProt	Cropland	Change in Mha compared to 2020	2065	83.6382	World
World	MAgPIE	Global-EnvirProt	Cropland	Change in Mha compared to 2020	2070	119.786	World
World	MAgPIE	Global-EnvirProt	Cropland	Change in Mha compared to 2020	2075	162.083	World
World	MAgPIE	Global-EnvirProt	Cropland	Change in Mha compared to 2020	2080	202.833	World
World	MAgPIE	Global-EnvirProt	Cropland	Change in Mha compared to 2020	2085	239.578	World
World	MAgPIE	Global-EnvirProt	Cropland	Change in Mha compared to 2020	2090	271.692	World
World	MAgPIE	Global-EnvirProt	Cropland	Change in Mha compared to 2020	2095	304.252	World
World	MAgPIE	Global-EnvirProt	Cropland	Change in Mha compared to 2020	2100	336.023	World
World	MAgPIE	Global-EnvirProt	Other Natural	Change in Mha compared to 2020	2020	0	World
World	MAgPIE	Global-EnvirProt	Other Natural	Change in Mha compared to 2020	2025	-20.2803	World
World	MAgPIE	Global-EnvirProt	Other Natural	Change in Mha compared to 2020	2030	-30.4198	World
World	MAgPIE	Global-EnvirProt	Other Natural	Change in Mha compared to 2020	2035	-41.4302	World
World	MAgPIE	Global-EnvirProt	Other Natural	Change in Mha compared to 2020	2040	-58.9761	World
World	MAgPIE	Global-EnvirProt	Other Natural	Change in Mha compared to 2020	2045	-73.5908	World
World	MAgPIE	Global-EnvirProt	Other Natural	Change in Mha compared to 2020	2050	-90.4363	World
World	MAgPIE	Global-EnvirProt	Other Natural	Change in Mha compared to 2020	2055	-102.286	World
World	MAgPIE	Global-EnvirProt	Other Natural	Change in Mha compared to 2020	2060	-114.987	World
World	MAgPIE	Global-EnvirProt	Other Natural	Change in Mha compared to 2020	2065	-140.625	World
World	MAgPIE	Global-EnvirProt	Other Natural	Change in Mha compared to 2020	2070	-152.34	World
World	MAgPIE	Global-EnvirProt	Other Natural	Change in Mha compared to 2020	2075	-173.609	World
World	MAgPIE	Global-EnvirProt	Other Natural	Change in Mha compared to 2020	2080	-182.067	World
World	MAgPIE	Global-EnvirProt	Other Natural	Change in Mha compared to 2020	2085	-199.507	World
World	MAgPIE	Global-EnvirProt	Other Natural	Change in Mha compared to 2020	2090	-214.117	World
World	MAgPIE	Global-EnvirProt	Other Natural	Change in Mha compared to 2020	2095	-229.019	World
World	MAgPIE	Global-EnvirProt	Other Natural	Change in Mha compared to 2020	2100	-242.002	World
World	MAgPIE	Global-EnvirProt	Pasture	Change in Mha compared to 2020	2020	0	World
World	MAgPIE	Global-EnvirProt	Pasture	Change in Mha compared to 2020	2025	-119.908	World
World	MAgPIE	Global-EnvirProt	Pasture	Change in Mha compared to 2020	2030	-180.38	World
World	MAgPIE	Global-EnvirProt	Pasture	Change in Mha compared to 2020	2035	-208.201	World
World	MAgPIE	Global-EnvirProt	Pasture	Change in Mha compared to 2020	2040	-233.079	World
World	MAgPIE	Global-EnvirProt	Pasture	Change in Mha compared to 2020	2045	-246.201	World
World	MAgPIE	Global-EnvirProt	Pasture	Change in Mha compared to 2020	2050	-269.866	World
World	MAgPIE	Global-EnvirProt	Pasture	Change in Mha compared to 2020	2055	-300.946	World
World	MAgPIE	Global-EnvirProt	Pasture	Change in Mha compared to 2020	2060	-336.058	World
World	MAgPIE	Global-EnvirProt	Pasture	Change in Mha compared to 2020	2065	-362.444	World
World	MAgPIE	Global-EnvirProt	Pasture	Change in Mha compared to 2020	2070	-389.172	World
World	MAgPIE	Global-EnvirProt	Pasture	Change in Mha compared to 2020	2075	-408.331	World
World	MAgPIE	Global-EnvirProt	Pasture	Change in Mha compared to 2020	2080	-432.288	World
World	MAgPIE	Global-EnvirProt	Pasture	Change in Mha compared to 2020	2085	-446.663	World
World	MAgPIE	Global-EnvirProt	Pasture	Change in Mha compared to 2020	2090	-468.233	World
World	MAgPIE	Global-EnvirProt	Pasture	Change in Mha compared to 2020	2095	-484.477	World
World	MAgPIE	Global-EnvirProt	Pasture	Change in Mha compared to 2020	2100	-505.456	World
World	MAgPIE	Global-EnvirProt	Urban	Change in Mha compared to 2020	2020	0	World
World	MAgPIE	Global-EnvirProt	Urban	Change in Mha compared to 2020	2025	7.7121	World
World	MAgPIE	Global-EnvirProt	Urban	Change in Mha compared to 2020	2030	14.6012	World
World	MAgPIE	Global-EnvirProt	Urban	Change in Mha compared to 2020	2035	20.8795	World
World	MAgPIE	Global-EnvirProt	Urban	Change in Mha compared to 2020	2040	27.158	World
World	MAgPIE	Global-EnvirProt	Urban	Change in Mha compared to 2020	2045	32.6607	World
World	MAgPIE	Global-EnvirProt	Urban	Change in Mha compared to 2020	2050	38.1621	World
World	MAgPIE	Global-EnvirProt	Urban	Change in Mha compared to 2020	2055	40.2159	World
World	MAgPIE	Global-EnvirProt	Urban	Change in Mha compared to 2020	2060	42.2714	World
World	MAgPIE	Global-EnvirProt	Urban	Change in Mha compared to 2020	2065	43.5318	World
World	MAgPIE	Global-EnvirProt	Urban	Change in Mha compared to 2020	2070	44.7894	World
World	MAgPIE	Global-EnvirProt	Urban	Change in Mha compared to 2020	2075	45.306	World
World	MAgPIE	Global-EnvirProt	Urban	Change in Mha compared to 2020	2080	45.8249	World
World	MAgPIE	Global-EnvirProt	Urban	Change in Mha compared to 2020	2085	45.7625	World
World	MAgPIE	Global-EnvirProt	Urban	Change in Mha compared to 2020	2090	45.6986	World
World	MAgPIE	Global-EnvirProt	Urban	Change in Mha compared to 2020	2095	45.2272	World
World	MAgPIE	Global-EnvirProt	Urban	Change in Mha compared to 2020	2100	44.755	World
World	MAgPIE	Global-EnvirProt	Bioenergy	Change in Mha compared to 2020	2020	0	World
World	MAgPIE	Global-EnvirProt	Bioenergy	Change in Mha compared to 2020	2025	12.7554	World
World	MAgPIE	Global-EnvirProt	Bioenergy	Change in Mha compared to 2020	2030	21.7882	World
World	MAgPIE	Global-EnvirProt	Bioenergy	Change in Mha compared to 2020	2035	34.2506	World
World	MAgPIE	Global-EnvirProt	Bioenergy	Change in Mha compared to 2020	2040	50.6668	World
World	MAgPIE	Global-EnvirProt	Bioenergy	Change in Mha compared to 2020	2045	74.0135	World
World	MAgPIE	Global-EnvirProt	Bioenergy	Change in Mha compared to 2020	2050	98.6437	World
World	MAgPIE	Global-EnvirProt	Bioenergy	Change in Mha compared to 2020	2055	126.236	World
World	MAgPIE	Global-EnvirProt	Bioenergy	Change in Mha compared to 2020	2060	152.968	World
World	MAgPIE	Global-EnvirProt	Bioenergy	Change in Mha compared to 2020	2065	165.551	World
World	MAgPIE	Global-EnvirProt	Bioenergy	Change in Mha compared to 2020	2070	180.052	World
World	MAgPIE	Global-EnvirProt	Bioenergy	Change in Mha compared to 2020	2075	183.404	World
World	MAgPIE	Global-EnvirProt	Bioenergy	Change in Mha compared to 2020	2080	184.077	World
World	MAgPIE	Global-EnvirProt	Bioenergy	Change in Mha compared to 2020	2085	180.845	World
World	MAgPIE	Global-EnvirProt	Bioenergy	Change in Mha compared to 2020	2090	173.21	World
World	MAgPIE	Global-EnvirProt	Bioenergy	Change in Mha compared to 2020	2095	162.975	World
World	MAgPIE	Global-EnvirProt	Bioenergy	Change in Mha compared to 2020	2100	153.952	World
World	MAgPIE	Global-EnvirProt	Aff CO2-Price	Change in Mha compared to 2020	2020	0	World
World	MAgPIE	Global-EnvirProt	Aff CO2-Price	Change in Mha compared to 2020	2025	43.6281	World
World	MAgPIE	Global-EnvirProt	Aff CO2-Price	Change in Mha compared to 2020	2030	63.8426	World
World	MAgPIE	Global-EnvirProt	Aff CO2-Price	Change in Mha compared to 2020	2035	84.5382	World
World	MAgPIE	Global-EnvirProt	Aff CO2-Price	Change in Mha compared to 2020	2040	104.507	World
World	MAgPIE	Global-EnvirProt	Aff CO2-Price	Change in Mha compared to 2020	2045	108.252	World
World	MAgPIE	Global-EnvirProt	Aff CO2-Price	Change in Mha compared to 2020	2050	117.984	World
World	MAgPIE	Global-EnvirProt	Aff CO2-Price	Change in Mha compared to 2020	2055	119.004	World
World	MAgPIE	Global-EnvirProt	Aff CO2-Price	Change in Mha compared to 2020	2060	119.45	World
World	MAgPIE	Global-EnvirProt	Aff CO2-Price	Change in Mha compared to 2020	2065	127.783	World
World	MAgPIE	Global-EnvirProt	Aff CO2-Price	Change in Mha compared to 2020	2070	129.298	World
World	MAgPIE	Global-EnvirProt	Aff CO2-Price	Change in Mha compared to 2020	2075	130.078	World
World	MAgPIE	Global-EnvirProt	Aff CO2-Price	Change in Mha compared to 2020	2080	130.147	World
World	MAgPIE	Global-EnvirProt	Aff CO2-Price	Change in Mha compared to 2020	2085	130.482	World
World	MAgPIE	Global-EnvirProt	Aff CO2-Price	Change in Mha compared to 2020	2090	130.536	World
World	MAgPIE	Global-EnvirProt	Aff CO2-Price	Change in Mha compared to 2020	2095	130.931	World
World	MAgPIE	Global-EnvirProt	Aff CO2-Price	Change in Mha compared to 2020	2100	131.69	World
World	MAgPIE	Global-EnvirProt	Aff NDC	Change in Mha compared to 2020	2020	0	World
World	MAgPIE	Global-EnvirProt	Aff NDC	Change in Mha compared to 2020	2025	107.484	World
World	MAgPIE	Global-EnvirProt	Aff NDC	Change in Mha compared to 2020	2030	153.707	World
World	MAgPIE	Global-EnvirProt	Aff NDC	Change in Mha compared to 2020	2035	154.243	World
World	MAgPIE	Global-EnvirProt	Aff NDC	Change in Mha compared to 2020	2040	154.343	World
World	MAgPIE	Global-EnvirProt	Aff NDC	Change in Mha compared to 2020	2045	154.443	World
World	MAgPIE	Global-EnvirProt	Aff NDC	Change in Mha compared to 2020	2050	154.543	World
World	MAgPIE	Global-EnvirProt	Aff NDC	Change in Mha compared to 2020	2055	154.543	World
World	MAgPIE	Global-EnvirProt	Aff NDC	Change in Mha compared to 2020	2060	154.543	World
World	MAgPIE	Global-EnvirProt	Aff NDC	Change in Mha compared to 2020	2065	154.543	World
World	MAgPIE	Global-EnvirProt	Aff NDC	Change in Mha compared to 2020	2070	154.543	World
World	MAgPIE	Global-EnvirProt	Aff NDC	Change in Mha compared to 2020	2075	154.543	World
World	MAgPIE	Global-EnvirProt	Aff NDC	Change in Mha compared to 2020	2080	154.543	World
World	MAgPIE	Global-EnvirProt	Aff NDC	Change in Mha compared to 2020	2085	154.543	World
World	MAgPIE	Global-EnvirProt	Aff NDC	Change in Mha compared to 2020	2090	154.543	World
World	MAgPIE	Global-EnvirProt	Aff NDC	Change in Mha compared to 2020	2095	154.543	World
World	MAgPIE	Global-EnvirProt	Aff NDC	Change in Mha compared to 2020	2100	154.543	World
World	MAgPIE	Global-EnvirProt	Timber	Change in Mha compared to 2020	2020	0	World
World	MAgPIE	Global-EnvirProt	Timber	Change in Mha compared to 2020	2025	13.6644	World
World	MAgPIE	Global-EnvirProt	Timber	Change in Mha compared to 2020	2030	28.8535	World
World	MAgPIE	Global-EnvirProt	Timber	Change in Mha compared to 2020	2035	44.0403	World
World	MAgPIE	Global-EnvirProt	Timber	Change in Mha compared to 2020	2040	60.1644	World
World	MAgPIE	Global-EnvirProt	Timber	Change in Mha compared to 2020	2045	76.2267	World
World	MAgPIE	Global-EnvirProt	Timber	Change in Mha compared to 2020	2050	89.1126	World
World	MAgPIE	Global-EnvirProt	Timber	Change in Mha compared to 2020	2055	106.449	World
World	MAgPIE	Global-EnvirProt	Timber	Change in Mha compared to 2020	2060	120.446	World
World	MAgPIE	Global-EnvirProt	Timber	Change in Mha compared to 2020	2065	137.601	World
World	MAgPIE	Global-EnvirProt	Timber	Change in Mha compared to 2020	2070	150.634	World
World	MAgPIE	Global-EnvirProt	Timber	Change in Mha compared to 2020	2075	166.279	World
World	MAgPIE	Global-EnvirProt	Timber	Change in Mha compared to 2020	2080	177.757	World
World	MAgPIE	Global-EnvirProt	Timber	Change in Mha compared to 2020	2085	186.261	World
World	MAgPIE	Global-EnvirProt	Timber	Change in Mha compared to 2020	2090	200.608	World
World	MAgPIE	Global-EnvirProt	Timber	Change in Mha compared to 2020	2095	215.996	World
World	MAgPIE	Global-EnvirProt	Timber	Change in Mha compared to 2020	2100	227.665	World
World	MAgPIE	Global-EnvirProt	Primary Forest	Change in Mha compared to 2020	2020	0	World
World	MAgPIE	Global-EnvirProt	Primary Forest	Change in Mha compared to 2020	2025	-7.2971	World
World	MAgPIE	Global-EnvirProt	Primary Forest	Change in Mha compared to 2020	2030	-7.2971	World
World	MAgPIE	Global-EnvirProt	Primary Forest	Change in Mha compared to 2020	2035	-7.2971	World
World	MAgPIE	Global-EnvirProt	Primary Forest	Change in Mha compared to 2020	2040	-7.2971	World
World	MAgPIE	Global-EnvirProt	Primary Forest	Change in Mha compared to 2020	2045	-7.2971	World
World	MAgPIE	Global-EnvirProt	Primary Forest	Change in Mha compared to 2020	2050	-7.2971	World
World	MAgPIE	Global-EnvirProt	Primary Forest	Change in Mha compared to 2020	2055	-7.2971	World
World	MAgPIE	Global-EnvirProt	Primary Forest	Change in Mha compared to 2020	2060	-7.2971	World
World	MAgPIE	Global-EnvirProt	Primary Forest	Change in Mha compared to 2020	2065	-7.2971	World
World	MAgPIE	Global-EnvirProt	Primary Forest	Change in Mha compared to 2020	2070	-7.2971	World
World	MAgPIE	Global-EnvirProt	Primary Forest	Change in Mha compared to 2020	2075	-7.2971	World
World	MAgPIE	Global-EnvirProt	Primary Forest	Change in Mha compared to 2020	2080	-7.2971	World
World	MAgPIE	Global-EnvirProt	Primary Forest	Change in Mha compared to 2020	2085	-7.2971	World
World	MAgPIE	Global-EnvirProt	Primary Forest	Change in Mha compared to 2020	2090	-7.2971	World
World	MAgPIE	Global-EnvirProt	Primary Forest	Change in Mha compared to 2020	2095	-7.2971	World
World	MAgPIE	Global-EnvirProt	Primary Forest	Change in Mha compared to 2020	2100	-7.2971	World
World	MAgPIE	Global-EnvirProt	Secondary Forest	Change in Mha compared to 2020	2020	0	World
World	MAgPIE	Global-EnvirProt	Secondary Forest	Change in Mha compared to 2020	2025	-13.8313	World
World	MAgPIE	Global-EnvirProt	Secondary Forest	Change in Mha compared to 2020	2030	-51.3091	World
World	MAgPIE	Global-EnvirProt	Secondary Forest	Change in Mha compared to 2020	2035	-71.8532	World
World	MAgPIE	Global-EnvirProt	Secondary Forest	Change in Mha compared to 2020	2040	-106.085	World
World	MAgPIE	Global-EnvirProt	Secondary Forest	Change in Mha compared to 2020	2045	-133.558	World
World	MAgPIE	Global-EnvirProt	Secondary Forest	Change in Mha compared to 2020	2050	-139.754	World
World	MAgPIE	Global-EnvirProt	Secondary Forest	Change in Mha compared to 2020	2055	-159.968	World
World	MAgPIE	Global-EnvirProt	Secondary Forest	Change in Mha compared to 2020	2060	-174.839	World
World	MAgPIE	Global-EnvirProt	Secondary Forest	Change in Mha compared to 2020	2065	-202.283	World
World	MAgPIE	Global-EnvirProt	Secondary Forest	Change in Mha compared to 2020	2070	-230.294	World
World	MAgPIE	Global-EnvirProt	Secondary Forest	Change in Mha compared to 2020	2075	-252.455	World
World	MAgPIE	Global-EnvirProt	Secondary Forest	Change in Mha compared to 2020	2080	-273.531	World
World	MAgPIE	Global-EnvirProt	Secondary Forest	Change in Mha compared to 2020	2085	-284.005	World
World	MAgPIE	Global-EnvirProt	Secondary Forest	Change in Mha compared to 2020	2090	-286.641	World
World	MAgPIE	Global-EnvirProt	Secondary Forest	Change in Mha compared to 2020	2095	-293.132	World
World	MAgPIE	Global-EnvirProt	Secondary Forest	Change in Mha compared to 2020	2100	-293.872	World
World	MAgPIE	Global-GHGPrice	Cropland	Change in Mha compared to 2020	2020	0	World
World	MAgPIE	Global-GHGPrice	Cropland	Change in Mha compared to 2020	2025	-19.9404	World
World	MAgPIE	Global-GHGPrice	Cropland	Change in Mha compared to 2020	2030	-25.6748	World
World	MAgPIE	Global-GHGPrice	Cropland	Change in Mha compared to 2020	2035	-29.8056	World
World	MAgPIE	Global-GHGPrice	Cropland	Change in Mha compared to 2020	2040	-35.2483	World
World	MAgPIE	Global-GHGPrice	Cropland	Change in Mha compared to 2020	2045	-68.5469	World
World	MAgPIE	Global-GHGPrice	Cropland	Change in Mha compared to 2020	2050	-83.2587	World
World	MAgPIE	Global-GHGPrice	Cropland	Change in Mha compared to 2020	2055	-92.434	World
World	MAgPIE	Global-GHGPrice	Cropland	Change in Mha compared to 2020	2060	-103.992	World
World	MAgPIE	Global-GHGPrice	Cropland	Change in Mha compared to 2020	2065	-90.7125	World
World	MAgPIE	Global-GHGPrice	Cropland	Change in Mha compared to 2020	2070	-78.1901	World
World	MAgPIE	Global-GHGPrice	Cropland	Change in Mha compared to 2020	2075	-67.0894	World
World	MAgPIE	Global-GHGPrice	Cropland	Change in Mha compared to 2020	2080	-48.8623	World
World	MAgPIE	Global-GHGPrice	Cropland	Change in Mha compared to 2020	2085	-26.4661	World
World	MAgPIE	Global-GHGPrice	Cropland	Change in Mha compared to 2020	2090	-5.97	World
World	MAgPIE	Global-GHGPrice	Cropland	Change in Mha compared to 2020	2095	19.5303	World
World	MAgPIE	Global-GHGPrice	Cropland	Change in Mha compared to 2020	2100	40.33	World
World	MAgPIE	Global-GHGPrice	Other Natural	Change in Mha compared to 2020	2020	0	World
World	MAgPIE	Global-GHGPrice	Other Natural	Change in Mha compared to 2020	2025	-21.7149	World
World	MAgPIE	Global-GHGPrice	Other Natural	Change in Mha compared to 2020	2030	-27.1635	World
World	MAgPIE	Global-GHGPrice	Other Natural	Change in Mha compared to 2020	2035	-30.6165	World
World	MAgPIE	Global-GHGPrice	Other Natural	Change in Mha compared to 2020	2040	-27.0352	World
World	MAgPIE	Global-GHGPrice	Other Natural	Change in Mha compared to 2020	2045	-19.3443	World
World	MAgPIE	Global-GHGPrice	Other Natural	Change in Mha compared to 2020	2050	-22.5753	World
World	MAgPIE	Global-GHGPrice	Other Natural	Change in Mha compared to 2020	2055	-30.2805	World
World	MAgPIE	Global-GHGPrice	Other Natural	Change in Mha compared to 2020	2060	-39.1569	World
World	MAgPIE	Global-GHGPrice	Other Natural	Change in Mha compared to 2020	2065	-40.7978	World
World	MAgPIE	Global-GHGPrice	Other Natural	Change in Mha compared to 2020	2070	-43.8442	World
World	MAgPIE	Global-GHGPrice	Other Natural	Change in Mha compared to 2020	2075	-41.7819	World
World	MAgPIE	Global-GHGPrice	Other Natural	Change in Mha compared to 2020	2080	-43.3004	World
World	MAgPIE	Global-GHGPrice	Other Natural	Change in Mha compared to 2020	2085	-48.9587	World
World	MAgPIE	Global-GHGPrice	Other Natural	Change in Mha compared to 2020	2090	-54.8465	World
World	MAgPIE	Global-GHGPrice	Other Natural	Change in Mha compared to 2020	2095	-51.945	World
World	MAgPIE	Global-GHGPrice	Other Natural	Change in Mha compared to 2020	2100	-34.677	World
World	MAgPIE	Global-GHGPrice	Pasture	Change in Mha compared to 2020	2020	0	World
World	MAgPIE	Global-GHGPrice	Pasture	Change in Mha compared to 2020	2025	-149.24	World
World	MAgPIE	Global-GHGPrice	Pasture	Change in Mha compared to 2020	2030	-230.929	World
World	MAgPIE	Global-GHGPrice	Pasture	Change in Mha compared to 2020	2035	-286.8	World
World	MAgPIE	Global-GHGPrice	Pasture	Change in Mha compared to 2020	2040	-346.991	World
World	MAgPIE	Global-GHGPrice	Pasture	Change in Mha compared to 2020	2045	-380.082	World
World	MAgPIE	Global-GHGPrice	Pasture	Change in Mha compared to 2020	2050	-430.974	World
World	MAgPIE	Global-GHGPrice	Pasture	Change in Mha compared to 2020	2055	-469.949	World
World	MAgPIE	Global-GHGPrice	Pasture	Change in Mha compared to 2020	2060	-504.692	World
World	MAgPIE	Global-GHGPrice	Pasture	Change in Mha compared to 2020	2065	-547.135	World
World	MAgPIE	Global-GHGPrice	Pasture	Change in Mha compared to 2020	2070	-583.49	World
World	MAgPIE	Global-GHGPrice	Pasture	Change in Mha compared to 2020	2075	-622.502	World
World	MAgPIE	Global-GHGPrice	Pasture	Change in Mha compared to 2020	2080	-668.311	World
World	MAgPIE	Global-GHGPrice	Pasture	Change in Mha compared to 2020	2085	-700.456	World
World	MAgPIE	Global-GHGPrice	Pasture	Change in Mha compared to 2020	2090	-730.183	World
World	MAgPIE	Global-GHGPrice	Pasture	Change in Mha compared to 2020	2095	-763.874	World
World	MAgPIE	Global-GHGPrice	Pasture	Change in Mha compared to 2020	2100	-810.066	World
World	MAgPIE	Global-GHGPrice	Urban	Change in Mha compared to 2020	2020	0	World
World	MAgPIE	Global-GHGPrice	Urban	Change in Mha compared to 2020	2025	7.7121	World
World	MAgPIE	Global-GHGPrice	Urban	Change in Mha compared to 2020	2030	14.6012	World
World	MAgPIE	Global-GHGPrice	Urban	Change in Mha compared to 2020	2035	20.8795	World
World	MAgPIE	Global-GHGPrice	Urban	Change in Mha compared to 2020	2040	27.158	World
World	MAgPIE	Global-GHGPrice	Urban	Change in Mha compared to 2020	2045	32.6607	World
World	MAgPIE	Global-GHGPrice	Urban	Change in Mha compared to 2020	2050	38.1621	World
World	MAgPIE	Global-GHGPrice	Urban	Change in Mha compared to 2020	2055	40.2159	World
World	MAgPIE	Global-GHGPrice	Urban	Change in Mha compared to 2020	2060	42.2714	World
World	MAgPIE	Global-GHGPrice	Urban	Change in Mha compared to 2020	2065	43.5318	World
World	MAgPIE	Global-GHGPrice	Urban	Change in Mha compared to 2020	2070	44.7894	World
World	MAgPIE	Global-GHGPrice	Urban	Change in Mha compared to 2020	2075	45.306	World
World	MAgPIE	Global-GHGPrice	Urban	Change in Mha compared to 2020	2080	45.8249	World
World	MAgPIE	Global-GHGPrice	Urban	Change in Mha compared to 2020	2085	45.7625	World
World	MAgPIE	Global-GHGPrice	Urban	Change in Mha compared to 2020	2090	45.6986	World
World	MAgPIE	Global-GHGPrice	Urban	Change in Mha compared to 2020	2095	45.2272	World
World	MAgPIE	Global-GHGPrice	Urban	Change in Mha compared to 2020	2100	44.755	World
World	MAgPIE	Global-GHGPrice	Bioenergy	Change in Mha compared to 2020	2020	0	World
World	MAgPIE	Global-GHGPrice	Bioenergy	Change in Mha compared to 2020	2025	13.8476	World
World	MAgPIE	Global-GHGPrice	Bioenergy	Change in Mha compared to 2020	2030	24.1158	World
World	MAgPIE	Global-GHGPrice	Bioenergy	Change in Mha compared to 2020	2035	38.0609	World
World	MAgPIE	Global-GHGPrice	Bioenergy	Change in Mha compared to 2020	2040	57.9702	World
World	MAgPIE	Global-GHGPrice	Bioenergy	Change in Mha compared to 2020	2045	83.9889	World
World	MAgPIE	Global-GHGPrice	Bioenergy	Change in Mha compared to 2020	2050	116.243	World
World	MAgPIE	Global-GHGPrice	Bioenergy	Change in Mha compared to 2020	2055	148.974	World
World	MAgPIE	Global-GHGPrice	Bioenergy	Change in Mha compared to 2020	2060	177.337	World
World	MAgPIE	Global-GHGPrice	Bioenergy	Change in Mha compared to 2020	2065	189.369	World
World	MAgPIE	Global-GHGPrice	Bioenergy	Change in Mha compared to 2020	2070	198.127	World
World	MAgPIE	Global-GHGPrice	Bioenergy	Change in Mha compared to 2020	2075	203.075	World
World	MAgPIE	Global-GHGPrice	Bioenergy	Change in Mha compared to 2020	2080	203.119	World
World	MAgPIE	Global-GHGPrice	Bioenergy	Change in Mha compared to 2020	2085	196.801	World
World	MAgPIE	Global-GHGPrice	Bioenergy	Change in Mha compared to 2020	2090	188.632	World
World	MAgPIE	Global-GHGPrice	Bioenergy	Change in Mha compared to 2020	2095	176.963	World
World	MAgPIE	Global-GHGPrice	Bioenergy	Change in Mha compared to 2020	2100	166.577	World
World	MAgPIE	Global-GHGPrice	Aff CO2-Price	Change in Mha compared to 2020	2020	0	World
World	MAgPIE	Global-GHGPrice	Aff CO2-Price	Change in Mha compared to 2020	2025	71.8915	World
World	MAgPIE	Global-GHGPrice	Aff CO2-Price	Change in Mha compared to 2020	2030	101.695	World
World	MAgPIE	Global-GHGPrice	Aff CO2-Price	Change in Mha compared to 2020	2035	135.938	World
World	MAgPIE	Global-GHGPrice	Aff CO2-Price	Change in Mha compared to 2020	2040	162.331	World
World	MAgPIE	Global-GHGPrice	Aff CO2-Price	Change in Mha compared to 2020	2045	177.865	World
World	MAgPIE	Global-GHGPrice	Aff CO2-Price	Change in Mha compared to 2020	2050	198.879	World
World	MAgPIE	Global-GHGPrice	Aff CO2-Price	Change in Mha compared to 2020	2055	205.132	World
World	MAgPIE	Global-GHGPrice	Aff CO2-Price	Change in Mha compared to 2020	2060	213.49	World
World	MAgPIE	Global-GHGPrice	Aff CO2-Price	Change in Mha compared to 2020	2065	219.316	World
World	MAgPIE	Global-GHGPrice	Aff CO2-Price	Change in Mha compared to 2020	2070	222.961	World
World	MAgPIE	Global-GHGPrice	Aff CO2-Price	Change in Mha compared to 2020	2075	229.943	World
World	MAgPIE	Global-GHGPrice	Aff CO2-Price	Change in Mha compared to 2020	2080	241.173	World
World	MAgPIE	Global-GHGPrice	Aff CO2-Price	Change in Mha compared to 2020	2085	243.835	World
World	MAgPIE	Global-GHGPrice	Aff CO2-Price	Change in Mha compared to 2020	2090	248.121	World
World	MAgPIE	Global-GHGPrice	Aff CO2-Price	Change in Mha compared to 2020	2095	250.622	World
World	MAgPIE	Global-GHGPrice	Aff CO2-Price	Change in Mha compared to 2020	2100	253.066	World
World	MAgPIE	Global-GHGPrice	Aff NDC	Change in Mha compared to 2020	2020	0	World
World	MAgPIE	Global-GHGPrice	Aff NDC	Change in Mha compared to 2020	2025	107.484	World
World	MAgPIE	Global-GHGPrice	Aff NDC	Change in Mha compared to 2020	2030	153.7	World
World	MAgPIE	Global-GHGPrice	Aff NDC	Change in Mha compared to 2020	2035	154.222	World
World	MAgPIE	Global-GHGPrice	Aff NDC	Change in Mha compared to 2020	2040	154.322	World
World	MAgPIE	Global-GHGPrice	Aff NDC	Change in Mha compared to 2020	2045	154.417	World
World	MAgPIE	Global-GHGPrice	Aff NDC	Change in Mha compared to 2020	2050	154.512	World
World	MAgPIE	Global-GHGPrice	Aff NDC	Change in Mha compared to 2020	2055	154.512	World
World	MAgPIE	Global-GHGPrice	Aff NDC	Change in Mha compared to 2020	2060	154.512	World
World	MAgPIE	Global-GHGPrice	Aff NDC	Change in Mha compared to 2020	2065	154.512	World
World	MAgPIE	Global-GHGPrice	Aff NDC	Change in Mha compared to 2020	2070	154.512	World
World	MAgPIE	Global-GHGPrice	Aff NDC	Change in Mha compared to 2020	2075	154.512	World
World	MAgPIE	Global-GHGPrice	Aff NDC	Change in Mha compared to 2020	2080	154.512	World
World	MAgPIE	Global-GHGPrice	Aff NDC	Change in Mha compared to 2020	2085	154.512	World
World	MAgPIE	Global-GHGPrice	Aff NDC	Change in Mha compared to 2020	2090	154.512	World
World	MAgPIE	Global-GHGPrice	Aff NDC	Change in Mha compared to 2020	2095	154.512	World
World	MAgPIE	Global-GHGPrice	Aff NDC	Change in Mha compared to 2020	2100	154.512	World
World	MAgPIE	Global-GHGPrice	Timber	Change in Mha compared to 2020	2020	0	World
World	MAgPIE	Global-GHGPrice	Timber	Change in Mha compared to 2020	2025	15.205	World
World	MAgPIE	Global-GHGPrice	Timber	Change in Mha compared to 2020	2030	31.8301	World
World	MAgPIE	Global-GHGPrice	Timber	Change in Mha compared to 2020	2035	49.7644	World
World	MAgPIE	Global-GHGPrice	Timber	Change in Mha compared to 2020	2040	68.2538	World
World	MAgPIE	Global-GHGPrice	Timber	Change in Mha compared to 2020	2045	87.7189	World
World	MAgPIE	Global-GHGPrice	Timber	Change in Mha compared to 2020	2050	106.864	World
World	MAgPIE	Global-GHGPrice	Timber	Change in Mha compared to 2020	2055	128.226	World
World	MAgPIE	Global-GHGPrice	Timber	Change in Mha compared to 2020	2060	150.834	World
World	MAgPIE	Global-GHGPrice	Timber	Change in Mha compared to 2020	2065	172.093	World
World	MAgPIE	Global-GHGPrice	Timber	Change in Mha compared to 2020	2070	193.624	World
World	MAgPIE	Global-GHGPrice	Timber	Change in Mha compared to 2020	2075	213.754	World
World	MAgPIE	Global-GHGPrice	Timber	Change in Mha compared to 2020	2080	232.632	World
World	MAgPIE	Global-GHGPrice	Timber	Change in Mha compared to 2020	2085	251.493	World
World	MAgPIE	Global-GHGPrice	Timber	Change in Mha compared to 2020	2090	269.223	World
World	MAgPIE	Global-GHGPrice	Timber	Change in Mha compared to 2020	2095	288.111	World
World	MAgPIE	Global-GHGPrice	Timber	Change in Mha compared to 2020	2100	306.142	World
World	MAgPIE	Global-GHGPrice	Primary Forest	Change in Mha compared to 2020	2020	0	World
World	MAgPIE	Global-GHGPrice	Primary Forest	Change in Mha compared to 2020	2025	-5.9497	World
World	MAgPIE	Global-GHGPrice	Primary Forest	Change in Mha compared to 2020	2030	-8.7452	World
World	MAgPIE	Global-GHGPrice	Primary Forest	Change in Mha compared to 2020	2035	-11.6433	World
World	MAgPIE	Global-GHGPrice	Primary Forest	Change in Mha compared to 2020	2040	-14.2018	World
World	MAgPIE	Global-GHGPrice	Primary Forest	Change in Mha compared to 2020	2045	-16.6303	World
World	MAgPIE	Global-GHGPrice	Primary Forest	Change in Mha compared to 2020	2050	-18.8857	World
World	MAgPIE	Global-GHGPrice	Primary Forest	Change in Mha compared to 2020	2055	-21.078	World
World	MAgPIE	Global-GHGPrice	Primary Forest	Change in Mha compared to 2020	2060	-23.42	World
World	MAgPIE	Global-GHGPrice	Primary Forest	Change in Mha compared to 2020	2065	-25.1234	World
World	MAgPIE	Global-GHGPrice	Primary Forest	Change in Mha compared to 2020	2070	-26.3371	World
World	MAgPIE	Global-GHGPrice	Primary Forest	Change in Mha compared to 2020	2075	-27.6295	World
World	MAgPIE	Global-GHGPrice	Primary Forest	Change in Mha compared to 2020	2080	-28.5664	World
World	MAgPIE	Global-GHGPrice	Primary Forest	Change in Mha compared to 2020	2085	-29.5869	World
World	MAgPIE	Global-GHGPrice	Primary Forest	Change in Mha compared to 2020	2090	-30.6046	World
World	MAgPIE	Global-GHGPrice	Primary Forest	Change in Mha compared to 2020	2095	-31.4695	World
World	MAgPIE	Global-GHGPrice	Primary Forest	Change in Mha compared to 2020	2100	-32.1427	World
World	MAgPIE	Global-GHGPrice	Secondary Forest	Change in Mha compared to 2020	2020	0	World
World	MAgPIE	Global-GHGPrice	Secondary Forest	Change in Mha compared to 2020	2025	-19.296	World
World	MAgPIE	Global-GHGPrice	Secondary Forest	Change in Mha compared to 2020	2030	-33.4299	World
World	MAgPIE	Global-GHGPrice	Secondary Forest	Change in Mha compared to 2020	2035	-40.0002	World
World	MAgPIE	Global-GHGPrice	Secondary Forest	Change in Mha compared to 2020	2040	-46.559	World
World	MAgPIE	Global-GHGPrice	Secondary Forest	Change in Mha compared to 2020	2045	-52.0479	World
World	MAgPIE	Global-GHGPrice	Secondary Forest	Change in Mha compared to 2020	2050	-58.9672	World
World	MAgPIE	Global-GHGPrice	Secondary Forest	Change in Mha compared to 2020	2055	-63.3195	World
World	MAgPIE	Global-GHGPrice	Secondary Forest	Change in Mha compared to 2020	2060	-67.1829	World
World	MAgPIE	Global-GHGPrice	Secondary Forest	Change in Mha compared to 2020	2065	-75.0541	World
World	MAgPIE	Global-GHGPrice	Secondary Forest	Change in Mha compared to 2020	2070	-82.1521	World
World	MAgPIE	Global-GHGPrice	Secondary Forest	Change in Mha compared to 2020	2075	-87.5879	World
World	MAgPIE	Global-GHGPrice	Secondary Forest	Change in Mha compared to 2020	2080	-88.2213	World
World	MAgPIE	Global-GHGPrice	Secondary Forest	Change in Mha compared to 2020	2085	-86.9374	World
World	MAgPIE	Global-GHGPrice	Secondary Forest	Change in Mha compared to 2020	2090	-84.5834	World
World	MAgPIE	Global-GHGPrice	Secondary Forest	Change in Mha compared to 2020	2095	-87.6765	World
World	MAgPIE	Global-GHGPrice	Secondary Forest	Change in Mha compared to 2020	2100	-88.4964	World
World	MAgPIE	Global-SustDemand	Cropland	Change in Mha compared to 2020	2020	0	World
World	MAgPIE	Global-SustDemand	Cropland	Change in Mha compared to 2020	2025	0.4897	World
World	MAgPIE	Global-SustDemand	Cropland	Change in Mha compared to 2020	2030	-10.5918	World
World	MAgPIE	Global-SustDemand	Cropland	Change in Mha compared to 2020	2035	-16.9279	World
World	MAgPIE	Global-SustDemand	Cropland	Change in Mha compared to 2020	2040	-38.3437	World
World	MAgPIE	Global-SustDemand	Cropland	Change in Mha compared to 2020	2045	-80.8425	World
World	MAgPIE	Global-SustDemand	Cropland	Change in Mha compared to 2020	2050	-123.15	World
World	MAgPIE	Global-SustDemand	Cropland	Change in Mha compared to 2020	2055	-149.147	World
World	MAgPIE	Global-SustDemand	Cropland	Change in Mha compared to 2020	2060	-174.767	World
World	MAgPIE	Global-SustDemand	Cropland	Change in Mha compared to 2020	2065	-193.083	World
World	MAgPIE	Global-SustDemand	Cropland	Change in Mha compared to 2020	2070	-211.177	World
World	MAgPIE	Global-SustDemand	Cropland	Change in Mha compared to 2020	2075	-228.624	World
World	MAgPIE	Global-SustDemand	Cropland	Change in Mha compared to 2020	2080	-247.733	World
World	MAgPIE	Global-SustDemand	Cropland	Change in Mha compared to 2020	2085	-265.975	World
World	MAgPIE	Global-SustDemand	Cropland	Change in Mha compared to 2020	2090	-272.142	World
World	MAgPIE	Global-SustDemand	Cropland	Change in Mha compared to 2020	2095	-280.793	World
World	MAgPIE	Global-SustDemand	Cropland	Change in Mha compared to 2020	2100	-292.817	World
World	MAgPIE	Global-SustDemand	Other Natural	Change in Mha compared to 2020	2020	0	World
World	MAgPIE	Global-SustDemand	Other Natural	Change in Mha compared to 2020	2025	-28.7585	World
World	MAgPIE	Global-SustDemand	Other Natural	Change in Mha compared to 2020	2030	-33.7703	World
World	MAgPIE	Global-SustDemand	Other Natural	Change in Mha compared to 2020	2035	-35.0291	World
World	MAgPIE	Global-SustDemand	Other Natural	Change in Mha compared to 2020	2040	-28.264	World
World	MAgPIE	Global-SustDemand	Other Natural	Change in Mha compared to 2020	2045	-29.1615	World
World	MAgPIE	Global-SustDemand	Other Natural	Change in Mha compared to 2020	2050	-24.5235	World
World	MAgPIE	Global-SustDemand	Other Natural	Change in Mha compared to 2020	2055	-26.4433	World
World	MAgPIE	Global-SustDemand	Other Natural	Change in Mha compared to 2020	2060	-29.5412	World
World	MAgPIE	Global-SustDemand	Other Natural	Change in Mha compared to 2020	2065	-36.6065	World
World	MAgPIE	Global-SustDemand	Other Natural	Change in Mha compared to 2020	2070	-41.7944	World
World	MAgPIE	Global-SustDemand	Other Natural	Change in Mha compared to 2020	2075	-43.1118	World
World	MAgPIE	Global-SustDemand	Other Natural	Change in Mha compared to 2020	2080	-40.8305	World
World	MAgPIE	Global-SustDemand	Other Natural	Change in Mha compared to 2020	2085	-40.6019	World
World	MAgPIE	Global-SustDemand	Other Natural	Change in Mha compared to 2020	2090	-40.6763	World
World	MAgPIE	Global-SustDemand	Other Natural	Change in Mha compared to 2020	2095	-34.5406	World
World	MAgPIE	Global-SustDemand	Other Natural	Change in Mha compared to 2020	2100	-20.3825	World
World	MAgPIE	Global-SustDemand	Pasture	Change in Mha compared to 2020	2020	0	World
World	MAgPIE	Global-SustDemand	Pasture	Change in Mha compared to 2020	2025	-183.751	World
World	MAgPIE	Global-SustDemand	Pasture	Change in Mha compared to 2020	2030	-265.766	World
World	MAgPIE	Global-SustDemand	Pasture	Change in Mha compared to 2020	2035	-314.703	World
World	MAgPIE	Global-SustDemand	Pasture	Change in Mha compared to 2020	2040	-349.828	World
World	MAgPIE	Global-SustDemand	Pasture	Change in Mha compared to 2020	2045	-378.079	World
World	MAgPIE	Global-SustDemand	Pasture	Change in Mha compared to 2020	2050	-404.15	World
World	MAgPIE	Global-SustDemand	Pasture	Change in Mha compared to 2020	2055	-435.221	World
World	MAgPIE	Global-SustDemand	Pasture	Change in Mha compared to 2020	2060	-457.222	World
World	MAgPIE	Global-SustDemand	Pasture	Change in Mha compared to 2020	2065	-483.293	World
World	MAgPIE	Global-SustDemand	Pasture	Change in Mha compared to 2020	2070	-496.895	World
World	MAgPIE	Global-SustDemand	Pasture	Change in Mha compared to 2020	2075	-503.393	World
World	MAgPIE	Global-SustDemand	Pasture	Change in Mha compared to 2020	2080	-497.212	World
World	MAgPIE	Global-SustDemand	Pasture	Change in Mha compared to 2020	2085	-485.574	World
World	MAgPIE	Global-SustDemand	Pasture	Change in Mha compared to 2020	2090	-488.217	World
World	MAgPIE	Global-SustDemand	Pasture	Change in Mha compared to 2020	2095	-491.757	World
World	MAgPIE	Global-SustDemand	Pasture	Change in Mha compared to 2020	2100	-493.46	World
World	MAgPIE	Global-SustDemand	Urban	Change in Mha compared to 2020	2020	0	World
World	MAgPIE	Global-SustDemand	Urban	Change in Mha compared to 2020	2025	7.89	World
World	MAgPIE	Global-SustDemand	Urban	Change in Mha compared to 2020	2030	14.8418	World
World	MAgPIE	Global-SustDemand	Urban	Change in Mha compared to 2020	2035	21.2054	World
World	MAgPIE	Global-SustDemand	Urban	Change in Mha compared to 2020	2040	27.5677	World
World	MAgPIE	Global-SustDemand	Urban	Change in Mha compared to 2020	2045	32.9201	World
World	MAgPIE	Global-SustDemand	Urban	Change in Mha compared to 2020	2050	38.2699	World
World	MAgPIE	Global-SustDemand	Urban	Change in Mha compared to 2020	2055	40.0578	World
World	MAgPIE	Global-SustDemand	Urban	Change in Mha compared to 2020	2060	41.842	World
World	MAgPIE	Global-SustDemand	Urban	Change in Mha compared to 2020	2065	42.7753	World
World	MAgPIE	Global-SustDemand	Urban	Change in Mha compared to 2020	2070	43.7078	World
World	MAgPIE	Global-SustDemand	Urban	Change in Mha compared to 2020	2075	43.7455	World
World	MAgPIE	Global-SustDemand	Urban	Change in Mha compared to 2020	2080	43.7838	World
World	MAgPIE	Global-SustDemand	Urban	Change in Mha compared to 2020	2085	42.9203	World
World	MAgPIE	Global-SustDemand	Urban	Change in Mha compared to 2020	2090	42.057	World
World	MAgPIE	Global-SustDemand	Urban	Change in Mha compared to 2020	2095	40.4288	World
World	MAgPIE	Global-SustDemand	Urban	Change in Mha compared to 2020	2100	38.8007	World
World	MAgPIE	Global-SustDemand	Bioenergy	Change in Mha compared to 2020	2020	0	World
World	MAgPIE	Global-SustDemand	Bioenergy	Change in Mha compared to 2020	2025	15.3262	World
World	MAgPIE	Global-SustDemand	Bioenergy	Change in Mha compared to 2020	2030	27.5625	World
World	MAgPIE	Global-SustDemand	Bioenergy	Change in Mha compared to 2020	2035	41.3937	World
World	MAgPIE	Global-SustDemand	Bioenergy	Change in Mha compared to 2020	2040	61.5432	World
World	MAgPIE	Global-SustDemand	Bioenergy	Change in Mha compared to 2020	2045	96.9286	World
World	MAgPIE	Global-SustDemand	Bioenergy	Change in Mha compared to 2020	2050	130.281	World
World	MAgPIE	Global-SustDemand	Bioenergy	Change in Mha compared to 2020	2055	166.031	World
World	MAgPIE	Global-SustDemand	Bioenergy	Change in Mha compared to 2020	2060	197.171	World
World	MAgPIE	Global-SustDemand	Bioenergy	Change in Mha compared to 2020	2065	223.276	World
World	MAgPIE	Global-SustDemand	Bioenergy	Change in Mha compared to 2020	2070	241.328	World
World	MAgPIE	Global-SustDemand	Bioenergy	Change in Mha compared to 2020	2075	254.454	World
World	MAgPIE	Global-SustDemand	Bioenergy	Change in Mha compared to 2020	2080	254.264	World
World	MAgPIE	Global-SustDemand	Bioenergy	Change in Mha compared to 2020	2085	248.058	World
World	MAgPIE	Global-SustDemand	Bioenergy	Change in Mha compared to 2020	2090	237.609	World
World	MAgPIE	Global-SustDemand	Bioenergy	Change in Mha compared to 2020	2095	225.846	World
World	MAgPIE	Global-SustDemand	Bioenergy	Change in Mha compared to 2020	2100	214.208	World
World	MAgPIE	Global-SustDemand	Aff CO2-Price	Change in Mha compared to 2020	2020	0	World
World	MAgPIE	Global-SustDemand	Aff CO2-Price	Change in Mha compared to 2020	2025	99.7978	World
World	MAgPIE	Global-SustDemand	Aff CO2-Price	Change in Mha compared to 2020	2030	136.455	World
World	MAgPIE	Global-SustDemand	Aff CO2-Price	Change in Mha compared to 2020	2035	167.745	World
World	MAgPIE	Global-SustDemand	Aff CO2-Price	Change in Mha compared to 2020	2040	181.704	World
World	MAgPIE	Global-SustDemand	Aff CO2-Price	Change in Mha compared to 2020	2045	198.438	World
World	MAgPIE	Global-SustDemand	Aff CO2-Price	Change in Mha compared to 2020	2050	211.582	World
World	MAgPIE	Global-SustDemand	Aff CO2-Price	Change in Mha compared to 2020	2055	214.636	World
World	MAgPIE	Global-SustDemand	Aff CO2-Price	Change in Mha compared to 2020	2060	218.46	World
World	MAgPIE	Global-SustDemand	Aff CO2-Price	Change in Mha compared to 2020	2065	226.665	World
World	MAgPIE	Global-SustDemand	Aff CO2-Price	Change in Mha compared to 2020	2070	229.898	World
World	MAgPIE	Global-SustDemand	Aff CO2-Price	Change in Mha compared to 2020	2075	231.046	World
World	MAgPIE	Global-SustDemand	Aff CO2-Price	Change in Mha compared to 2020	2080	231.851	World
World	MAgPIE	Global-SustDemand	Aff CO2-Price	Change in Mha compared to 2020	2085	233.066	World
World	MAgPIE	Global-SustDemand	Aff CO2-Price	Change in Mha compared to 2020	2090	233.87	World
World	MAgPIE	Global-SustDemand	Aff CO2-Price	Change in Mha compared to 2020	2095	235.841	World
World	MAgPIE	Global-SustDemand	Aff CO2-Price	Change in Mha compared to 2020	2100	238.128	World
World	MAgPIE	Global-SustDemand	Aff NDC	Change in Mha compared to 2020	2020	0	World
World	MAgPIE	Global-SustDemand	Aff NDC	Change in Mha compared to 2020	2025	107.484	World
World	MAgPIE	Global-SustDemand	Aff NDC	Change in Mha compared to 2020	2030	153.561	World
World	MAgPIE	Global-SustDemand	Aff NDC	Change in Mha compared to 2020	2035	154.098	World
World	MAgPIE	Global-SustDemand	Aff NDC	Change in Mha compared to 2020	2040	154.198	World
World	MAgPIE	Global-SustDemand	Aff NDC	Change in Mha compared to 2020	2045	154.298	World
World	MAgPIE	Global-SustDemand	Aff NDC	Change in Mha compared to 2020	2050	154.398	World
World	MAgPIE	Global-SustDemand	Aff NDC	Change in Mha compared to 2020	2055	154.398	World
World	MAgPIE	Global-SustDemand	Aff NDC	Change in Mha compared to 2020	2060	154.398	World
World	MAgPIE	Global-SustDemand	Aff NDC	Change in Mha compared to 2020	2065	154.398	World
World	MAgPIE	Global-SustDemand	Aff NDC	Change in Mha compared to 2020	2070	154.398	World
World	MAgPIE	Global-SustDemand	Aff NDC	Change in Mha compared to 2020	2075	154.398	World
World	MAgPIE	Global-SustDemand	Aff NDC	Change in Mha compared to 2020	2080	154.398	World
World	MAgPIE	Global-SustDemand	Aff NDC	Change in Mha compared to 2020	2085	154.398	World
World	MAgPIE	Global-SustDemand	Aff NDC	Change in Mha compared to 2020	2090	154.398	World
World	MAgPIE	Global-SustDemand	Aff NDC	Change in Mha compared to 2020	2095	154.398	World
World	MAgPIE	Global-SustDemand	Aff NDC	Change in Mha compared to 2020	2100	154.398	World
World	MAgPIE	Global-SustDemand	Timber	Change in Mha compared to 2020	2020	0	World
World	MAgPIE	Global-SustDemand	Timber	Change in Mha compared to 2020	2025	13.6675	World
World	MAgPIE	Global-SustDemand	Timber	Change in Mha compared to 2020	2030	28.3821	World
World	MAgPIE	Global-SustDemand	Timber	Change in Mha compared to 2020	2035	42.5206	World
World	MAgPIE	Global-SustDemand	Timber	Change in Mha compared to 2020	2040	56.9119	World
World	MAgPIE	Global-SustDemand	Timber	Change in Mha compared to 2020	2045	71.2237	World
World	MAgPIE	Global-SustDemand	Timber	Change in Mha compared to 2020	2050	82.6824	World
World	MAgPIE	Global-SustDemand	Timber	Change in Mha compared to 2020	2055	97.9856	World
World	MAgPIE	Global-SustDemand	Timber	Change in Mha compared to 2020	2060	109.068	World
World	MAgPIE	Global-SustDemand	Timber	Change in Mha compared to 2020	2065	122.65	World
World	MAgPIE	Global-SustDemand	Timber	Change in Mha compared to 2020	2070	136.81	World
World	MAgPIE	Global-SustDemand	Timber	Change in Mha compared to 2020	2075	145.444	World
World	MAgPIE	Global-SustDemand	Timber	Change in Mha compared to 2020	2080	153.708	World
World	MAgPIE	Global-SustDemand	Timber	Change in Mha compared to 2020	2085	162.258	World
World	MAgPIE	Global-SustDemand	Timber	Change in Mha compared to 2020	2090	177.531	World
World	MAgPIE	Global-SustDemand	Timber	Change in Mha compared to 2020	2095	191.519	World
World	MAgPIE	Global-SustDemand	Timber	Change in Mha compared to 2020	2100	197.439	World
World	MAgPIE	Global-SustDemand	Primary Forest	Change in Mha compared to 2020	2020	0	World
World	MAgPIE	Global-SustDemand	Primary Forest	Change in Mha compared to 2020	2025	-5.9442	World
World	MAgPIE	Global-SustDemand	Primary Forest	Change in Mha compared to 2020	2030	-8.3863	World
World	MAgPIE	Global-SustDemand	Primary Forest	Change in Mha compared to 2020	2035	-9.2584	World
World	MAgPIE	Global-SustDemand	Primary Forest	Change in Mha compared to 2020	2040	-10.9691	World
World	MAgPIE	Global-SustDemand	Primary Forest	Change in Mha compared to 2020	2045	-11.8847	World
World	MAgPIE	Global-SustDemand	Primary Forest	Change in Mha compared to 2020	2050	-12.2244	World
World	MAgPIE	Global-SustDemand	Primary Forest	Change in Mha compared to 2020	2055	-12.6653	World
World	MAgPIE	Global-SustDemand	Primary Forest	Change in Mha compared to 2020	2060	-13.0298	World
World	MAgPIE	Global-SustDemand	Primary Forest	Change in Mha compared to 2020	2065	-13.1793	World
World	MAgPIE	Global-SustDemand	Primary Forest	Change in Mha compared to 2020	2070	-13.2805	World
World	MAgPIE	Global-SustDemand	Primary Forest	Change in Mha compared to 2020	2075	-13.4341	World
World	MAgPIE	Global-SustDemand	Primary Forest	Change in Mha compared to 2020	2080	-13.5012	World
World	MAgPIE	Global-SustDemand	Primary Forest	Change in Mha compared to 2020	2085	-13.5285	World
World	MAgPIE	Global-SustDemand	Primary Forest	Change in Mha compared to 2020	2090	-13.5516	World
World	MAgPIE	Global-SustDemand	Primary Forest	Change in Mha compared to 2020	2095	-13.5675	World
World	MAgPIE	Global-SustDemand	Primary Forest	Change in Mha compared to 2020	2100	-13.578	World
World	MAgPIE	Global-SustDemand	Secondary Forest	Change in Mha compared to 2020	2020	0	World
World	MAgPIE	Global-SustDemand	Secondary Forest	Change in Mha compared to 2020	2025	-26.2017	World
World	MAgPIE	Global-SustDemand	Secondary Forest	Change in Mha compared to 2020	2030	-42.288	World
World	MAgPIE	Global-SustDemand	Secondary Forest	Change in Mha compared to 2020	2035	-51.0439	World
World	MAgPIE	Global-SustDemand	Secondary Forest	Change in Mha compared to 2020	2040	-54.5202	World
World	MAgPIE	Global-SustDemand	Secondary Forest	Change in Mha compared to 2020	2045	-53.8403	World
World	MAgPIE	Global-SustDemand	Secondary Forest	Change in Mha compared to 2020	2050	-53.1657	World
World	MAgPIE	Global-SustDemand	Secondary Forest	Change in Mha compared to 2020	2055	-49.632	World
World	MAgPIE	Global-SustDemand	Secondary Forest	Change in Mha compared to 2020	2060	-46.3796	World
World	MAgPIE	Global-SustDemand	Secondary Forest	Change in Mha compared to 2020	2065	-43.6024	World
World	MAgPIE	Global-SustDemand	Secondary Forest	Change in Mha compared to 2020	2070	-42.9949	World
World	MAgPIE	Global-SustDemand	Secondary Forest	Change in Mha compared to 2020	2075	-40.5238	World
World	MAgPIE	Global-SustDemand	Secondary Forest	Change in Mha compared to 2020	2080	-38.7283	World
World	MAgPIE	Global-SustDemand	Secondary Forest	Change in Mha compared to 2020	2085	-35.0216	World
World	MAgPIE	Global-SustDemand	Secondary Forest	Change in Mha compared to 2020	2090	-30.8769	World
World	MAgPIE	Global-SustDemand	Secondary Forest	Change in Mha compared to 2020	2095	-27.3744	World
World	MAgPIE	Global-SustDemand	Secondary Forest	Change in Mha compared to 2020	2100	-22.7356	World
World	MAgPIE	Global-Inequality	Cropland	Change in Mha compared to 2020	2020	0	World
World	MAgPIE	Global-Inequality	Cropland	Change in Mha compared to 2020	2025	15.7483	World
World	MAgPIE	Global-Inequality	Cropland	Change in Mha compared to 2020	2030	25.3169	World
World	MAgPIE	Global-Inequality	Cropland	Change in Mha compared to 2020	2035	32.0568	World
World	MAgPIE	Global-Inequality	Cropland	Change in Mha compared to 2020	2040	26.2973	World
World	MAgPIE	Global-Inequality	Cropland	Change in Mha compared to 2020	2045	23.8425	World
World	MAgPIE	Global-Inequality	Cropland	Change in Mha compared to 2020	2050	25.5911	World
World	MAgPIE	Global-Inequality	Cropland	Change in Mha compared to 2020	2055	40.4495	World
World	MAgPIE	Global-Inequality	Cropland	Change in Mha compared to 2020	2060	64.749	World
World	MAgPIE	Global-Inequality	Cropland	Change in Mha compared to 2020	2065	93.8407	World
World	MAgPIE	Global-Inequality	Cropland	Change in Mha compared to 2020	2070	134.893	World
World	MAgPIE	Global-Inequality	Cropland	Change in Mha compared to 2020	2075	168.43	World
World	MAgPIE	Global-Inequality	Cropland	Change in Mha compared to 2020	2080	196.928	World
World	MAgPIE	Global-Inequality	Cropland	Change in Mha compared to 2020	2085	229.731	World
World	MAgPIE	Global-Inequality	Cropland	Change in Mha compared to 2020	2090	261.47	World
World	MAgPIE	Global-Inequality	Cropland	Change in Mha compared to 2020	2095	313.479	World
World	MAgPIE	Global-Inequality	Cropland	Change in Mha compared to 2020	2100	351.204	World
World	MAgPIE	Global-Inequality	Other Natural	Change in Mha compared to 2020	2020	0	World
World	MAgPIE	Global-Inequality	Other Natural	Change in Mha compared to 2020	2025	-30.536	World
World	MAgPIE	Global-Inequality	Other Natural	Change in Mha compared to 2020	2030	-52.6709	World
World	MAgPIE	Global-Inequality	Other Natural	Change in Mha compared to 2020	2035	-69.69	World
World	MAgPIE	Global-Inequality	Other Natural	Change in Mha compared to 2020	2040	-86.9709	World
World	MAgPIE	Global-Inequality	Other Natural	Change in Mha compared to 2020	2045	-100.561	World
World	MAgPIE	Global-Inequality	Other Natural	Change in Mha compared to 2020	2050	-113.543	World
World	MAgPIE	Global-Inequality	Other Natural	Change in Mha compared to 2020	2055	-133.087	World
World	MAgPIE	Global-Inequality	Other Natural	Change in Mha compared to 2020	2060	-146.075	World
World	MAgPIE	Global-Inequality	Other Natural	Change in Mha compared to 2020	2065	-157.24	World
World	MAgPIE	Global-Inequality	Other Natural	Change in Mha compared to 2020	2070	-174.353	World
World	MAgPIE	Global-Inequality	Other Natural	Change in Mha compared to 2020	2075	-199.819	World
World	MAgPIE	Global-Inequality	Other Natural	Change in Mha compared to 2020	2080	-208.935	World
World	MAgPIE	Global-Inequality	Other Natural	Change in Mha compared to 2020	2085	-218.02	World
World	MAgPIE	Global-Inequality	Other Natural	Change in Mha compared to 2020	2090	-224.536	World
World	MAgPIE	Global-Inequality	Other Natural	Change in Mha compared to 2020	2095	-235.74	World
World	MAgPIE	Global-Inequality	Other Natural	Change in Mha compared to 2020	2100	-243.456	World
World	MAgPIE	Global-Inequality	Pasture	Change in Mha compared to 2020	2020	0	World
World	MAgPIE	Global-Inequality	Pasture	Change in Mha compared to 2020	2025	-120.932	World
World	MAgPIE	Global-Inequality	Pasture	Change in Mha compared to 2020	2030	-176.691	World
World	MAgPIE	Global-Inequality	Pasture	Change in Mha compared to 2020	2035	-201.343	World
World	MAgPIE	Global-Inequality	Pasture	Change in Mha compared to 2020	2040	-216.031	World
World	MAgPIE	Global-Inequality	Pasture	Change in Mha compared to 2020	2045	-237.875	World
World	MAgPIE	Global-Inequality	Pasture	Change in Mha compared to 2020	2050	-261.661	World
World	MAgPIE	Global-Inequality	Pasture	Change in Mha compared to 2020	2055	-303.358	World
World	MAgPIE	Global-Inequality	Pasture	Change in Mha compared to 2020	2060	-317.502	World
World	MAgPIE	Global-Inequality	Pasture	Change in Mha compared to 2020	2065	-351.938	World
World	MAgPIE	Global-Inequality	Pasture	Change in Mha compared to 2020	2070	-377.371	World
World	MAgPIE	Global-Inequality	Pasture	Change in Mha compared to 2020	2075	-390.074	World
World	MAgPIE	Global-Inequality	Pasture	Change in Mha compared to 2020	2080	-401.003	World
World	MAgPIE	Global-Inequality	Pasture	Change in Mha compared to 2020	2085	-412.248	World
World	MAgPIE	Global-Inequality	Pasture	Change in Mha compared to 2020	2090	-428.097	World
World	MAgPIE	Global-Inequality	Pasture	Change in Mha compared to 2020	2095	-450.315	World
World	MAgPIE	Global-Inequality	Pasture	Change in Mha compared to 2020	2100	-468.694	World
World	MAgPIE	Global-Inequality	Urban	Change in Mha compared to 2020	2020	0	World
World	MAgPIE	Global-Inequality	Urban	Change in Mha compared to 2020	2025	7.7121	World
World	MAgPIE	Global-Inequality	Urban	Change in Mha compared to 2020	2030	14.6012	World
World	MAgPIE	Global-Inequality	Urban	Change in Mha compared to 2020	2035	20.8795	World
World	MAgPIE	Global-Inequality	Urban	Change in Mha compared to 2020	2040	27.158	World
World	MAgPIE	Global-Inequality	Urban	Change in Mha compared to 2020	2045	32.6607	World
World	MAgPIE	Global-Inequality	Urban	Change in Mha compared to 2020	2050	38.1621	World
World	MAgPIE	Global-Inequality	Urban	Change in Mha compared to 2020	2055	40.2159	World
World	MAgPIE	Global-Inequality	Urban	Change in Mha compared to 2020	2060	42.2714	World
World	MAgPIE	Global-Inequality	Urban	Change in Mha compared to 2020	2065	43.5318	World
World	MAgPIE	Global-Inequality	Urban	Change in Mha compared to 2020	2070	44.7894	World
World	MAgPIE	Global-Inequality	Urban	Change in Mha compared to 2020	2075	45.306	World
World	MAgPIE	Global-Inequality	Urban	Change in Mha compared to 2020	2080	45.8249	World
World	MAgPIE	Global-Inequality	Urban	Change in Mha compared to 2020	2085	45.7625	World
World	MAgPIE	Global-Inequality	Urban	Change in Mha compared to 2020	2090	45.6986	World
World	MAgPIE	Global-Inequality	Urban	Change in Mha compared to 2020	2095	45.2272	World
World	MAgPIE	Global-Inequality	Urban	Change in Mha compared to 2020	2100	44.755	World
World	MAgPIE	Global-Inequality	Bioenergy	Change in Mha compared to 2020	2020	0	World
World	MAgPIE	Global-Inequality	Bioenergy	Change in Mha compared to 2020	2025	13.6866	World
World	MAgPIE	Global-Inequality	Bioenergy	Change in Mha compared to 2020	2030	22.1932	World
World	MAgPIE	Global-Inequality	Bioenergy	Change in Mha compared to 2020	2035	34.8222	World
World	MAgPIE	Global-Inequality	Bioenergy	Change in Mha compared to 2020	2040	55.7319	World
World	MAgPIE	Global-Inequality	Bioenergy	Change in Mha compared to 2020	2045	79.2543	World
World	MAgPIE	Global-Inequality	Bioenergy	Change in Mha compared to 2020	2050	107.872	World
World	MAgPIE	Global-Inequality	Bioenergy	Change in Mha compared to 2020	2055	139.846	World
World	MAgPIE	Global-Inequality	Bioenergy	Change in Mha compared to 2020	2060	167.798	World
World	MAgPIE	Global-Inequality	Bioenergy	Change in Mha compared to 2020	2065	183.501	World
World	MAgPIE	Global-Inequality	Bioenergy	Change in Mha compared to 2020	2070	197.847	World
World	MAgPIE	Global-Inequality	Bioenergy	Change in Mha compared to 2020	2075	206.743	World
World	MAgPIE	Global-Inequality	Bioenergy	Change in Mha compared to 2020	2080	207.064	World
World	MAgPIE	Global-Inequality	Bioenergy	Change in Mha compared to 2020	2085	201.248	World
World	MAgPIE	Global-Inequality	Bioenergy	Change in Mha compared to 2020	2090	192.02	World
World	MAgPIE	Global-Inequality	Bioenergy	Change in Mha compared to 2020	2095	181.332	World
World	MAgPIE	Global-Inequality	Bioenergy	Change in Mha compared to 2020	2100	171.008	World
World	MAgPIE	Global-Inequality	Aff CO2-Price	Change in Mha compared to 2020	2020	0	World
World	MAgPIE	Global-Inequality	Aff CO2-Price	Change in Mha compared to 2020	2025	56.1568	World
World	MAgPIE	Global-Inequality	Aff CO2-Price	Change in Mha compared to 2020	2030	68.917	World
World	MAgPIE	Global-Inequality	Aff CO2-Price	Change in Mha compared to 2020	2035	87.2688	World
World	MAgPIE	Global-Inequality	Aff CO2-Price	Change in Mha compared to 2020	2040	97.1899	World
World	MAgPIE	Global-Inequality	Aff CO2-Price	Change in Mha compared to 2020	2045	104.757	World
World	MAgPIE	Global-Inequality	Aff CO2-Price	Change in Mha compared to 2020	2050	113.413	World
World	MAgPIE	Global-Inequality	Aff CO2-Price	Change in Mha compared to 2020	2055	114.822	World
World	MAgPIE	Global-Inequality	Aff CO2-Price	Change in Mha compared to 2020	2060	116.631	World
World	MAgPIE	Global-Inequality	Aff CO2-Price	Change in Mha compared to 2020	2065	126.071	World
World	MAgPIE	Global-Inequality	Aff CO2-Price	Change in Mha compared to 2020	2070	129.95	World
World	MAgPIE	Global-Inequality	Aff CO2-Price	Change in Mha compared to 2020	2075	130.422	World
World	MAgPIE	Global-Inequality	Aff CO2-Price	Change in Mha compared to 2020	2080	130.499	World
World	MAgPIE	Global-Inequality	Aff CO2-Price	Change in Mha compared to 2020	2085	130.545	World
World	MAgPIE	Global-Inequality	Aff CO2-Price	Change in Mha compared to 2020	2090	130.981	World
World	MAgPIE	Global-Inequality	Aff CO2-Price	Change in Mha compared to 2020	2095	131.448	World
World	MAgPIE	Global-Inequality	Aff CO2-Price	Change in Mha compared to 2020	2100	132.166	World
World	MAgPIE	Global-Inequality	Aff NDC	Change in Mha compared to 2020	2020	0	World
World	MAgPIE	Global-Inequality	Aff NDC	Change in Mha compared to 2020	2025	107.484	World
World	MAgPIE	Global-Inequality	Aff NDC	Change in Mha compared to 2020	2030	153.706	World
World	MAgPIE	Global-Inequality	Aff NDC	Change in Mha compared to 2020	2035	154.242	World
World	MAgPIE	Global-Inequality	Aff NDC	Change in Mha compared to 2020	2040	154.342	World
World	MAgPIE	Global-Inequality	Aff NDC	Change in Mha compared to 2020	2045	154.442	World
World	MAgPIE	Global-Inequality	Aff NDC	Change in Mha compared to 2020	2050	154.542	World
World	MAgPIE	Global-Inequality	Aff NDC	Change in Mha compared to 2020	2055	154.542	World
World	MAgPIE	Global-Inequality	Aff NDC	Change in Mha compared to 2020	2060	154.542	World
World	MAgPIE	Global-Inequality	Aff NDC	Change in Mha compared to 2020	2065	154.542	World
World	MAgPIE	Global-Inequality	Aff NDC	Change in Mha compared to 2020	2070	154.542	World
World	MAgPIE	Global-Inequality	Aff NDC	Change in Mha compared to 2020	2075	154.542	World
World	MAgPIE	Global-Inequality	Aff NDC	Change in Mha compared to 2020	2080	154.542	World
World	MAgPIE	Global-Inequality	Aff NDC	Change in Mha compared to 2020	2085	154.542	World
World	MAgPIE	Global-Inequality	Aff NDC	Change in Mha compared to 2020	2090	154.542	World
World	MAgPIE	Global-Inequality	Aff NDC	Change in Mha compared to 2020	2095	154.542	World
World	MAgPIE	Global-Inequality	Aff NDC	Change in Mha compared to 2020	2100	154.542	World
World	MAgPIE	Global-Inequality	Timber	Change in Mha compared to 2020	2020	0	World
World	MAgPIE	Global-Inequality	Timber	Change in Mha compared to 2020	2025	13.6671	World
World	MAgPIE	Global-Inequality	Timber	Change in Mha compared to 2020	2030	28.8459	World
World	MAgPIE	Global-Inequality	Timber	Change in Mha compared to 2020	2035	44.0447	World
World	MAgPIE	Global-Inequality	Timber	Change in Mha compared to 2020	2040	60.1733	World
World	MAgPIE	Global-Inequality	Timber	Change in Mha compared to 2020	2045	75.2065	World
World	MAgPIE	Global-Inequality	Timber	Change in Mha compared to 2020	2050	88.484	World
World	MAgPIE	Global-Inequality	Timber	Change in Mha compared to 2020	2055	106.705	World
World	MAgPIE	Global-Inequality	Timber	Change in Mha compared to 2020	2060	119.773	World
World	MAgPIE	Global-Inequality	Timber	Change in Mha compared to 2020	2065	134.975	World
World	MAgPIE	Global-Inequality	Timber	Change in Mha compared to 2020	2070	150.468	World
World	MAgPIE	Global-Inequality	Timber	Change in Mha compared to 2020	2075	163.389	World
World	MAgPIE	Global-Inequality	Timber	Change in Mha compared to 2020	2080	173.784	World
World	MAgPIE	Global-Inequality	Timber	Change in Mha compared to 2020	2085	181.827	World
World	MAgPIE	Global-Inequality	Timber	Change in Mha compared to 2020	2090	196.564	World
World	MAgPIE	Global-Inequality	Timber	Change in Mha compared to 2020	2095	212.005	World
World	MAgPIE	Global-Inequality	Timber	Change in Mha compared to 2020	2100	224.132	World
World	MAgPIE	Global-Inequality	Primary Forest	Change in Mha compared to 2020	2020	0	World
World	MAgPIE	Global-Inequality	Primary Forest	Change in Mha compared to 2020	2025	-15.3287	World
World	MAgPIE	Global-Inequality	Primary Forest	Change in Mha compared to 2020	2030	-20.4664	World
World	MAgPIE	Global-Inequality	Primary Forest	Change in Mha compared to 2020	2035	-25.1604	World
World	MAgPIE	Global-Inequality	Primary Forest	Change in Mha compared to 2020	2040	-26.7657	World
World	MAgPIE	Global-Inequality	Primary Forest	Change in Mha compared to 2020	2045	-30.7206	World
World	MAgPIE	Global-Inequality	Primary Forest	Change in Mha compared to 2020	2050	-41.7064	World
World	MAgPIE	Global-Inequality	Primary Forest	Change in Mha compared to 2020	2055	-46.7919	World
World	MAgPIE	Global-Inequality	Primary Forest	Change in Mha compared to 2020	2060	-60.5518	World
World	MAgPIE	Global-Inequality	Primary Forest	Change in Mha compared to 2020	2065	-71.1069	World
World	MAgPIE	Global-Inequality	Primary Forest	Change in Mha compared to 2020	2070	-80.0777	World
World	MAgPIE	Global-Inequality	Primary Forest	Change in Mha compared to 2020	2075	-84.0366	World
World	MAgPIE	Global-Inequality	Primary Forest	Change in Mha compared to 2020	2080	-87.852	World
World	MAgPIE	Global-Inequality	Primary Forest	Change in Mha compared to 2020	2085	-95.8317	World
World	MAgPIE	Global-Inequality	Primary Forest	Change in Mha compared to 2020	2090	-99.3054	World
World	MAgPIE	Global-Inequality	Primary Forest	Change in Mha compared to 2020	2095	-110.895	World
World	MAgPIE	Global-Inequality	Primary Forest	Change in Mha compared to 2020	2100	-116.096	World
World	MAgPIE	Global-Inequality	Secondary Forest	Change in Mha compared to 2020	2020	0	World
World	MAgPIE	Global-Inequality	Secondary Forest	Change in Mha compared to 2020	2025	-47.6592	World
World	MAgPIE	Global-Inequality	Secondary Forest	Change in Mha compared to 2020	2030	-63.7519	World
World	MAgPIE	Global-Inequality	Secondary Forest	Change in Mha compared to 2020	2035	-77.121	World
World	MAgPIE	Global-Inequality	Secondary Forest	Change in Mha compared to 2020	2040	-91.125	World
World	MAgPIE	Global-Inequality	Secondary Forest	Change in Mha compared to 2020	2045	-101.006	World
World	MAgPIE	Global-Inequality	Secondary Forest	Change in Mha compared to 2020	2050	-111.154	World
World	MAgPIE	Global-Inequality	Secondary Forest	Change in Mha compared to 2020	2055	-113.344	World
World	MAgPIE	Global-Inequality	Secondary Forest	Change in Mha compared to 2020	2060	-141.636	World
World	MAgPIE	Global-Inequality	Secondary Forest	Change in Mha compared to 2020	2065	-156.177	World
World	MAgPIE	Global-Inequality	Secondary Forest	Change in Mha compared to 2020	2070	-180.688	World
World	MAgPIE	Global-Inequality	Secondary Forest	Change in Mha compared to 2020	2075	-194.902	World
World	MAgPIE	Global-Inequality	Secondary Forest	Change in Mha compared to 2020	2080	-210.853	World
World	MAgPIE	Global-Inequality	Secondary Forest	Change in Mha compared to 2020	2085	-217.556	World
World	MAgPIE	Global-Inequality	Secondary Forest	Change in Mha compared to 2020	2090	-229.338	World
World	MAgPIE	Global-Inequality	Secondary Forest	Change in Mha compared to 2020	2095	-241.085	World
World	MAgPIE	Global-Inequality	Secondary Forest	Change in Mha compared to 2020	2100	-249.561	World
World	MAgPIE	Global-Sustainability	Cropland	Change in Mha compared to 2020	2020	0	World
World	MAgPIE	Global-Sustainability	Cropland	Change in Mha compared to 2020	2025	-12.7633	World
World	MAgPIE	Global-Sustainability	Cropland	Change in Mha compared to 2020	2030	-35.1092	World
World	MAgPIE	Global-Sustainability	Cropland	Change in Mha compared to 2020	2035	-45.1961	World
World	MAgPIE	Global-Sustainability	Cropland	Change in Mha compared to 2020	2040	-69.3765	World
World	MAgPIE	Global-Sustainability	Cropland	Change in Mha compared to 2020	2045	-112.588	World
World	MAgPIE	Global-Sustainability	Cropland	Change in Mha compared to 2020	2050	-167.403	World
World	MAgPIE	Global-Sustainability	Cropland	Change in Mha compared to 2020	2055	-198.151	World
World	MAgPIE	Global-Sustainability	Cropland	Change in Mha compared to 2020	2060	-226.941	World
World	MAgPIE	Global-Sustainability	Cropland	Change in Mha compared to 2020	2065	-248.952	World
World	MAgPIE	Global-Sustainability	Cropland	Change in Mha compared to 2020	2070	-272.745	World
World	MAgPIE	Global-Sustainability	Cropland	Change in Mha compared to 2020	2075	-295.867	World
World	MAgPIE	Global-Sustainability	Cropland	Change in Mha compared to 2020	2080	-324.931	World
World	MAgPIE	Global-Sustainability	Cropland	Change in Mha compared to 2020	2085	-342.264	World
World	MAgPIE	Global-Sustainability	Cropland	Change in Mha compared to 2020	2090	-359.144	World
World	MAgPIE	Global-Sustainability	Cropland	Change in Mha compared to 2020	2095	-378.12	World
World	MAgPIE	Global-Sustainability	Cropland	Change in Mha compared to 2020	2100	-400.367	World
World	MAgPIE	Global-Sustainability	Other Natural	Change in Mha compared to 2020	2020	0	World
World	MAgPIE	Global-Sustainability	Other Natural	Change in Mha compared to 2020	2025	-21.5665	World
World	MAgPIE	Global-Sustainability	Other Natural	Change in Mha compared to 2020	2030	-16.8914	World
World	MAgPIE	Global-Sustainability	Other Natural	Change in Mha compared to 2020	2035	2.1796	World
World	MAgPIE	Global-Sustainability	Other Natural	Change in Mha compared to 2020	2040	33.6788	World
World	MAgPIE	Global-Sustainability	Other Natural	Change in Mha compared to 2020	2045	60.5185	World
World	MAgPIE	Global-Sustainability	Other Natural	Change in Mha compared to 2020	2050	101.264	World
World	MAgPIE	Global-Sustainability	Other Natural	Change in Mha compared to 2020	2055	118.877	World
World	MAgPIE	Global-Sustainability	Other Natural	Change in Mha compared to 2020	2060	150.323	World
World	MAgPIE	Global-Sustainability	Other Natural	Change in Mha compared to 2020	2065	154.572	World
World	MAgPIE	Global-Sustainability	Other Natural	Change in Mha compared to 2020	2070	166.681	World
World	MAgPIE	Global-Sustainability	Other Natural	Change in Mha compared to 2020	2075	185.455	World
World	MAgPIE	Global-Sustainability	Other Natural	Change in Mha compared to 2020	2080	197.665	World
World	MAgPIE	Global-Sustainability	Other Natural	Change in Mha compared to 2020	2085	226.178	World
World	MAgPIE	Global-Sustainability	Other Natural	Change in Mha compared to 2020	2090	244.247	World
World	MAgPIE	Global-Sustainability	Other Natural	Change in Mha compared to 2020	2095	268.3	World
World	MAgPIE	Global-Sustainability	Other Natural	Change in Mha compared to 2020	2100	293.249	World
World	MAgPIE	Global-Sustainability	Pasture	Change in Mha compared to 2020	2020	0	World
World	MAgPIE	Global-Sustainability	Pasture	Change in Mha compared to 2020	2025	-236.015	World
World	MAgPIE	Global-Sustainability	Pasture	Change in Mha compared to 2020	2030	-379.22	World
World	MAgPIE	Global-Sustainability	Pasture	Change in Mha compared to 2020	2035	-466.14	World
World	MAgPIE	Global-Sustainability	Pasture	Change in Mha compared to 2020	2040	-518.752	World
World	MAgPIE	Global-Sustainability	Pasture	Change in Mha compared to 2020	2045	-554.74	World
World	MAgPIE	Global-Sustainability	Pasture	Change in Mha compared to 2020	2050	-604.092	World
World	MAgPIE	Global-Sustainability	Pasture	Change in Mha compared to 2020	2055	-649.334	World
World	MAgPIE	Global-Sustainability	Pasture	Change in Mha compared to 2020	2060	-703.237	World
World	MAgPIE	Global-Sustainability	Pasture	Change in Mha compared to 2020	2065	-730.651	World
World	MAgPIE	Global-Sustainability	Pasture	Change in Mha compared to 2020	2070	-752.834	World
World	MAgPIE	Global-Sustainability	Pasture	Change in Mha compared to 2020	2075	-776.165	World
World	MAgPIE	Global-Sustainability	Pasture	Change in Mha compared to 2020	2080	-781.937	World
World	MAgPIE	Global-Sustainability	Pasture	Change in Mha compared to 2020	2085	-814.847	World
World	MAgPIE	Global-Sustainability	Pasture	Change in Mha compared to 2020	2090	-839.68	World
World	MAgPIE	Global-Sustainability	Pasture	Change in Mha compared to 2020	2095	-859.235	World
World	MAgPIE	Global-Sustainability	Pasture	Change in Mha compared to 2020	2100	-874.739	World
World	MAgPIE	Global-Sustainability	Urban	Change in Mha compared to 2020	2020	0	World
World	MAgPIE	Global-Sustainability	Urban	Change in Mha compared to 2020	2025	7.89	World
World	MAgPIE	Global-Sustainability	Urban	Change in Mha compared to 2020	2030	14.8418	World
World	MAgPIE	Global-Sustainability	Urban	Change in Mha compared to 2020	2035	21.2054	World
World	MAgPIE	Global-Sustainability	Urban	Change in Mha compared to 2020	2040	27.5677	World
World	MAgPIE	Global-Sustainability	Urban	Change in Mha compared to 2020	2045	32.9201	World
World	MAgPIE	Global-Sustainability	Urban	Change in Mha compared to 2020	2050	38.2699	World
World	MAgPIE	Global-Sustainability	Urban	Change in Mha compared to 2020	2055	40.0578	World
World	MAgPIE	Global-Sustainability	Urban	Change in Mha compared to 2020	2060	41.842	World
World	MAgPIE	Global-Sustainability	Urban	Change in Mha compared to 2020	2065	42.7753	World
World	MAgPIE	Global-Sustainability	Urban	Change in Mha compared to 2020	2070	43.7078	World
World	MAgPIE	Global-Sustainability	Urban	Change in Mha compared to 2020	2075	43.7455	World
World	MAgPIE	Global-Sustainability	Urban	Change in Mha compared to 2020	2080	43.7838	World
World	MAgPIE	Global-Sustainability	Urban	Change in Mha compared to 2020	2085	42.9203	World
World	MAgPIE	Global-Sustainability	Urban	Change in Mha compared to 2020	2090	42.057	World
World	MAgPIE	Global-Sustainability	Urban	Change in Mha compared to 2020	2095	40.4288	World
World	MAgPIE	Global-Sustainability	Urban	Change in Mha compared to 2020	2100	38.8007	World
World	MAgPIE	Global-Sustainability	Bioenergy	Change in Mha compared to 2020	2020	0	World
World	MAgPIE	Global-Sustainability	Bioenergy	Change in Mha compared to 2020	2025	14.8753	World
World	MAgPIE	Global-Sustainability	Bioenergy	Change in Mha compared to 2020	2030	25.0683	World
World	MAgPIE	Global-Sustainability	Bioenergy	Change in Mha compared to 2020	2035	38.853	World
World	MAgPIE	Global-Sustainability	Bioenergy	Change in Mha compared to 2020	2040	61.172	World
World	MAgPIE	Global-Sustainability	Bioenergy	Change in Mha compared to 2020	2045	92.4004	World
World	MAgPIE	Global-Sustainability	Bioenergy	Change in Mha compared to 2020	2050	135.388	World
World	MAgPIE	Global-Sustainability	Bioenergy	Change in Mha compared to 2020	2055	174.399	World
World	MAgPIE	Global-Sustainability	Bioenergy	Change in Mha compared to 2020	2060	204.239	World
World	MAgPIE	Global-Sustainability	Bioenergy	Change in Mha compared to 2020	2065	231.947	World
World	MAgPIE	Global-Sustainability	Bioenergy	Change in Mha compared to 2020	2070	248.43	World
World	MAgPIE	Global-Sustainability	Bioenergy	Change in Mha compared to 2020	2075	259.234	World
World	MAgPIE	Global-Sustainability	Bioenergy	Change in Mha compared to 2020	2080	262.438	World
World	MAgPIE	Global-Sustainability	Bioenergy	Change in Mha compared to 2020	2085	254.183	World
World	MAgPIE	Global-Sustainability	Bioenergy	Change in Mha compared to 2020	2090	245.003	World
World	MAgPIE	Global-Sustainability	Bioenergy	Change in Mha compared to 2020	2095	234.356	World
World	MAgPIE	Global-Sustainability	Bioenergy	Change in Mha compared to 2020	2100	225.148	World
World	MAgPIE	Global-Sustainability	Aff CO2-Price	Change in Mha compared to 2020	2020	0	World
World	MAgPIE	Global-Sustainability	Aff CO2-Price	Change in Mha compared to 2020	2025	143.243	World
World	MAgPIE	Global-Sustainability	Aff CO2-Price	Change in Mha compared to 2020	2030	234.551	World
World	MAgPIE	Global-Sustainability	Aff CO2-Price	Change in Mha compared to 2020	2035	280.167	World
World	MAgPIE	Global-Sustainability	Aff CO2-Price	Change in Mha compared to 2020	2040	281.992	World
World	MAgPIE	Global-Sustainability	Aff CO2-Price	Change in Mha compared to 2020	2045	282.139	World
World	MAgPIE	Global-Sustainability	Aff CO2-Price	Change in Mha compared to 2020	2050	282.196	World
World	MAgPIE	Global-Sustainability	Aff CO2-Price	Change in Mha compared to 2020	2055	282.196	World
World	MAgPIE	Global-Sustainability	Aff CO2-Price	Change in Mha compared to 2020	2060	282.196	World
World	MAgPIE	Global-Sustainability	Aff CO2-Price	Change in Mha compared to 2020	2065	282.196	World
World	MAgPIE	Global-Sustainability	Aff CO2-Price	Change in Mha compared to 2020	2070	282.196	World
World	MAgPIE	Global-Sustainability	Aff CO2-Price	Change in Mha compared to 2020	2075	282.196	World
World	MAgPIE	Global-Sustainability	Aff CO2-Price	Change in Mha compared to 2020	2080	282.196	World
World	MAgPIE	Global-Sustainability	Aff CO2-Price	Change in Mha compared to 2020	2085	282.196	World
World	MAgPIE	Global-Sustainability	Aff CO2-Price	Change in Mha compared to 2020	2090	282.196	World
World	MAgPIE	Global-Sustainability	Aff CO2-Price	Change in Mha compared to 2020	2095	282.196	World
World	MAgPIE	Global-Sustainability	Aff CO2-Price	Change in Mha compared to 2020	2100	282.196	World
World	MAgPIE	Global-Sustainability	Aff NDC	Change in Mha compared to 2020	2020	0	World
World	MAgPIE	Global-Sustainability	Aff NDC	Change in Mha compared to 2020	2025	107.484	World
World	MAgPIE	Global-Sustainability	Aff NDC	Change in Mha compared to 2020	2030	153.15	World
World	MAgPIE	Global-Sustainability	Aff NDC	Change in Mha compared to 2020	2035	153.66	World
World	MAgPIE	Global-Sustainability	Aff NDC	Change in Mha compared to 2020	2040	153.76	World
World	MAgPIE	Global-Sustainability	Aff NDC	Change in Mha compared to 2020	2045	153.86	World
World	MAgPIE	Global-Sustainability	Aff NDC	Change in Mha compared to 2020	2050	153.96	World
World	MAgPIE	Global-Sustainability	Aff NDC	Change in Mha compared to 2020	2055	153.96	World
World	MAgPIE	Global-Sustainability	Aff NDC	Change in Mha compared to 2020	2060	153.96	World
World	MAgPIE	Global-Sustainability	Aff NDC	Change in Mha compared to 2020	2065	153.96	World
World	MAgPIE	Global-Sustainability	Aff NDC	Change in Mha compared to 2020	2070	153.96	World
World	MAgPIE	Global-Sustainability	Aff NDC	Change in Mha compared to 2020	2075	153.96	World
World	MAgPIE	Global-Sustainability	Aff NDC	Change in Mha compared to 2020	2080	153.96	World
World	MAgPIE	Global-Sustainability	Aff NDC	Change in Mha compared to 2020	2085	153.96	World
World	MAgPIE	Global-Sustainability	Aff NDC	Change in Mha compared to 2020	2090	153.96	World
World	MAgPIE	Global-Sustainability	Aff NDC	Change in Mha compared to 2020	2095	153.96	World
World	MAgPIE	Global-Sustainability	Aff NDC	Change in Mha compared to 2020	2100	153.96	World
World	MAgPIE	Global-Sustainability	Timber	Change in Mha compared to 2020	2020	0	World
World	MAgPIE	Global-Sustainability	Timber	Change in Mha compared to 2020	2025	15.2961	World
World	MAgPIE	Global-Sustainability	Timber	Change in Mha compared to 2020	2030	31.0267	World
World	MAgPIE	Global-Sustainability	Timber	Change in Mha compared to 2020	2035	47.9742	World
World	MAgPIE	Global-Sustainability	Timber	Change in Mha compared to 2020	2040	65.1358	World
World	MAgPIE	Global-Sustainability	Timber	Change in Mha compared to 2020	2045	81.9801	World
World	MAgPIE	Global-Sustainability	Timber	Change in Mha compared to 2020	2050	98.9575	World
World	MAgPIE	Global-Sustainability	Timber	Change in Mha compared to 2020	2055	117.18	World
World	MAgPIE	Global-Sustainability	Timber	Change in Mha compared to 2020	2060	136.011	World
World	MAgPIE	Global-Sustainability	Timber	Change in Mha compared to 2020	2065	153.76	World
World	MAgPIE	Global-Sustainability	Timber	Change in Mha compared to 2020	2070	170.544	World
World	MAgPIE	Global-Sustainability	Timber	Change in Mha compared to 2020	2075	186.66	World
World	MAgPIE	Global-Sustainability	Timber	Change in Mha compared to 2020	2080	202.362	World
World	MAgPIE	Global-Sustainability	Timber	Change in Mha compared to 2020	2085	218.458	World
World	MAgPIE	Global-Sustainability	Timber	Change in Mha compared to 2020	2090	233.102	World
World	MAgPIE	Global-Sustainability	Timber	Change in Mha compared to 2020	2095	248.314	World
World	MAgPIE	Global-Sustainability	Timber	Change in Mha compared to 2020	2100	260.984	World
World	MAgPIE	Global-Sustainability	Primary Forest	Change in Mha compared to 2020	2020	0	World
World	MAgPIE	Global-Sustainability	Primary Forest	Change in Mha compared to 2020	2025	-6.1657	World
World	MAgPIE	Global-Sustainability	Primary Forest	Change in Mha compared to 2020	2030	-6.1657	World
World	MAgPIE	Global-Sustainability	Primary Forest	Change in Mha compared to 2020	2035	-6.1657	World
World	MAgPIE	Global-Sustainability	Primary Forest	Change in Mha compared to 2020	2040	-6.1657	World
World	MAgPIE	Global-Sustainability	Primary Forest	Change in Mha compared to 2020	2045	-6.1657	World
World	MAgPIE	Global-Sustainability	Primary Forest	Change in Mha compared to 2020	2050	-6.1657	World
World	MAgPIE	Global-Sustainability	Primary Forest	Change in Mha compared to 2020	2055	-6.1657	World
World	MAgPIE	Global-Sustainability	Primary Forest	Change in Mha compared to 2020	2060	-6.1657	World
World	MAgPIE	Global-Sustainability	Primary Forest	Change in Mha compared to 2020	2065	-6.1657	World
World	MAgPIE	Global-Sustainability	Primary Forest	Change in Mha compared to 2020	2070	-6.1657	World
World	MAgPIE	Global-Sustainability	Primary Forest	Change in Mha compared to 2020	2075	-6.1657	World
World	MAgPIE	Global-Sustainability	Primary Forest	Change in Mha compared to 2020	2080	-6.1657	World
World	MAgPIE	Global-Sustainability	Primary Forest	Change in Mha compared to 2020	2085	-6.1657	World
World	MAgPIE	Global-Sustainability	Primary Forest	Change in Mha compared to 2020	2090	-6.1657	World
World	MAgPIE	Global-Sustainability	Primary Forest	Change in Mha compared to 2020	2095	-6.1657	World
World	MAgPIE	Global-Sustainability	Primary Forest	Change in Mha compared to 2020	2100	-6.1657	World
World	MAgPIE	Global-Sustainability	Secondary Forest	Change in Mha compared to 2020	2020	0	World
World	MAgPIE	Global-Sustainability	Secondary Forest	Change in Mha compared to 2020	2025	-12.2784	World
World	MAgPIE	Global-Sustainability	Secondary Forest	Change in Mha compared to 2020	2030	-21.2514	World
World	MAgPIE	Global-Sustainability	Secondary Forest	Change in Mha compared to 2020	2035	-26.5378	World
World	MAgPIE	Global-Sustainability	Secondary Forest	Change in Mha compared to 2020	2040	-29.0126	World
World	MAgPIE	Global-Sustainability	Secondary Forest	Change in Mha compared to 2020	2045	-30.3251	World
World	MAgPIE	Global-Sustainability	Secondary Forest	Change in Mha compared to 2020	2050	-32.376	World
World	MAgPIE	Global-Sustainability	Secondary Forest	Change in Mha compared to 2020	2055	-33.0199	World
World	MAgPIE	Global-Sustainability	Secondary Forest	Change in Mha compared to 2020	2060	-32.228	World
World	MAgPIE	Global-Sustainability	Secondary Forest	Change in Mha compared to 2020	2065	-33.4417	World
World	MAgPIE	Global-Sustainability	Secondary Forest	Change in Mha compared to 2020	2070	-33.7742	World
World	MAgPIE	Global-Sustainability	Secondary Forest	Change in Mha compared to 2020	2075	-33.0532	World
World	MAgPIE	Global-Sustainability	Secondary Forest	Change in Mha compared to 2020	2080	-29.3719	World
World	MAgPIE	Global-Sustainability	Secondary Forest	Change in Mha compared to 2020	2085	-14.6183	World
World	MAgPIE	Global-Sustainability	Secondary Forest	Change in Mha compared to 2020	2090	4.4258	World
World	MAgPIE	Global-Sustainability	Secondary Forest	Change in Mha compared to 2020	2095	15.9649	World
World	MAgPIE	Global-Sustainability	Secondary Forest	Change in Mha compared to 2020	2100	26.9341	World

## Sheet: Fig4b
region_class	model	scenario	variable	unit	period	value
OECD90+EU	MAgPIE	Global-EnvirProt	Cropland	Change in Mha compared to 2020	2050	-64.0857
OECD90+EU	MAgPIE	Global-EnvirProt	Cropland	Change in Mha compared to 2020	2100	-87.1086
OECD90+EU	MAgPIE	Global-EnvirProt	Other Natural	Change in Mha compared to 2020	2050	4.5545
OECD90+EU	MAgPIE	Global-EnvirProt	Other Natural	Change in Mha compared to 2020	2100	-5.2654
OECD90+EU	MAgPIE	Global-EnvirProt	Pasture	Change in Mha compared to 2020	2050	-131.991
OECD90+EU	MAgPIE	Global-EnvirProt	Pasture	Change in Mha compared to 2020	2100	-159.385
OECD90+EU	MAgPIE	Global-EnvirProt	Urban	Change in Mha compared to 2020	2050	7.6649
OECD90+EU	MAgPIE	Global-EnvirProt	Urban	Change in Mha compared to 2020	2100	0.183
OECD90+EU	MAgPIE	Global-EnvirProt	Bioenergy	Change in Mha compared to 2020	2050	39.3127
OECD90+EU	MAgPIE	Global-EnvirProt	Bioenergy	Change in Mha compared to 2020	2100	45.07
OECD90+EU	MAgPIE	Global-EnvirProt	Aff CO2-Price	Change in Mha compared to 2020	2050	117.674
OECD90+EU	MAgPIE	Global-EnvirProt	Aff CO2-Price	Change in Mha compared to 2020	2100	130.878
OECD90+EU	MAgPIE	Global-EnvirProt	Aff NDC	Change in Mha compared to 2020	2050	0
OECD90+EU	MAgPIE	Global-EnvirProt	Aff NDC	Change in Mha compared to 2020	2100	0
OECD90+EU	MAgPIE	Global-EnvirProt	Timber	Change in Mha compared to 2020	2050	27.673
OECD90+EU	MAgPIE	Global-EnvirProt	Timber	Change in Mha compared to 2020	2100	73.2827
OECD90+EU	MAgPIE	Global-EnvirProt	Primary Forest	Change in Mha compared to 2020	2050	-0.5796
OECD90+EU	MAgPIE	Global-EnvirProt	Primary Forest	Change in Mha compared to 2020	2100	-0.5796
OECD90+EU	MAgPIE	Global-EnvirProt	Secondary Forest	Change in Mha compared to 2020	2050	-0.2225
OECD90+EU	MAgPIE	Global-EnvirProt	Secondary Forest	Change in Mha compared to 2020	2100	2.9246
OECD90+EU	MAgPIE	Global-GHGPrice	Cropland	Change in Mha compared to 2020	2050	-54.2454
OECD90+EU	MAgPIE	Global-GHGPrice	Cropland	Change in Mha compared to 2020	2100	-54.6972
OECD90+EU	MAgPIE	Global-GHGPrice	Other Natural	Change in Mha compared to 2020	2050	-6.5317
OECD90+EU	MAgPIE	Global-GHGPrice	Other Natural	Change in Mha compared to 2020	2100	-8.8641
OECD90+EU	MAgPIE	Global-GHGPrice	Pasture	Change in Mha compared to 2020	2050	-72.494
OECD90+EU	MAgPIE	Global-GHGPrice	Pasture	Change in Mha compared to 2020	2100	-118.83
OECD90+EU	MAgPIE	Global-GHGPrice	Urban	Change in Mha compared to 2020	2050	7.6649
OECD90+EU	MAgPIE	Global-GHGPrice	Urban	Change in Mha compared to 2020	2100	0.183
OECD90+EU	MAgPIE	Global-GHGPrice	Bioenergy	Change in Mha compared to 2020	2050	37.8893
OECD90+EU	MAgPIE	Global-GHGPrice	Bioenergy	Change in Mha compared to 2020	2100	40.7347
OECD90+EU	MAgPIE	Global-GHGPrice	Aff CO2-Price	Change in Mha compared to 2020	2050	60.7478
OECD90+EU	MAgPIE	Global-GHGPrice	Aff CO2-Price	Change in Mha compared to 2020	2100	71.2333
OECD90+EU	MAgPIE	Global-GHGPrice	Aff NDC	Change in Mha compared to 2020	2050	0
OECD90+EU	MAgPIE	Global-GHGPrice	Aff NDC	Change in Mha compared to 2020	2100	0
OECD90+EU	MAgPIE	Global-GHGPrice	Timber	Change in Mha compared to 2020	2050	27.8337
OECD90+EU	MAgPIE	Global-GHGPrice	Timber	Change in Mha compared to 2020	2100	70.3831
OECD90+EU	MAgPIE	Global-GHGPrice	Primary Forest	Change in Mha compared to 2020	2050	-0.6152
OECD90+EU	MAgPIE	Global-GHGPrice	Primary Forest	Change in Mha compared to 2020	2100	-0.6215
OECD90+EU	MAgPIE	Global-GHGPrice	Secondary Forest	Change in Mha compared to 2020	2050	-0.2494
OECD90+EU	MAgPIE	Global-GHGPrice	Secondary Forest	Change in Mha compared to 2020	2100	0.4794
OECD90+EU	MAgPIE	Global-SustDemand	Cropland	Change in Mha compared to 2020	2050	-168.322
OECD90+EU	MAgPIE	Global-SustDemand	Cropland	Change in Mha compared to 2020	2100	-228.827
OECD90+EU	MAgPIE	Global-SustDemand	Other Natural	Change in Mha compared to 2020	2050	18.1787
OECD90+EU	MAgPIE	Global-SustDemand	Other Natural	Change in Mha compared to 2020	2100	14.8948
OECD90+EU	MAgPIE	Global-SustDemand	Pasture	Change in Mha compared to 2020	2050	-152.534
OECD90+EU	MAgPIE	Global-SustDemand	Pasture	Change in Mha compared to 2020	2100	-184.289
OECD90+EU	MAgPIE	Global-SustDemand	Urban	Change in Mha compared to 2020	2050	13.3979
OECD90+EU	MAgPIE	Global-SustDemand	Urban	Change in Mha compared to 2020	2100	16.4696
OECD90+EU	MAgPIE	Global-SustDemand	Bioenergy	Change in Mha compared to 2020	2050	50.9739
OECD90+EU	MAgPIE	Global-SustDemand	Bioenergy	Change in Mha compared to 2020	2100	63.229
OECD90+EU	MAgPIE	Global-SustDemand	Aff CO2-Price	Change in Mha compared to 2020	2050	211.118
OECD90+EU	MAgPIE	Global-SustDemand	Aff CO2-Price	Change in Mha compared to 2020	2100	236.146
OECD90+EU	MAgPIE	Global-SustDemand	Aff NDC	Change in Mha compared to 2020	2050	0
OECD90+EU	MAgPIE	Global-SustDemand	Aff NDC	Change in Mha compared to 2020	2100	0
OECD90+EU	MAgPIE	Global-SustDemand	Timber	Change in Mha compared to 2020	2050	28.0353
OECD90+EU	MAgPIE	Global-SustDemand	Timber	Change in Mha compared to 2020	2100	75.4859
OECD90+EU	MAgPIE	Global-SustDemand	Primary Forest	Change in Mha compared to 2020	2050	-0.6085
OECD90+EU	MAgPIE	Global-SustDemand	Primary Forest	Change in Mha compared to 2020	2100	-0.6254
OECD90+EU	MAgPIE	Global-SustDemand	Secondary Forest	Change in Mha compared to 2020	2050	-0.2394
OECD90+EU	MAgPIE	Global-SustDemand	Secondary Forest	Change in Mha compared to 2020	2100	7.5167
OECD90+EU	MAgPIE	Global-Inequality	Cropland	Change in Mha compared to 2020	2050	-63.7588
OECD90+EU	MAgPIE	Global-Inequality	Cropland	Change in Mha compared to 2020	2100	-86.7527
OECD90+EU	MAgPIE	Global-Inequality	Other Natural	Change in Mha compared to 2020	2050	4.3577
OECD90+EU	MAgPIE	Global-Inequality	Other Natural	Change in Mha compared to 2020	2100	-4.7415
OECD90+EU	MAgPIE	Global-Inequality	Pasture	Change in Mha compared to 2020	2050	-130.719
OECD90+EU	MAgPIE	Global-Inequality	Pasture	Change in Mha compared to 2020	2100	-162.821
OECD90+EU	MAgPIE	Global-Inequality	Urban	Change in Mha compared to 2020	2050	7.6649
OECD90+EU	MAgPIE	Global-Inequality	Urban	Change in Mha compared to 2020	2100	0.183
OECD90+EU	MAgPIE	Global-Inequality	Bioenergy	Change in Mha compared to 2020	2050	42.207
OECD90+EU	MAgPIE	Global-Inequality	Bioenergy	Change in Mha compared to 2020	2100	46.3792
OECD90+EU	MAgPIE	Global-Inequality	Aff CO2-Price	Change in Mha compared to 2020	2050	113.314
OECD90+EU	MAgPIE	Global-Inequality	Aff CO2-Price	Change in Mha compared to 2020	2100	131.602
OECD90+EU	MAgPIE	Global-Inequality	Aff NDC	Change in Mha compared to 2020	2050	0
OECD90+EU	MAgPIE	Global-Inequality	Aff NDC	Change in Mha compared to 2020	2100	0
OECD90+EU	MAgPIE	Global-Inequality	Timber	Change in Mha compared to 2020	2050	27.9456
OECD90+EU	MAgPIE	Global-Inequality	Timber	Change in Mha compared to 2020	2100	73.5383
OECD90+EU	MAgPIE	Global-Inequality	Primary Forest	Change in Mha compared to 2020	2050	-0.5893
OECD90+EU	MAgPIE	Global-Inequality	Primary Forest	Change in Mha compared to 2020	2100	-0.6054
OECD90+EU	MAgPIE	Global-Inequality	Secondary Forest	Change in Mha compared to 2020	2050	-0.4224
OECD90+EU	MAgPIE	Global-Inequality	Secondary Forest	Change in Mha compared to 2020	2100	3.2192
OECD90+EU	MAgPIE	Global-Sustainability	Cropland	Change in Mha compared to 2020	2050	-124.037
OECD90+EU	MAgPIE	Global-Sustainability	Cropland	Change in Mha compared to 2020	2100	-202.14
OECD90+EU	MAgPIE	Global-Sustainability	Other Natural	Change in Mha compared to 2020	2050	35.722
OECD90+EU	MAgPIE	Global-Sustainability	Other Natural	Change in Mha compared to 2020	2100	67.84
OECD90+EU	MAgPIE	Global-Sustainability	Pasture	Change in Mha compared to 2020	2050	-111.923
OECD90+EU	MAgPIE	Global-Sustainability	Pasture	Change in Mha compared to 2020	2100	-140.817
OECD90+EU	MAgPIE	Global-Sustainability	Urban	Change in Mha compared to 2020	2050	13.3979
OECD90+EU	MAgPIE	Global-Sustainability	Urban	Change in Mha compared to 2020	2100	16.4696
OECD90+EU	MAgPIE	Global-Sustainability	Bioenergy	Change in Mha compared to 2020	2050	48.8382
OECD90+EU	MAgPIE	Global-Sustainability	Bioenergy	Change in Mha compared to 2020	2100	59.8379
OECD90+EU	MAgPIE	Global-Sustainability	Aff CO2-Price	Change in Mha compared to 2020	2050	110.27
OECD90+EU	MAgPIE	Global-Sustainability	Aff CO2-Price	Change in Mha compared to 2020	2100	110.27
OECD90+EU	MAgPIE	Global-Sustainability	Aff NDC	Change in Mha compared to 2020	2050	0
OECD90+EU	MAgPIE	Global-Sustainability	Aff NDC	Change in Mha compared to 2020	2100	0
OECD90+EU	MAgPIE	Global-Sustainability	Timber	Change in Mha compared to 2020	2050	28.0323
OECD90+EU	MAgPIE	Global-Sustainability	Timber	Change in Mha compared to 2020	2100	74.2995
OECD90+EU	MAgPIE	Global-Sustainability	Primary Forest	Change in Mha compared to 2020	2050	-0.5677
OECD90+EU	MAgPIE	Global-Sustainability	Primary Forest	Change in Mha compared to 2020	2100	-0.5677
OECD90+EU	MAgPIE	Global-Sustainability	Secondary Forest	Change in Mha compared to 2020	2050	0.2668
OECD90+EU	MAgPIE	Global-Sustainability	Secondary Forest	Change in Mha compared to 2020	2100	14.8086
ASIA	MAgPIE	Global-EnvirProt	Cropland	Change in Mha compared to 2020	2050	-19.0693
ASIA	MAgPIE	Global-EnvirProt	Cropland	Change in Mha compared to 2020	2100	-30.8071
ASIA	MAgPIE	Global-EnvirProt	Other Natural	Change in Mha compared to 2020	2050	-55.3815
ASIA	MAgPIE	Global-EnvirProt	Other Natural	Change in Mha compared to 2020	2100	-83.8456
ASIA	MAgPIE	Global-EnvirProt	Pasture	Change in Mha compared to 2020	2050	-110.802
ASIA	MAgPIE	Global-EnvirProt	Pasture	Change in Mha compared to 2020	2100	-151.32
ASIA	MAgPIE	Global-EnvirProt	Urban	Change in Mha compared to 2020	2050	10.5899
ASIA	MAgPIE	Global-EnvirProt	Urban	Change in Mha compared to 2020	2100	7.8084
ASIA	MAgPIE	Global-EnvirProt	Bioenergy	Change in Mha compared to 2020	2050	22.2752
ASIA	MAgPIE	Global-EnvirProt	Bioenergy	Change in Mha compared to 2020	2100	29.1194
ASIA	MAgPIE	Global-EnvirProt	Aff CO2-Price	Change in Mha compared to 2020	2050	0
ASIA	MAgPIE	Global-EnvirProt	Aff CO2-Price	Change in Mha compared to 2020	2100	0.4976
ASIA	MAgPIE	Global-EnvirProt	Aff NDC	Change in Mha compared to 2020	2050	128.508
ASIA	MAgPIE	Global-EnvirProt	Aff NDC	Change in Mha compared to 2020	2100	128.508
ASIA	MAgPIE	Global-EnvirProt	Timber	Change in Mha compared to 2020	2050	46.6238
ASIA	MAgPIE	Global-EnvirProt	Timber	Change in Mha compared to 2020	2100	126.158
ASIA	MAgPIE	Global-EnvirProt	Primary Forest	Change in Mha compared to 2020	2050	-1.4254
ASIA	MAgPIE	Global-EnvirProt	Primary Forest	Change in Mha compared to 2020	2100	-1.4254
ASIA	MAgPIE	Global-EnvirProt	Secondary Forest	Change in Mha compared to 2020	2050	-21.3188
ASIA	MAgPIE	Global-EnvirProt	Secondary Forest	Change in Mha compared to 2020	2100	-24.6936
ASIA	MAgPIE	Global-GHGPrice	Cropland	Change in Mha compared to 2020	2050	-46.8422
ASIA	MAgPIE	Global-GHGPrice	Cropland	Change in Mha compared to 2020	2100	-103.013
ASIA	MAgPIE	Global-GHGPrice	Other Natural	Change in Mha compared to 2020	2050	-23.7971
ASIA	MAgPIE	Global-GHGPrice	Other Natural	Change in Mha compared to 2020	2100	-27.5583
ASIA	MAgPIE	Global-GHGPrice	Pasture	Change in Mha compared to 2020	2050	-145.794
ASIA	MAgPIE	Global-GHGPrice	Pasture	Change in Mha compared to 2020	2100	-221.114
ASIA	MAgPIE	Global-GHGPrice	Urban	Change in Mha compared to 2020	2050	10.5899
ASIA	MAgPIE	Global-GHGPrice	Urban	Change in Mha compared to 2020	2100	7.8084
ASIA	MAgPIE	Global-GHGPrice	Bioenergy	Change in Mha compared to 2020	2050	30.1979
ASIA	MAgPIE	Global-GHGPrice	Bioenergy	Change in Mha compared to 2020	2100	30.7375
ASIA	MAgPIE	Global-GHGPrice	Aff CO2-Price	Change in Mha compared to 2020	2050	1.2572
ASIA	MAgPIE	Global-GHGPrice	Aff CO2-Price	Change in Mha compared to 2020	2100	7.3567
ASIA	MAgPIE	Global-GHGPrice	Aff NDC	Change in Mha compared to 2020	2050	128.509
ASIA	MAgPIE	Global-GHGPrice	Aff NDC	Change in Mha compared to 2020	2100	128.509
ASIA	MAgPIE	Global-GHGPrice	Timber	Change in Mha compared to 2020	2050	54.656
ASIA	MAgPIE	Global-GHGPrice	Timber	Change in Mha compared to 2020	2100	168.332
ASIA	MAgPIE	Global-GHGPrice	Primary Forest	Change in Mha compared to 2020	2050	-2.6406
ASIA	MAgPIE	Global-GHGPrice	Primary Forest	Change in Mha compared to 2020	2100	-5.0258
ASIA	MAgPIE	Global-GHGPrice	Secondary Forest	Change in Mha compared to 2020	2050	-6.136
ASIA	MAgPIE	Global-GHGPrice	Secondary Forest	Change in Mha compared to 2020	2100	13.9673
ASIA	MAgPIE	Global-SustDemand	Cropland	Change in Mha compared to 2020	2050	1.6944
ASIA	MAgPIE	Global-SustDemand	Cropland	Change in Mha compared to 2020	2100	-43.6048
ASIA	MAgPIE	Global-SustDemand	Other Natural	Change in Mha compared to 2020	2050	-44.0326
ASIA	MAgPIE	Global-SustDemand	Other Natural	Change in Mha compared to 2020	2100	-38.1966
ASIA	MAgPIE	Global-SustDemand	Pasture	Change in Mha compared to 2020	2050	-147.097
ASIA	MAgPIE	Global-SustDemand	Pasture	Change in Mha compared to 2020	2100	-186.357
ASIA	MAgPIE	Global-SustDemand	Urban	Change in Mha compared to 2020	2050	10.0267
ASIA	MAgPIE	Global-SustDemand	Urban	Change in Mha compared to 2020	2100	5.3479
ASIA	MAgPIE	Global-SustDemand	Bioenergy	Change in Mha compared to 2020	2050	25.8909
ASIA	MAgPIE	Global-SustDemand	Bioenergy	Change in Mha compared to 2020	2100	37.1511
ASIA	MAgPIE	Global-SustDemand	Aff CO2-Price	Change in Mha compared to 2020	2050	0.2816
ASIA	MAgPIE	Global-SustDemand	Aff CO2-Price	Change in Mha compared to 2020	2100	1.0652
ASIA	MAgPIE	Global-SustDemand	Aff NDC	Change in Mha compared to 2020	2050	128.363
ASIA	MAgPIE	Global-SustDemand	Aff NDC	Change in Mha compared to 2020	2100	128.363
ASIA	MAgPIE	Global-SustDemand	Timber	Change in Mha compared to 2020	2050	44.4729
ASIA	MAgPIE	Global-SustDemand	Timber	Change in Mha compared to 2020	2100	107.338
ASIA	MAgPIE	Global-SustDemand	Primary Forest	Change in Mha compared to 2020	2050	-4.8802
ASIA	MAgPIE	Global-SustDemand	Primary Forest	Change in Mha compared to 2020	2100	-5.2615
ASIA	MAgPIE	Global-SustDemand	Secondary Forest	Change in Mha compared to 2020	2050	-14.7195
ASIA	MAgPIE	Global-SustDemand	Secondary Forest	Change in Mha compared to 2020	2100	-5.8452
ASIA	MAgPIE	Global-Inequality	Cropland	Change in Mha compared to 2020	2050	-0.8345
ASIA	MAgPIE	Global-Inequality	Cropland	Change in Mha compared to 2020	2100	-16.1468
ASIA	MAgPIE	Global-Inequality	Other Natural	Change in Mha compared to 2020	2050	-72.0031
ASIA	MAgPIE	Global-Inequality	Other Natural	Change in Mha compared to 2020	2100	-99.5084
ASIA	MAgPIE	Global-Inequality	Pasture	Change in Mha compared to 2020	2050	-109.844
ASIA	MAgPIE	Global-Inequality	Pasture	Change in Mha compared to 2020	2100	-144.139
ASIA	MAgPIE	Global-Inequality	Urban	Change in Mha compared to 2020	2050	10.5899
ASIA	MAgPIE	Global-Inequality	Urban	Change in Mha compared to 2020	2100	7.8084
ASIA	MAgPIE	Global-Inequality	Bioenergy	Change in Mha compared to 2020	2050	24.465
ASIA	MAgPIE	Global-Inequality	Bioenergy	Change in Mha compared to 2020	2100	31.2603
ASIA	MAgPIE	Global-Inequality	Aff CO2-Price	Change in Mha compared to 2020	2050	0
ASIA	MAgPIE	Global-Inequality	Aff CO2-Price	Change in Mha compared to 2020	2100	0.3524
ASIA	MAgPIE	Global-Inequality	Aff NDC	Change in Mha compared to 2020	2050	128.507
ASIA	MAgPIE	Global-Inequality	Aff NDC	Change in Mha compared to 2020	2100	128.507
ASIA	MAgPIE	Global-Inequality	Timber	Change in Mha compared to 2020	2050	46.3702
ASIA	MAgPIE	Global-Inequality	Timber	Change in Mha compared to 2020	2100	122.574
ASIA	MAgPIE	Global-Inequality	Primary Forest	Change in Mha compared to 2020	2050	-6.052
ASIA	MAgPIE	Global-Inequality	Primary Forest	Change in Mha compared to 2020	2100	-7.6238
ASIA	MAgPIE	Global-Inequality	Secondary Forest	Change in Mha compared to 2020	2050	-21.1985
ASIA	MAgPIE	Global-Inequality	Secondary Forest	Change in Mha compared to 2020	2100	-23.0842
ASIA	MAgPIE	Global-Sustainability	Cropland	Change in Mha compared to 2020	2050	-48.0637
ASIA	MAgPIE	Global-Sustainability	Cropland	Change in Mha compared to 2020	2100	-105.287
ASIA	MAgPIE	Global-Sustainability	Other Natural	Change in Mha compared to 2020	2050	-4.2011
ASIA	MAgPIE	Global-Sustainability	Other Natural	Change in Mha compared to 2020	2100	20.5062
ASIA	MAgPIE	Global-Sustainability	Pasture	Change in Mha compared to 2020	2050	-163.715
ASIA	MAgPIE	Global-Sustainability	Pasture	Change in Mha compared to 2020	2100	-258.819
ASIA	MAgPIE	Global-Sustainability	Urban	Change in Mha compared to 2020	2050	10.0267
ASIA	MAgPIE	Global-Sustainability	Urban	Change in Mha compared to 2020	2100	5.3479
ASIA	MAgPIE	Global-Sustainability	Bioenergy	Change in Mha compared to 2020	2050	28.1403
ASIA	MAgPIE	Global-Sustainability	Bioenergy	Change in Mha compared to 2020	2100	30.4564
ASIA	MAgPIE	Global-Sustainability	Aff CO2-Price	Change in Mha compared to 2020	2050	3.9399
ASIA	MAgPIE	Global-Sustainability	Aff CO2-Price	Change in Mha compared to 2020	2100	3.9399
ASIA	MAgPIE	Global-Sustainability	Aff NDC	Change in Mha compared to 2020	2050	128.133
ASIA	MAgPIE	Global-Sustainability	Aff NDC	Change in Mha compared to 2020	2100	128.133
ASIA	MAgPIE	Global-Sustainability	Timber	Change in Mha compared to 2020	2050	50.9238
ASIA	MAgPIE	Global-Sustainability	Timber	Change in Mha compared to 2020	2100	151.125
ASIA	MAgPIE	Global-Sustainability	Primary Forest	Change in Mha compared to 2020	2050	-0.5976
ASIA	MAgPIE	Global-Sustainability	Primary Forest	Change in Mha compared to 2020	2100	-0.5976
ASIA	MAgPIE	Global-Sustainability	Secondary Forest	Change in Mha compared to 2020	2050	-4.587
ASIA	MAgPIE	Global-Sustainability	Secondary Forest	Change in Mha compared to 2020	2100	25.1945
LAM	MAgPIE	Global-EnvirProt	Cropland	Change in Mha compared to 2020	2050	45.689
LAM	MAgPIE	Global-EnvirProt	Cropland	Change in Mha compared to 2020	2100	74.1663
LAM	MAgPIE	Global-EnvirProt	Other Natural	Change in Mha compared to 2020	2050	-28.0465
LAM	MAgPIE	Global-EnvirProt	Other Natural	Change in Mha compared to 2020	2100	-34.7973
LAM	MAgPIE	Global-EnvirProt	Pasture	Change in Mha compared to 2020	2050	-11.9778
LAM	MAgPIE	Global-EnvirProt	Pasture	Change in Mha compared to 2020	2100	-65.8667
LAM	MAgPIE	Global-EnvirProt	Urban	Change in Mha compared to 2020	2050	4.5988
LAM	MAgPIE	Global-EnvirProt	Urban	Change in Mha compared to 2020	2100	8.3991
LAM	MAgPIE	Global-EnvirProt	Bioenergy	Change in Mha compared to 2020	2050	9.2903
LAM	MAgPIE	Global-EnvirProt	Bioenergy	Change in Mha compared to 2020	2100	41.8077
LAM	MAgPIE	Global-EnvirProt	Aff CO2-Price	Change in Mha compared to 2020	2050	0
LAM	MAgPIE	Global-EnvirProt	Aff CO2-Price	Change in Mha compared to 2020	2100	0
LAM	MAgPIE	Global-EnvirProt	Aff NDC	Change in Mha compared to 2020	2050	16.2024
LAM	MAgPIE	Global-EnvirProt	Aff NDC	Change in Mha compared to 2020	2100	16.2024
LAM	MAgPIE	Global-EnvirProt	Timber	Change in Mha compared to 2020	2050	10.0393
LAM	MAgPIE	Global-EnvirProt	Timber	Change in Mha compared to 2020	2100	19.6978
LAM	MAgPIE	Global-EnvirProt	Primary Forest	Change in Mha compared to 2020	2050	-4.7732
LAM	MAgPIE	Global-EnvirProt	Primary Forest	Change in Mha compared to 2020	2100	-4.7732
LAM	MAgPIE	Global-EnvirProt	Secondary Forest	Change in Mha compared to 2020	2050	-41.0221
LAM	MAgPIE	Global-EnvirProt	Secondary Forest	Change in Mha compared to 2020	2100	-54.836
LAM	MAgPIE	Global-GHGPrice	Cropland	Change in Mha compared to 2020	2050	1.156
LAM	MAgPIE	Global-GHGPrice	Cropland	Change in Mha compared to 2020	2100	-17.5815
LAM	MAgPIE	Global-GHGPrice	Other Natural	Change in Mha compared to 2020	2050	-2.2045
LAM	MAgPIE	Global-GHGPrice	Other Natural	Change in Mha compared to 2020	2100	-7.9984
LAM	MAgPIE	Global-GHGPrice	Pasture	Change in Mha compared to 2020	2050	-132.99
LAM	MAgPIE	Global-GHGPrice	Pasture	Change in Mha compared to 2020	2100	-189.512
LAM	MAgPIE	Global-GHGPrice	Urban	Change in Mha compared to 2020	2050	4.5988
LAM	MAgPIE	Global-GHGPrice	Urban	Change in Mha compared to 2020	2100	8.3991
LAM	MAgPIE	Global-GHGPrice	Bioenergy	Change in Mha compared to 2020	2050	9.7762
LAM	MAgPIE	Global-GHGPrice	Bioenergy	Change in Mha compared to 2020	2100	43.4947
LAM	MAgPIE	Global-GHGPrice	Aff CO2-Price	Change in Mha compared to 2020	2050	104.363
LAM	MAgPIE	Global-GHGPrice	Aff CO2-Price	Change in Mha compared to 2020	2100	135.453
LAM	MAgPIE	Global-GHGPrice	Aff NDC	Change in Mha compared to 2020	2050	16.1809
LAM	MAgPIE	Global-GHGPrice	Aff NDC	Change in Mha compared to 2020	2100	16.1809
LAM	MAgPIE	Global-GHGPrice	Timber	Change in Mha compared to 2020	2050	19.1917
LAM	MAgPIE	Global-GHGPrice	Timber	Change in Mha compared to 2020	2100	48.9603
LAM	MAgPIE	Global-GHGPrice	Primary Forest	Change in Mha compared to 2020	2050	-8.5807
LAM	MAgPIE	Global-GHGPrice	Primary Forest	Change in Mha compared to 2020	2100	-14.074
LAM	MAgPIE	Global-GHGPrice	Secondary Forest	Change in Mha compared to 2020	2050	-11.4909
LAM	MAgPIE	Global-GHGPrice	Secondary Forest	Change in Mha compared to 2020	2100	-23.3226
LAM	MAgPIE	Global-SustDemand	Cropland	Change in Mha compared to 2020	2050	10.0857
LAM	MAgPIE	Global-SustDemand	Cropland	Change in Mha compared to 2020	2100	-17.1869
LAM	MAgPIE	Global-SustDemand	Other Natural	Change in Mha compared to 2020	2050	2.0191
LAM	MAgPIE	Global-SustDemand	Other Natural	Change in Mha compared to 2020	2100	10.8139
LAM	MAgPIE	Global-SustDemand	Pasture	Change in Mha compared to 2020	2050	-44.43
LAM	MAgPIE	Global-SustDemand	Pasture	Change in Mha compared to 2020	2100	-81.4559
LAM	MAgPIE	Global-SustDemand	Urban	Change in Mha compared to 2020	2050	2.7296
LAM	MAgPIE	Global-SustDemand	Urban	Change in Mha compared to 2020	2100	0.827
LAM	MAgPIE	Global-SustDemand	Bioenergy	Change in Mha compared to 2020	2050	15.3293
LAM	MAgPIE	Global-SustDemand	Bioenergy	Change in Mha compared to 2020	2100	63.6547
LAM	MAgPIE	Global-SustDemand	Aff CO2-Price	Change in Mha compared to 2020	2050	0
LAM	MAgPIE	Global-SustDemand	Aff CO2-Price	Change in Mha compared to 2020	2100	0.0929
LAM	MAgPIE	Global-SustDemand	Aff NDC	Change in Mha compared to 2020	2050	16.2022
LAM	MAgPIE	Global-SustDemand	Aff NDC	Change in Mha compared to 2020	2100	16.2022
LAM	MAgPIE	Global-SustDemand	Timber	Change in Mha compared to 2020	2050	9.9864
LAM	MAgPIE	Global-SustDemand	Timber	Change in Mha compared to 2020	2100	16.7145
LAM	MAgPIE	Global-SustDemand	Primary Forest	Change in Mha compared to 2020	2050	-3.6118
LAM	MAgPIE	Global-SustDemand	Primary Forest	Change in Mha compared to 2020	2100	-3.8032
LAM	MAgPIE	Global-SustDemand	Secondary Forest	Change in Mha compared to 2020	2050	-8.3103
LAM	MAgPIE	Global-SustDemand	Secondary Forest	Change in Mha compared to 2020	2100	-5.859
LAM	MAgPIE	Global-Inequality	Cropland	Change in Mha compared to 2020	2050	48.7226
LAM	MAgPIE	Global-Inequality	Cropland	Change in Mha compared to 2020	2100	72.0666
LAM	MAgPIE	Global-Inequality	Other Natural	Change in Mha compared to 2020	2050	-34.1531
LAM	MAgPIE	Global-Inequality	Other Natural	Change in Mha compared to 2020	2100	-43.5016
LAM	MAgPIE	Global-Inequality	Pasture	Change in Mha compared to 2020	2050	-0.0343
LAM	MAgPIE	Global-Inequality	Pasture	Change in Mha compared to 2020	2100	-53.9979
LAM	MAgPIE	Global-Inequality	Urban	Change in Mha compared to 2020	2050	4.5988
LAM	MAgPIE	Global-Inequality	Urban	Change in Mha compared to 2020	2100	8.3991
LAM	MAgPIE	Global-Inequality	Bioenergy	Change in Mha compared to 2020	2050	9.4577
LAM	MAgPIE	Global-Inequality	Bioenergy	Change in Mha compared to 2020	2100	51.9074
LAM	MAgPIE	Global-Inequality	Aff CO2-Price	Change in Mha compared to 2020	2050	0
LAM	MAgPIE	Global-Inequality	Aff CO2-Price	Change in Mha compared to 2020	2100	0.0002
LAM	MAgPIE	Global-Inequality	Aff NDC	Change in Mha compared to 2020	2050	16.2024
LAM	MAgPIE	Global-Inequality	Aff NDC	Change in Mha compared to 2020	2100	16.2024
LAM	MAgPIE	Global-Inequality	Timber	Change in Mha compared to 2020	2050	10.3999
LAM	MAgPIE	Global-Inequality	Timber	Change in Mha compared to 2020	2100	18.387
LAM	MAgPIE	Global-Inequality	Primary Forest	Change in Mha compared to 2020	2050	-19.5647
LAM	MAgPIE	Global-Inequality	Primary Forest	Change in Mha compared to 2020	2100	-26.1038
LAM	MAgPIE	Global-Inequality	Secondary Forest	Change in Mha compared to 2020	2050	-35.6292
LAM	MAgPIE	Global-Inequality	Secondary Forest	Change in Mha compared to 2020	2100	-43.3591
LAM	MAgPIE	Global-Sustainability	Cropland	Change in Mha compared to 2020	2050	-16.8163
LAM	MAgPIE	Global-Sustainability	Cropland	Change in Mha compared to 2020	2100	-40.3489
LAM	MAgPIE	Global-Sustainability	Other Natural	Change in Mha compared to 2020	2050	5.3356
LAM	MAgPIE	Global-Sustainability	Other Natural	Change in Mha compared to 2020	2100	32.8642
LAM	MAgPIE	Global-Sustainability	Pasture	Change in Mha compared to 2020	2050	-176.826
LAM	MAgPIE	Global-Sustainability	Pasture	Change in Mha compared to 2020	2100	-243.76
LAM	MAgPIE	Global-Sustainability	Urban	Change in Mha compared to 2020	2050	2.7296
LAM	MAgPIE	Global-Sustainability	Urban	Change in Mha compared to 2020	2100	0.827
LAM	MAgPIE	Global-Sustainability	Bioenergy	Change in Mha compared to 2020	2050	16.9445
LAM	MAgPIE	Global-Sustainability	Bioenergy	Change in Mha compared to 2020	2100	65.9988
LAM	MAgPIE	Global-Sustainability	Aff CO2-Price	Change in Mha compared to 2020	2050	147.071
LAM	MAgPIE	Global-Sustainability	Aff CO2-Price	Change in Mha compared to 2020	2100	147.071
LAM	MAgPIE	Global-Sustainability	Aff NDC	Change in Mha compared to 2020	2050	15.9942
LAM	MAgPIE	Global-Sustainability	Aff NDC	Change in Mha compared to 2020	2100	15.9942
LAM	MAgPIE	Global-Sustainability	Timber	Change in Mha compared to 2020	2050	18.0303
LAM	MAgPIE	Global-Sustainability	Timber	Change in Mha compared to 2020	2100	34.0773
LAM	MAgPIE	Global-Sustainability	Primary Forest	Change in Mha compared to 2020	2050	-2.8827
LAM	MAgPIE	Global-Sustainability	Primary Forest	Change in Mha compared to 2020	2100	-2.8827
LAM	MAgPIE	Global-Sustainability	Secondary Forest	Change in Mha compared to 2020	2050	-9.5795
LAM	MAgPIE	Global-Sustainability	Secondary Forest	Change in Mha compared to 2020	2100	-9.8404
ROW	MAgPIE	Global-EnvirProt	Cropland	Change in Mha compared to 2020	2050	-24.8584
ROW	MAgPIE	Global-EnvirProt	Cropland	Change in Mha compared to 2020	2100	-24.356
ROW	MAgPIE	Global-EnvirProt	Other Natural	Change in Mha compared to 2020	2050	0.0915
ROW	MAgPIE	Global-EnvirProt	Other Natural	Change in Mha compared to 2020	2100	-14.7268
ROW	MAgPIE	Global-EnvirProt	Pasture	Change in Mha compared to 2020	2050	-6.5799
ROW	MAgPIE	Global-EnvirProt	Pasture	Change in Mha compared to 2020	2100	-7.9654
ROW	MAgPIE	Global-EnvirProt	Urban	Change in Mha compared to 2020	2050	5.6063
ROW	MAgPIE	Global-EnvirProt	Urban	Change in Mha compared to 2020	2100	7.1547
ROW	MAgPIE	Global-EnvirProt	Bioenergy	Change in Mha compared to 2020	2050	27.1796
ROW	MAgPIE	Global-EnvirProt	Bioenergy	Change in Mha compared to 2020	2100	34.6333
ROW	MAgPIE	Global-EnvirProt	Aff CO2-Price	Change in Mha compared to 2020	2050	0.132
ROW	MAgPIE	Global-EnvirProt	Aff CO2-Price	Change in Mha compared to 2020	2100	0.1359
ROW	MAgPIE	Global-EnvirProt	Aff NDC	Change in Mha compared to 2020	2050	0.6489
ROW	MAgPIE	Global-EnvirProt	Aff NDC	Change in Mha compared to 2020	2100	0.6489
ROW	MAgPIE	Global-EnvirProt	Timber	Change in Mha compared to 2020	2050	0.7281
ROW	MAgPIE	Global-EnvirProt	Timber	Change in Mha compared to 2020	2100	1.8638
ROW	MAgPIE	Global-EnvirProt	Primary Forest	Change in Mha compared to 2020	2050	-0.0743
ROW	MAgPIE	Global-EnvirProt	Primary Forest	Change in Mha compared to 2020	2100	-0.0743
ROW	MAgPIE	Global-EnvirProt	Secondary Forest	Change in Mha compared to 2020	2050	-2.8738
ROW	MAgPIE	Global-EnvirProt	Secondary Forest	Change in Mha compared to 2020	2100	2.6856
ROW	MAgPIE	Global-GHGPrice	Cropland	Change in Mha compared to 2020	2050	-34.5479
ROW	MAgPIE	Global-GHGPrice	Cropland	Change in Mha compared to 2020	2100	-50.2674
ROW	MAgPIE	Global-GHGPrice	Other Natural	Change in Mha compared to 2020	2050	13.511
ROW	MAgPIE	Global-GHGPrice	Other Natural	Change in Mha compared to 2020	2100	31.4278
ROW	MAgPIE	Global-GHGPrice	Pasture	Change in Mha compared to 2020	2050	-33.2374
ROW	MAgPIE	Global-GHGPrice	Pasture	Change in Mha compared to 2020	2100	-44.7066
ROW	MAgPIE	Global-GHGPrice	Urban	Change in Mha compared to 2020	2050	5.6063
ROW	MAgPIE	Global-GHGPrice	Urban	Change in Mha compared to 2020	2100	7.1547
ROW	MAgPIE	Global-GHGPrice	Bioenergy	Change in Mha compared to 2020	2050	37.8377
ROW	MAgPIE	Global-GHGPrice	Bioenergy	Change in Mha compared to 2020	2100	48.9275
ROW	MAgPIE	Global-GHGPrice	Aff CO2-Price	Change in Mha compared to 2020	2050	24.1483
ROW	MAgPIE	Global-GHGPrice	Aff CO2-Price	Change in Mha compared to 2020	2100	30.66
ROW	MAgPIE	Global-GHGPrice	Aff NDC	Change in Mha compared to 2020	2050	0.639
ROW	MAgPIE	Global-GHGPrice	Aff NDC	Change in Mha compared to 2020	2100	0.639
ROW	MAgPIE	Global-GHGPrice	Timber	Change in Mha compared to 2020	2050	0.7365
ROW	MAgPIE	Global-GHGPrice	Timber	Change in Mha compared to 2020	2100	2.6424
ROW	MAgPIE	Global-GHGPrice	Primary Forest	Change in Mha compared to 2020	2050	-2.1452
ROW	MAgPIE	Global-GHGPrice	Primary Forest	Change in Mha compared to 2020	2100	-6.7324
ROW	MAgPIE	Global-GHGPrice	Secondary Forest	Change in Mha compared to 2020	2050	-12.5485
ROW	MAgPIE	Global-GHGPrice	Secondary Forest	Change in Mha compared to 2020	2100	-19.7452
ROW	MAgPIE	Global-SustDemand	Cropland	Change in Mha compared to 2020	2050	-33.2312
ROW	MAgPIE	Global-SustDemand	Cropland	Change in Mha compared to 2020	2100	-65.357
ROW	MAgPIE	Global-SustDemand	Other Natural	Change in Mha compared to 2020	2050	-0.5457
ROW	MAgPIE	Global-SustDemand	Other Natural	Change in Mha compared to 2020	2100	-10.5104
ROW	MAgPIE	Global-SustDemand	Pasture	Change in Mha compared to 2020	2050	-7.2379
ROW	MAgPIE	Global-SustDemand	Pasture	Change in Mha compared to 2020	2100	19.025
ROW	MAgPIE	Global-SustDemand	Urban	Change in Mha compared to 2020	2050	4.5711
ROW	MAgPIE	Global-SustDemand	Urban	Change in Mha compared to 2020	2100	3.0915
ROW	MAgPIE	Global-SustDemand	Bioenergy	Change in Mha compared to 2020	2050	37.5318
ROW	MAgPIE	Global-SustDemand	Bioenergy	Change in Mha compared to 2020	2100	46.0904
ROW	MAgPIE	Global-SustDemand	Aff CO2-Price	Change in Mha compared to 2020	2050	0.1535
ROW	MAgPIE	Global-SustDemand	Aff CO2-Price	Change in Mha compared to 2020	2100	0.6298
ROW	MAgPIE	Global-SustDemand	Aff NDC	Change in Mha compared to 2020	2050	0.6489
ROW	MAgPIE	Global-SustDemand	Aff NDC	Change in Mha compared to 2020	2100	0.6489
ROW	MAgPIE	Global-SustDemand	Timber	Change in Mha compared to 2020	2050	0.1239
ROW	MAgPIE	Global-SustDemand	Timber	Change in Mha compared to 2020	2100	-0.1508
ROW	MAgPIE	Global-SustDemand	Primary Forest	Change in Mha compared to 2020	2050	-0.609
ROW	MAgPIE	Global-SustDemand	Primary Forest	Change in Mha compared to 2020	2100	-0.7732
ROW	MAgPIE	Global-SustDemand	Secondary Forest	Change in Mha compared to 2020	2050	-1.4054
ROW	MAgPIE	Global-SustDemand	Secondary Forest	Change in Mha compared to 2020	2100	7.3058
ROW	MAgPIE	Global-Inequality	Cropland	Change in Mha compared to 2020	2050	-22.1901
ROW	MAgPIE	Global-Inequality	Cropland	Change in Mha compared to 2020	2100	-27.4657
ROW	MAgPIE	Global-Inequality	Other Natural	Change in Mha compared to 2020	2050	-1.7877
ROW	MAgPIE	Global-Inequality	Other Natural	Change in Mha compared to 2020	2100	-13.6523
ROW	MAgPIE	Global-Inequality	Pasture	Change in Mha compared to 2020	2050	-11.0812
ROW	MAgPIE	Global-Inequality	Pasture	Change in Mha compared to 2020	2100	-12.6715
ROW	MAgPIE	Global-Inequality	Urban	Change in Mha compared to 2020	2050	5.6063
ROW	MAgPIE	Global-Inequality	Urban	Change in Mha compared to 2020	2100	7.1547
ROW	MAgPIE	Global-Inequality	Bioenergy	Change in Mha compared to 2020	2050	31.1366
ROW	MAgPIE	Global-Inequality	Bioenergy	Change in Mha compared to 2020	2100	37.9829
ROW	MAgPIE	Global-Inequality	Aff CO2-Price	Change in Mha compared to 2020	2050	0.0989
ROW	MAgPIE	Global-Inequality	Aff CO2-Price	Change in Mha compared to 2020	2100	0.2115
ROW	MAgPIE	Global-Inequality	Aff NDC	Change in Mha compared to 2020	2050	0.6489
ROW	MAgPIE	Global-Inequality	Aff NDC	Change in Mha compared to 2020	2100	0.6489
ROW	MAgPIE	Global-Inequality	Timber	Change in Mha compared to 2020	2050	0.6938
ROW	MAgPIE	Global-Inequality	Timber	Change in Mha compared to 2020	2100	1.7025
ROW	MAgPIE	Global-Inequality	Primary Forest	Change in Mha compared to 2020	2050	-0.8394
ROW	MAgPIE	Global-Inequality	Primary Forest	Change in Mha compared to 2020	2100	-0.9271
ROW	MAgPIE	Global-Inequality	Secondary Forest	Change in Mha compared to 2020	2050	-2.2863
ROW	MAgPIE	Global-Inequality	Secondary Forest	Change in Mha compared to 2020	2100	7.0158
ROW	MAgPIE	Global-Sustainability	Cropland	Change in Mha compared to 2020	2050	-54.0116
ROW	MAgPIE	Global-Sustainability	Cropland	Change in Mha compared to 2020	2100	-125.762
ROW	MAgPIE	Global-Sustainability	Other Natural	Change in Mha compared to 2020	2050	60.1606
ROW	MAgPIE	Global-Sustainability	Other Natural	Change in Mha compared to 2020	2100	110.867
ROW	MAgPIE	Global-Sustainability	Pasture	Change in Mha compared to 2020	2050	-62.5472
ROW	MAgPIE	Global-Sustainability	Pasture	Change in Mha compared to 2020	2100	-67.4694
ROW	MAgPIE	Global-Sustainability	Urban	Change in Mha compared to 2020	2050	4.5711
ROW	MAgPIE	Global-Sustainability	Urban	Change in Mha compared to 2020	2100	3.0915
ROW	MAgPIE	Global-Sustainability	Bioenergy	Change in Mha compared to 2020	2050	40.8297
ROW	MAgPIE	Global-Sustainability	Bioenergy	Change in Mha compared to 2020	2100	64.5003
ROW	MAgPIE	Global-Sustainability	Aff CO2-Price	Change in Mha compared to 2020	2050	19.5296
ROW	MAgPIE	Global-Sustainability	Aff CO2-Price	Change in Mha compared to 2020	2100	19.5296
ROW	MAgPIE	Global-Sustainability	Aff NDC	Change in Mha compared to 2020	2050	0.6489
ROW	MAgPIE	Global-Sustainability	Aff NDC	Change in Mha compared to 2020	2100	0.6489
ROW	MAgPIE	Global-Sustainability	Timber	Change in Mha compared to 2020	2050	0.4963
ROW	MAgPIE	Global-Sustainability	Timber	Change in Mha compared to 2020	2100	1.0113
ROW	MAgPIE	Global-Sustainability	Primary Forest	Change in Mha compared to 2020	2050	-0.6031
ROW	MAgPIE	Global-Sustainability	Primary Forest	Change in Mha compared to 2020	2100	-0.6031
ROW	MAgPIE	Global-Sustainability	Secondary Forest	Change in Mha compared to 2020	2050	-9.0745
ROW	MAgPIE	Global-Sustainability	Secondary Forest	Change in Mha compared to 2020	2100	-5.814
SSA	MAgPIE	Global-EnvirProt	Cropland	Change in Mha compared to 2020	2050	71.2313
SSA	MAgPIE	Global-EnvirProt	Cropland	Change in Mha compared to 2020	2100	404.129
SSA	MAgPIE	Global-EnvirProt	Other Natural	Change in Mha compared to 2020	2050	-11.6542
SSA	MAgPIE	Global-EnvirProt	Other Natural	Change in Mha compared to 2020	2100	-103.367
SSA	MAgPIE	Global-EnvirProt	Pasture	Change in Mha compared to 2020	2050	-8.5144
SSA	MAgPIE	Global-EnvirProt	Pasture	Change in Mha compared to 2020	2100	-120.92
SSA	MAgPIE	Global-EnvirProt	Urban	Change in Mha compared to 2020	2050	9.7021
SSA	MAgPIE	Global-EnvirProt	Urban	Change in Mha compared to 2020	2100	21.2099
SSA	MAgPIE	Global-EnvirProt	Bioenergy	Change in Mha compared to 2020	2050	0.586
SSA	MAgPIE	Global-EnvirProt	Bioenergy	Change in Mha compared to 2020	2100	3.3213
SSA	MAgPIE	Global-EnvirProt	Aff CO2-Price	Change in Mha compared to 2020	2050	0.178
SSA	MAgPIE	Global-EnvirProt	Aff CO2-Price	Change in Mha compared to 2020	2100	0.178
SSA	MAgPIE	Global-EnvirProt	Aff NDC	Change in Mha compared to 2020	2050	9.1838
SSA	MAgPIE	Global-EnvirProt	Aff NDC	Change in Mha compared to 2020	2100	9.1838
SSA	MAgPIE	Global-EnvirProt	Timber	Change in Mha compared to 2020	2050	4.0484
SSA	MAgPIE	Global-EnvirProt	Timber	Change in Mha compared to 2020	2100	6.6625
SSA	MAgPIE	Global-EnvirProt	Primary Forest	Change in Mha compared to 2020	2050	-0.4445
SSA	MAgPIE	Global-EnvirProt	Primary Forest	Change in Mha compared to 2020	2100	-0.4445
SSA	MAgPIE	Global-EnvirProt	Secondary Forest	Change in Mha compared to 2020	2050	-74.3165
SSA	MAgPIE	Global-EnvirProt	Secondary Forest	Change in Mha compared to 2020	2100	-219.953
SSA	MAgPIE	Global-GHGPrice	Cropland	Change in Mha compared to 2020	2050	51.2207
SSA	MAgPIE	Global-GHGPrice	Cropland	Change in Mha compared to 2020	2100	265.889
SSA	MAgPIE	Global-GHGPrice	Other Natural	Change in Mha compared to 2020	2050	-3.553
SSA	MAgPIE	Global-GHGPrice	Other Natural	Change in Mha compared to 2020	2100	-21.684
SSA	MAgPIE	Global-GHGPrice	Pasture	Change in Mha compared to 2020	2050	-46.4583
SSA	MAgPIE	Global-GHGPrice	Pasture	Change in Mha compared to 2020	2100	-235.904
SSA	MAgPIE	Global-GHGPrice	Urban	Change in Mha compared to 2020	2050	9.7021
SSA	MAgPIE	Global-GHGPrice	Urban	Change in Mha compared to 2020	2100	21.2099
SSA	MAgPIE	Global-GHGPrice	Bioenergy	Change in Mha compared to 2020	2050	0.542
SSA	MAgPIE	Global-GHGPrice	Bioenergy	Change in Mha compared to 2020	2100	2.6828
SSA	MAgPIE	Global-GHGPrice	Aff CO2-Price	Change in Mha compared to 2020	2050	8.3631
SSA	MAgPIE	Global-GHGPrice	Aff CO2-Price	Change in Mha compared to 2020	2100	8.3631
SSA	MAgPIE	Global-GHGPrice	Aff NDC	Change in Mha compared to 2020	2050	9.1838
SSA	MAgPIE	Global-GHGPrice	Aff NDC	Change in Mha compared to 2020	2100	9.1838
SSA	MAgPIE	Global-GHGPrice	Timber	Change in Mha compared to 2020	2050	4.4464
SSA	MAgPIE	Global-GHGPrice	Timber	Change in Mha compared to 2020	2100	15.8239
SSA	MAgPIE	Global-GHGPrice	Primary Forest	Change in Mha compared to 2020	2050	-4.9041
SSA	MAgPIE	Global-GHGPrice	Primary Forest	Change in Mha compared to 2020	2100	-5.689
SSA	MAgPIE	Global-GHGPrice	Secondary Forest	Change in Mha compared to 2020	2050	-28.5427
SSA	MAgPIE	Global-GHGPrice	Secondary Forest	Change in Mha compared to 2020	2100	-59.8754
SSA	MAgPIE	Global-SustDemand	Cropland	Change in Mha compared to 2020	2050	66.6239
SSA	MAgPIE	Global-SustDemand	Cropland	Change in Mha compared to 2020	2100	62.1593
SSA	MAgPIE	Global-SustDemand	Other Natural	Change in Mha compared to 2020	2050	-0.1428
SSA	MAgPIE	Global-SustDemand	Other Natural	Change in Mha compared to 2020	2100	2.616
SSA	MAgPIE	Global-SustDemand	Pasture	Change in Mha compared to 2020	2050	-52.8515
SSA	MAgPIE	Global-SustDemand	Pasture	Change in Mha compared to 2020	2100	-60.383
SSA	MAgPIE	Global-SustDemand	Urban	Change in Mha compared to 2020	2050	7.5446
SSA	MAgPIE	Global-SustDemand	Urban	Change in Mha compared to 2020	2100	13.0647
SSA	MAgPIE	Global-SustDemand	Bioenergy	Change in Mha compared to 2020	2050	0.5553
SSA	MAgPIE	Global-SustDemand	Bioenergy	Change in Mha compared to 2020	2100	4.0828
SSA	MAgPIE	Global-SustDemand	Aff CO2-Price	Change in Mha compared to 2020	2050	0.0288
SSA	MAgPIE	Global-SustDemand	Aff CO2-Price	Change in Mha compared to 2020	2100	0.1934
SSA	MAgPIE	Global-SustDemand	Aff NDC	Change in Mha compared to 2020	2050	9.1838
SSA	MAgPIE	Global-SustDemand	Aff NDC	Change in Mha compared to 2020	2100	9.1838
SSA	MAgPIE	Global-SustDemand	Timber	Change in Mha compared to 2020	2050	0.064
SSA	MAgPIE	Global-SustDemand	Timber	Change in Mha compared to 2020	2100	-1.9484
SSA	MAgPIE	Global-SustDemand	Primary Forest	Change in Mha compared to 2020	2050	-2.5148
SSA	MAgPIE	Global-SustDemand	Primary Forest	Change in Mha compared to 2020	2100	-3.1146
SSA	MAgPIE	Global-SustDemand	Secondary Forest	Change in Mha compared to 2020	2050	-28.4911
SSA	MAgPIE	Global-SustDemand	Secondary Forest	Change in Mha compared to 2020	2100	-25.8539
SSA	MAgPIE	Global-Inequality	Cropland	Change in Mha compared to 2020	2050	63.6517
SSA	MAgPIE	Global-Inequality	Cropland	Change in Mha compared to 2020	2100	409.503
SSA	MAgPIE	Global-Inequality	Other Natural	Change in Mha compared to 2020	2050	-9.9563
SSA	MAgPIE	Global-Inequality	Other Natural	Change in Mha compared to 2020	2100	-82.0519
SSA	MAgPIE	Global-Inequality	Pasture	Change in Mha compared to 2020	2050	-9.9828
SSA	MAgPIE	Global-Inequality	Pasture	Change in Mha compared to 2020	2100	-95.0637
SSA	MAgPIE	Global-Inequality	Urban	Change in Mha compared to 2020	2050	9.7021
SSA	MAgPIE	Global-Inequality	Urban	Change in Mha compared to 2020	2100	21.2099
SSA	MAgPIE	Global-Inequality	Bioenergy	Change in Mha compared to 2020	2050	0.6054
SSA	MAgPIE	Global-Inequality	Bioenergy	Change in Mha compared to 2020	2100	3.4787
SSA	MAgPIE	Global-Inequality	Aff CO2-Price	Change in Mha compared to 2020	2050	0
SSA	MAgPIE	Global-Inequality	Aff CO2-Price	Change in Mha compared to 2020	2100	0
SSA	MAgPIE	Global-Inequality	Aff NDC	Change in Mha compared to 2020	2050	9.1838
SSA	MAgPIE	Global-Inequality	Aff NDC	Change in Mha compared to 2020	2100	9.1838
SSA	MAgPIE	Global-Inequality	Timber	Change in Mha compared to 2020	2050	3.0746
SSA	MAgPIE	Global-Inequality	Timber	Change in Mha compared to 2020	2100	7.9297
SSA	MAgPIE	Global-Inequality	Primary Forest	Change in Mha compared to 2020	2050	-14.661
SSA	MAgPIE	Global-Inequality	Primary Forest	Change in Mha compared to 2020	2100	-80.8363
SSA	MAgPIE	Global-Inequality	Secondary Forest	Change in Mha compared to 2020	2050	-51.6177
SSA	MAgPIE	Global-Inequality	Secondary Forest	Change in Mha compared to 2020	2100	-193.353
SSA	MAgPIE	Global-Sustainability	Cropland	Change in Mha compared to 2020	2050	75.5253
SSA	MAgPIE	Global-Sustainability	Cropland	Change in Mha compared to 2020	2100	73.1713
SSA	MAgPIE	Global-Sustainability	Other Natural	Change in Mha compared to 2020	2050	4.2472
SSA	MAgPIE	Global-Sustainability	Other Natural	Change in Mha compared to 2020	2100	61.1714
SSA	MAgPIE	Global-Sustainability	Pasture	Change in Mha compared to 2020	2050	-89.0807
SSA	MAgPIE	Global-Sustainability	Pasture	Change in Mha compared to 2020	2100	-163.874
SSA	MAgPIE	Global-Sustainability	Urban	Change in Mha compared to 2020	2050	7.5446
SSA	MAgPIE	Global-Sustainability	Urban	Change in Mha compared to 2020	2100	13.0647
SSA	MAgPIE	Global-Sustainability	Bioenergy	Change in Mha compared to 2020	2050	0.6358
SSA	MAgPIE	Global-Sustainability	Bioenergy	Change in Mha compared to 2020	2100	4.3548
SSA	MAgPIE	Global-Sustainability	Aff CO2-Price	Change in Mha compared to 2020	2050	1.3856
SSA	MAgPIE	Global-Sustainability	Aff CO2-Price	Change in Mha compared to 2020	2100	1.3856
SSA	MAgPIE	Global-Sustainability	Aff NDC	Change in Mha compared to 2020	2050	9.1838
SSA	MAgPIE	Global-Sustainability	Aff NDC	Change in Mha compared to 2020	2100	9.1838
SSA	MAgPIE	Global-Sustainability	Timber	Change in Mha compared to 2020	2050	1.4749
SSA	MAgPIE	Global-Sustainability	Timber	Change in Mha compared to 2020	2100	0.4711
SSA	MAgPIE	Global-Sustainability	Primary Forest	Change in Mha compared to 2020	2050	-1.5146
SSA	MAgPIE	Global-Sustainability	Primary Forest	Change in Mha compared to 2020	2100	-1.5146
SSA	MAgPIE	Global-Sustainability	Secondary Forest	Change in Mha compared to 2020	2050	-9.4018
SSA	MAgPIE	Global-Sustainability	Secondary Forest	Change in Mha compared to 2020	2100	2.5854
