# Supplementary material for: Overcoming global inequality is critical for land-based mitigation in line with the Paris Agreement
Source: Nat Commun. 2022 Dec 2;13:7453. doi: 10.1038/s41467-022-35114-7 (PMC9718475; doi:10.1038/s41467-022-35114-7)
Supplement: Supplementary file 5 — Supplementary Data 2 [file 41467_2022_35114_MOESM5_ESM.zip › Fig5_tau.xlsx]

## Sheet: Fig5
region_class	model	scenario	variable	unit	period	value
OECD90+EU	MAgPIE	Global-EnvirProt	Productivity|Landuse Intensity Indicator Tau	Index	1995	1.22371
OECD90+EU	MAgPIE	Global-EnvirProt	Productivity|Landuse Intensity Indicator Tau	Index	2000	1.32293
OECD90+EU	MAgPIE	Global-EnvirProt	Productivity|Landuse Intensity Indicator Tau	Index	2005	1.39075
OECD90+EU	MAgPIE	Global-EnvirProt	Productivity|Landuse Intensity Indicator Tau	Index	2010	1.39815
OECD90+EU	MAgPIE	Global-EnvirProt	Productivity|Landuse Intensity Indicator Tau	Index	2015	1.51478
OECD90+EU	MAgPIE	Global-EnvirProt	Productivity|Landuse Intensity Indicator Tau	Index	2020	1.62275
OECD90+EU	MAgPIE	Global-EnvirProt	Productivity|Landuse Intensity Indicator Tau	Index	2025	1.69688
OECD90+EU	MAgPIE	Global-EnvirProt	Productivity|Landuse Intensity Indicator Tau	Index	2030	1.70169
OECD90+EU	MAgPIE	Global-EnvirProt	Productivity|Landuse Intensity Indicator Tau	Index	2035	1.70779
OECD90+EU	MAgPIE	Global-EnvirProt	Productivity|Landuse Intensity Indicator Tau	Index	2040	1.70274
OECD90+EU	MAgPIE	Global-EnvirProt	Productivity|Landuse Intensity Indicator Tau	Index	2045	1.7278
OECD90+EU	MAgPIE	Global-EnvirProt	Productivity|Landuse Intensity Indicator Tau	Index	2050	1.76005
OECD90+EU	MAgPIE	Global-EnvirProt	Productivity|Landuse Intensity Indicator Tau	Index	2055	1.76804
OECD90+EU	MAgPIE	Global-EnvirProt	Productivity|Landuse Intensity Indicator Tau	Index	2060	1.8188
OECD90+EU	MAgPIE	Global-EnvirProt	Productivity|Landuse Intensity Indicator Tau	Index	2065	1.85702
OECD90+EU	MAgPIE	Global-EnvirProt	Productivity|Landuse Intensity Indicator Tau	Index	2070	1.90291
OECD90+EU	MAgPIE	Global-EnvirProt	Productivity|Landuse Intensity Indicator Tau	Index	2075	1.93375
OECD90+EU	MAgPIE	Global-EnvirProt	Productivity|Landuse Intensity Indicator Tau	Index	2080	1.9645
OECD90+EU	MAgPIE	Global-EnvirProt	Productivity|Landuse Intensity Indicator Tau	Index	2085	1.99002
OECD90+EU	MAgPIE	Global-EnvirProt	Productivity|Landuse Intensity Indicator Tau	Index	2090	1.99691
OECD90+EU	MAgPIE	Global-EnvirProt	Productivity|Landuse Intensity Indicator Tau	Index	2095	2.00783
OECD90+EU	MAgPIE	Global-EnvirProt	Productivity|Landuse Intensity Indicator Tau	Index	2100	2.00878
OECD90+EU	MAgPIE	Global-GHGPrice	Productivity|Landuse Intensity Indicator Tau	Index	1995	1.22371
OECD90+EU	MAgPIE	Global-GHGPrice	Productivity|Landuse Intensity Indicator Tau	Index	2000	1.32293
OECD90+EU	MAgPIE	Global-GHGPrice	Productivity|Landuse Intensity Indicator Tau	Index	2005	1.39075
OECD90+EU	MAgPIE	Global-GHGPrice	Productivity|Landuse Intensity Indicator Tau	Index	2010	1.39815
OECD90+EU	MAgPIE	Global-GHGPrice	Productivity|Landuse Intensity Indicator Tau	Index	2015	1.51478
OECD90+EU	MAgPIE	Global-GHGPrice	Productivity|Landuse Intensity Indicator Tau	Index	2020	1.62275
OECD90+EU	MAgPIE	Global-GHGPrice	Productivity|Landuse Intensity Indicator Tau	Index	2025	1.69215
OECD90+EU	MAgPIE	Global-GHGPrice	Productivity|Landuse Intensity Indicator Tau	Index	2030	1.71933
OECD90+EU	MAgPIE	Global-GHGPrice	Productivity|Landuse Intensity Indicator Tau	Index	2035	1.73448
OECD90+EU	MAgPIE	Global-GHGPrice	Productivity|Landuse Intensity Indicator Tau	Index	2040	1.76892
OECD90+EU	MAgPIE	Global-GHGPrice	Productivity|Landuse Intensity Indicator Tau	Index	2045	1.8626
OECD90+EU	MAgPIE	Global-GHGPrice	Productivity|Landuse Intensity Indicator Tau	Index	2050	1.93423
OECD90+EU	MAgPIE	Global-GHGPrice	Productivity|Landuse Intensity Indicator Tau	Index	2055	1.97851
OECD90+EU	MAgPIE	Global-GHGPrice	Productivity|Landuse Intensity Indicator Tau	Index	2060	2.01486
OECD90+EU	MAgPIE	Global-GHGPrice	Productivity|Landuse Intensity Indicator Tau	Index	2065	2.05282
OECD90+EU	MAgPIE	Global-GHGPrice	Productivity|Landuse Intensity Indicator Tau	Index	2070	2.07735
OECD90+EU	MAgPIE	Global-GHGPrice	Productivity|Landuse Intensity Indicator Tau	Index	2075	2.09579
OECD90+EU	MAgPIE	Global-GHGPrice	Productivity|Landuse Intensity Indicator Tau	Index	2080	2.1159
OECD90+EU	MAgPIE	Global-GHGPrice	Productivity|Landuse Intensity Indicator Tau	Index	2085	2.15094
OECD90+EU	MAgPIE	Global-GHGPrice	Productivity|Landuse Intensity Indicator Tau	Index	2090	2.16156
OECD90+EU	MAgPIE	Global-GHGPrice	Productivity|Landuse Intensity Indicator Tau	Index	2095	2.18558
OECD90+EU	MAgPIE	Global-GHGPrice	Productivity|Landuse Intensity Indicator Tau	Index	2100	2.20868
OECD90+EU	MAgPIE	Global-SustDemand	Productivity|Landuse Intensity Indicator Tau	Index	1995	1.22371
OECD90+EU	MAgPIE	Global-SustDemand	Productivity|Landuse Intensity Indicator Tau	Index	2000	1.32293
OECD90+EU	MAgPIE	Global-SustDemand	Productivity|Landuse Intensity Indicator Tau	Index	2005	1.39075
OECD90+EU	MAgPIE	Global-SustDemand	Productivity|Landuse Intensity Indicator Tau	Index	2010	1.39815
OECD90+EU	MAgPIE	Global-SustDemand	Productivity|Landuse Intensity Indicator Tau	Index	2015	1.51478
OECD90+EU	MAgPIE	Global-SustDemand	Productivity|Landuse Intensity Indicator Tau	Index	2020	1.62275
OECD90+EU	MAgPIE	Global-SustDemand	Productivity|Landuse Intensity Indicator Tau	Index	2025	1.62391
OECD90+EU	MAgPIE	Global-SustDemand	Productivity|Landuse Intensity Indicator Tau	Index	2030	1.61747
OECD90+EU	MAgPIE	Global-SustDemand	Productivity|Landuse Intensity Indicator Tau	Index	2035	1.60565
OECD90+EU	MAgPIE	Global-SustDemand	Productivity|Landuse Intensity Indicator Tau	Index	2040	1.59682
OECD90+EU	MAgPIE	Global-SustDemand	Productivity|Landuse Intensity Indicator Tau	Index	2045	1.5889
OECD90+EU	MAgPIE	Global-SustDemand	Productivity|Landuse Intensity Indicator Tau	Index	2050	1.58582
OECD90+EU	MAgPIE	Global-SustDemand	Productivity|Landuse Intensity Indicator Tau	Index	2055	1.61178
OECD90+EU	MAgPIE	Global-SustDemand	Productivity|Landuse Intensity Indicator Tau	Index	2060	1.63059
OECD90+EU	MAgPIE	Global-SustDemand	Productivity|Landuse Intensity Indicator Tau	Index	2065	1.6433
OECD90+EU	MAgPIE	Global-SustDemand	Productivity|Landuse Intensity Indicator Tau	Index	2070	1.65468
OECD90+EU	MAgPIE	Global-SustDemand	Productivity|Landuse Intensity Indicator Tau	Index	2075	1.66174
OECD90+EU	MAgPIE	Global-SustDemand	Productivity|Landuse Intensity Indicator Tau	Index	2080	1.66834
OECD90+EU	MAgPIE	Global-SustDemand	Productivity|Landuse Intensity Indicator Tau	Index	2085	1.66902
OECD90+EU	MAgPIE	Global-SustDemand	Productivity|Landuse Intensity Indicator Tau	Index	2090	1.66545
OECD90+EU	MAgPIE	Global-SustDemand	Productivity|Landuse Intensity Indicator Tau	Index	2095	1.66447
OECD90+EU	MAgPIE	Global-SustDemand	Productivity|Landuse Intensity Indicator Tau	Index	2100	1.66531
OECD90+EU	MAgPIE	Global-Inequality	Productivity|Landuse Intensity Indicator Tau	Index	1995	1.22371
OECD90+EU	MAgPIE	Global-Inequality	Productivity|Landuse Intensity Indicator Tau	Index	2000	1.32293
OECD90+EU	MAgPIE	Global-Inequality	Productivity|Landuse Intensity Indicator Tau	Index	2005	1.39075
OECD90+EU	MAgPIE	Global-Inequality	Productivity|Landuse Intensity Indicator Tau	Index	2010	1.39815
OECD90+EU	MAgPIE	Global-Inequality	Productivity|Landuse Intensity Indicator Tau	Index	2015	1.51478
OECD90+EU	MAgPIE	Global-Inequality	Productivity|Landuse Intensity Indicator Tau	Index	2020	1.62275
OECD90+EU	MAgPIE	Global-Inequality	Productivity|Landuse Intensity Indicator Tau	Index	2025	1.65371
OECD90+EU	MAgPIE	Global-Inequality	Productivity|Landuse Intensity Indicator Tau	Index	2030	1.66545
OECD90+EU	MAgPIE	Global-Inequality	Productivity|Landuse Intensity Indicator Tau	Index	2035	1.66721
OECD90+EU	MAgPIE	Global-Inequality	Productivity|Landuse Intensity Indicator Tau	Index	2040	1.67125
OECD90+EU	MAgPIE	Global-Inequality	Productivity|Landuse Intensity Indicator Tau	Index	2045	1.70035
OECD90+EU	MAgPIE	Global-Inequality	Productivity|Landuse Intensity Indicator Tau	Index	2050	1.71981
OECD90+EU	MAgPIE	Global-Inequality	Productivity|Landuse Intensity Indicator Tau	Index	2055	1.74899
OECD90+EU	MAgPIE	Global-Inequality	Productivity|Landuse Intensity Indicator Tau	Index	2060	1.80251
OECD90+EU	MAgPIE	Global-Inequality	Productivity|Landuse Intensity Indicator Tau	Index	2065	1.84995
OECD90+EU	MAgPIE	Global-Inequality	Productivity|Landuse Intensity Indicator Tau	Index	2070	1.88648
OECD90+EU	MAgPIE	Global-Inequality	Productivity|Landuse Intensity Indicator Tau	Index	2075	1.92506
OECD90+EU	MAgPIE	Global-Inequality	Productivity|Landuse Intensity Indicator Tau	Index	2080	1.95862
OECD90+EU	MAgPIE	Global-Inequality	Productivity|Landuse Intensity Indicator Tau	Index	2085	1.97699
OECD90+EU	MAgPIE	Global-Inequality	Productivity|Landuse Intensity Indicator Tau	Index	2090	1.99081
OECD90+EU	MAgPIE	Global-Inequality	Productivity|Landuse Intensity Indicator Tau	Index	2095	1.99029
OECD90+EU	MAgPIE	Global-Inequality	Productivity|Landuse Intensity Indicator Tau	Index	2100	1.99124
OECD90+EU	MAgPIE	Global-Sustainability	Productivity|Landuse Intensity Indicator Tau	Index	1995	1.22371
OECD90+EU	MAgPIE	Global-Sustainability	Productivity|Landuse Intensity Indicator Tau	Index	2000	1.32293
OECD90+EU	MAgPIE	Global-Sustainability	Productivity|Landuse Intensity Indicator Tau	Index	2005	1.39075
OECD90+EU	MAgPIE	Global-Sustainability	Productivity|Landuse Intensity Indicator Tau	Index	2010	1.39815
OECD90+EU	MAgPIE	Global-Sustainability	Productivity|Landuse Intensity Indicator Tau	Index	2015	1.51478
OECD90+EU	MAgPIE	Global-Sustainability	Productivity|Landuse Intensity Indicator Tau	Index	2020	1.62275
OECD90+EU	MAgPIE	Global-Sustainability	Productivity|Landuse Intensity Indicator Tau	Index	2025	1.63297
OECD90+EU	MAgPIE	Global-Sustainability	Productivity|Landuse Intensity Indicator Tau	Index	2030	1.63348
OECD90+EU	MAgPIE	Global-Sustainability	Productivity|Landuse Intensity Indicator Tau	Index	2035	1.63177
OECD90+EU	MAgPIE	Global-Sustainability	Productivity|Landuse Intensity Indicator Tau	Index	2040	1.62824
OECD90+EU	MAgPIE	Global-Sustainability	Productivity|Landuse Intensity Indicator Tau	Index	2045	1.6287
OECD90+EU	MAgPIE	Global-Sustainability	Productivity|Landuse Intensity Indicator Tau	Index	2050	1.62988
OECD90+EU	MAgPIE	Global-Sustainability	Productivity|Landuse Intensity Indicator Tau	Index	2055	1.65067
OECD90+EU	MAgPIE	Global-Sustainability	Productivity|Landuse Intensity Indicator Tau	Index	2060	1.6539
OECD90+EU	MAgPIE	Global-Sustainability	Productivity|Landuse Intensity Indicator Tau	Index	2065	1.65747
OECD90+EU	MAgPIE	Global-Sustainability	Productivity|Landuse Intensity Indicator Tau	Index	2070	1.64809
OECD90+EU	MAgPIE	Global-Sustainability	Productivity|Landuse Intensity Indicator Tau	Index	2075	1.65021
OECD90+EU	MAgPIE	Global-Sustainability	Productivity|Landuse Intensity Indicator Tau	Index	2080	1.64346
OECD90+EU	MAgPIE	Global-Sustainability	Productivity|Landuse Intensity Indicator Tau	Index	2085	1.63926
OECD90+EU	MAgPIE	Global-Sustainability	Productivity|Landuse Intensity Indicator Tau	Index	2090	1.63714
OECD90+EU	MAgPIE	Global-Sustainability	Productivity|Landuse Intensity Indicator Tau	Index	2095	1.63517
OECD90+EU	MAgPIE	Global-Sustainability	Productivity|Landuse Intensity Indicator Tau	Index	2100	1.62845
ASIA	MAgPIE	Global-EnvirProt	Productivity|Landuse Intensity Indicator Tau	Index	1995	0.954876
ASIA	MAgPIE	Global-EnvirProt	Productivity|Landuse Intensity Indicator Tau	Index	2000	0.998306
ASIA	MAgPIE	Global-EnvirProt	Productivity|Landuse Intensity Indicator Tau	Index	2005	1.06903
ASIA	MAgPIE	Global-EnvirProt	Productivity|Landuse Intensity Indicator Tau	Index	2010	1.20418
ASIA	MAgPIE	Global-EnvirProt	Productivity|Landuse Intensity Indicator Tau	Index	2015	1.33546
ASIA	MAgPIE	Global-EnvirProt	Productivity|Landuse Intensity Indicator Tau	Index	2020	1.44178
ASIA	MAgPIE	Global-EnvirProt	Productivity|Landuse Intensity Indicator Tau	Index	2025	1.60808
ASIA	MAgPIE	Global-EnvirProt	Productivity|Landuse Intensity Indicator Tau	Index	2030	1.7145
ASIA	MAgPIE	Global-EnvirProt	Productivity|Landuse Intensity Indicator Tau	Index	2035	1.80784
ASIA	MAgPIE	Global-EnvirProt	Productivity|Landuse Intensity Indicator Tau	Index	2040	1.86244
ASIA	MAgPIE	Global-EnvirProt	Productivity|Landuse Intensity Indicator Tau	Index	2045	1.9368
ASIA	MAgPIE	Global-EnvirProt	Productivity|Landuse Intensity Indicator Tau	Index	2050	2.01145
ASIA	MAgPIE	Global-EnvirProt	Productivity|Landuse Intensity Indicator Tau	Index	2055	2.06749
ASIA	MAgPIE	Global-EnvirProt	Productivity|Landuse Intensity Indicator Tau	Index	2060	2.09474
ASIA	MAgPIE	Global-EnvirProt	Productivity|Landuse Intensity Indicator Tau	Index	2065	2.10304
ASIA	MAgPIE	Global-EnvirProt	Productivity|Landuse Intensity Indicator Tau	Index	2070	2.11054
ASIA	MAgPIE	Global-EnvirProt	Productivity|Landuse Intensity Indicator Tau	Index	2075	2.10769
ASIA	MAgPIE	Global-EnvirProt	Productivity|Landuse Intensity Indicator Tau	Index	2080	2.10579
ASIA	MAgPIE	Global-EnvirProt	Productivity|Landuse Intensity Indicator Tau	Index	2085	2.09745
ASIA	MAgPIE	Global-EnvirProt	Productivity|Landuse Intensity Indicator Tau	Index	2090	2.09
ASIA	MAgPIE	Global-EnvirProt	Productivity|Landuse Intensity Indicator Tau	Index	2095	2.08697
ASIA	MAgPIE	Global-EnvirProt	Productivity|Landuse Intensity Indicator Tau	Index	2100	2.08439
ASIA	MAgPIE	Global-GHGPrice	Productivity|Landuse Intensity Indicator Tau	Index	1995	0.954876
ASIA	MAgPIE	Global-GHGPrice	Productivity|Landuse Intensity Indicator Tau	Index	2000	0.998306
ASIA	MAgPIE	Global-GHGPrice	Productivity|Landuse Intensity Indicator Tau	Index	2005	1.06903
ASIA	MAgPIE	Global-GHGPrice	Productivity|Landuse Intensity Indicator Tau	Index	2010	1.20418
ASIA	MAgPIE	Global-GHGPrice	Productivity|Landuse Intensity Indicator Tau	Index	2015	1.33546
ASIA	MAgPIE	Global-GHGPrice	Productivity|Landuse Intensity Indicator Tau	Index	2020	1.44178
ASIA	MAgPIE	Global-GHGPrice	Productivity|Landuse Intensity Indicator Tau	Index	2025	1.59845
ASIA	MAgPIE	Global-GHGPrice	Productivity|Landuse Intensity Indicator Tau	Index	2030	1.72799
ASIA	MAgPIE	Global-GHGPrice	Productivity|Landuse Intensity Indicator Tau	Index	2035	1.81897
ASIA	MAgPIE	Global-GHGPrice	Productivity|Landuse Intensity Indicator Tau	Index	2040	1.90638
ASIA	MAgPIE	Global-GHGPrice	Productivity|Landuse Intensity Indicator Tau	Index	2045	2.00656
ASIA	MAgPIE	Global-GHGPrice	Productivity|Landuse Intensity Indicator Tau	Index	2050	2.07889
ASIA	MAgPIE	Global-GHGPrice	Productivity|Landuse Intensity Indicator Tau	Index	2055	2.14636
ASIA	MAgPIE	Global-GHGPrice	Productivity|Landuse Intensity Indicator Tau	Index	2060	2.22392
ASIA	MAgPIE	Global-GHGPrice	Productivity|Landuse Intensity Indicator Tau	Index	2065	2.28433
ASIA	MAgPIE	Global-GHGPrice	Productivity|Landuse Intensity Indicator Tau	Index	2070	2.31932
ASIA	MAgPIE	Global-GHGPrice	Productivity|Landuse Intensity Indicator Tau	Index	2075	2.32986
ASIA	MAgPIE	Global-GHGPrice	Productivity|Landuse Intensity Indicator Tau	Index	2080	2.33296
ASIA	MAgPIE	Global-GHGPrice	Productivity|Landuse Intensity Indicator Tau	Index	2085	2.33967
ASIA	MAgPIE	Global-GHGPrice	Productivity|Landuse Intensity Indicator Tau	Index	2090	2.3463
ASIA	MAgPIE	Global-GHGPrice	Productivity|Landuse Intensity Indicator Tau	Index	2095	2.348
ASIA	MAgPIE	Global-GHGPrice	Productivity|Landuse Intensity Indicator Tau	Index	2100	2.35721
ASIA	MAgPIE	Global-SustDemand	Productivity|Landuse Intensity Indicator Tau	Index	1995	0.954876
ASIA	MAgPIE	Global-SustDemand	Productivity|Landuse Intensity Indicator Tau	Index	2000	0.998306
ASIA	MAgPIE	Global-SustDemand	Productivity|Landuse Intensity Indicator Tau	Index	2005	1.06903
ASIA	MAgPIE	Global-SustDemand	Productivity|Landuse Intensity Indicator Tau	Index	2010	1.20418
ASIA	MAgPIE	Global-SustDemand	Productivity|Landuse Intensity Indicator Tau	Index	2015	1.33546
ASIA	MAgPIE	Global-SustDemand	Productivity|Landuse Intensity Indicator Tau	Index	2020	1.44178
ASIA	MAgPIE	Global-SustDemand	Productivity|Landuse Intensity Indicator Tau	Index	2025	1.56389
ASIA	MAgPIE	Global-SustDemand	Productivity|Landuse Intensity Indicator Tau	Index	2030	1.65361
ASIA	MAgPIE	Global-SustDemand	Productivity|Landuse Intensity Indicator Tau	Index	2035	1.72886
ASIA	MAgPIE	Global-SustDemand	Productivity|Landuse Intensity Indicator Tau	Index	2040	1.76431
ASIA	MAgPIE	Global-SustDemand	Productivity|Landuse Intensity Indicator Tau	Index	2045	1.79198
ASIA	MAgPIE	Global-SustDemand	Productivity|Landuse Intensity Indicator Tau	Index	2050	1.80627
ASIA	MAgPIE	Global-SustDemand	Productivity|Landuse Intensity Indicator Tau	Index	2055	1.83357
ASIA	MAgPIE	Global-SustDemand	Productivity|Landuse Intensity Indicator Tau	Index	2060	1.86077
ASIA	MAgPIE	Global-SustDemand	Productivity|Landuse Intensity Indicator Tau	Index	2065	1.8678
ASIA	MAgPIE	Global-SustDemand	Productivity|Landuse Intensity Indicator Tau	Index	2070	1.86865
ASIA	MAgPIE	Global-SustDemand	Productivity|Landuse Intensity Indicator Tau	Index	2075	1.8675
ASIA	MAgPIE	Global-SustDemand	Productivity|Landuse Intensity Indicator Tau	Index	2080	1.86567
ASIA	MAgPIE	Global-SustDemand	Productivity|Landuse Intensity Indicator Tau	Index	2085	1.86367
ASIA	MAgPIE	Global-SustDemand	Productivity|Landuse Intensity Indicator Tau	Index	2090	1.86102
ASIA	MAgPIE	Global-SustDemand	Productivity|Landuse Intensity Indicator Tau	Index	2095	1.85815
ASIA	MAgPIE	Global-SustDemand	Productivity|Landuse Intensity Indicator Tau	Index	2100	1.85857
ASIA	MAgPIE	Global-Inequality	Productivity|Landuse Intensity Indicator Tau	Index	1995	0.954876
ASIA	MAgPIE	Global-Inequality	Productivity|Landuse Intensity Indicator Tau	Index	2000	0.998306
ASIA	MAgPIE	Global-Inequality	Productivity|Landuse Intensity Indicator Tau	Index	2005	1.06903
ASIA	MAgPIE	Global-Inequality	Productivity|Landuse Intensity Indicator Tau	Index	2010	1.20418
ASIA	MAgPIE	Global-Inequality	Productivity|Landuse Intensity Indicator Tau	Index	2015	1.33546
ASIA	MAgPIE	Global-Inequality	Productivity|Landuse Intensity Indicator Tau	Index	2020	1.44178
ASIA	MAgPIE	Global-Inequality	Productivity|Landuse Intensity Indicator Tau	Index	2025	1.5517
ASIA	MAgPIE	Global-Inequality	Productivity|Landuse Intensity Indicator Tau	Index	2030	1.66041
ASIA	MAgPIE	Global-Inequality	Productivity|Landuse Intensity Indicator Tau	Index	2035	1.74169
ASIA	MAgPIE	Global-Inequality	Productivity|Landuse Intensity Indicator Tau	Index	2040	1.82485
ASIA	MAgPIE	Global-Inequality	Productivity|Landuse Intensity Indicator Tau	Index	2045	1.89834
ASIA	MAgPIE	Global-Inequality	Productivity|Landuse Intensity Indicator Tau	Index	2050	1.93838
ASIA	MAgPIE	Global-Inequality	Productivity|Landuse Intensity Indicator Tau	Index	2055	1.96419
ASIA	MAgPIE	Global-Inequality	Productivity|Landuse Intensity Indicator Tau	Index	2060	1.98666
ASIA	MAgPIE	Global-Inequality	Productivity|Landuse Intensity Indicator Tau	Index	2065	2.02238
ASIA	MAgPIE	Global-Inequality	Productivity|Landuse Intensity Indicator Tau	Index	2070	2.02253
ASIA	MAgPIE	Global-Inequality	Productivity|Landuse Intensity Indicator Tau	Index	2075	2.02562
ASIA	MAgPIE	Global-Inequality	Productivity|Landuse Intensity Indicator Tau	Index	2080	2.03038
ASIA	MAgPIE	Global-Inequality	Productivity|Landuse Intensity Indicator Tau	Index	2085	2.03395
ASIA	MAgPIE	Global-Inequality	Productivity|Landuse Intensity Indicator Tau	Index	2090	2.03018
ASIA	MAgPIE	Global-Inequality	Productivity|Landuse Intensity Indicator Tau	Index	2095	2.02019
ASIA	MAgPIE	Global-Inequality	Productivity|Landuse Intensity Indicator Tau	Index	2100	2.01607
ASIA	MAgPIE	Global-Sustainability	Productivity|Landuse Intensity Indicator Tau	Index	1995	0.954876
ASIA	MAgPIE	Global-Sustainability	Productivity|Landuse Intensity Indicator Tau	Index	2000	0.998306
ASIA	MAgPIE	Global-Sustainability	Productivity|Landuse Intensity Indicator Tau	Index	2005	1.06903
ASIA	MAgPIE	Global-Sustainability	Productivity|Landuse Intensity Indicator Tau	Index	2010	1.20418
ASIA	MAgPIE	Global-Sustainability	Productivity|Landuse Intensity Indicator Tau	Index	2015	1.33546
ASIA	MAgPIE	Global-Sustainability	Productivity|Landuse Intensity Indicator Tau	Index	2020	1.44178
ASIA	MAgPIE	Global-Sustainability	Productivity|Landuse Intensity Indicator Tau	Index	2025	1.59844
ASIA	MAgPIE	Global-Sustainability	Productivity|Landuse Intensity Indicator Tau	Index	2030	1.71759
ASIA	MAgPIE	Global-Sustainability	Productivity|Landuse Intensity Indicator Tau	Index	2035	1.80948
ASIA	MAgPIE	Global-Sustainability	Productivity|Landuse Intensity Indicator Tau	Index	2040	1.87417
ASIA	MAgPIE	Global-Sustainability	Productivity|Landuse Intensity Indicator Tau	Index	2045	1.92317
ASIA	MAgPIE	Global-Sustainability	Productivity|Landuse Intensity Indicator Tau	Index	2050	1.96764
ASIA	MAgPIE	Global-Sustainability	Productivity|Landuse Intensity Indicator Tau	Index	2055	1.9907
ASIA	MAgPIE	Global-Sustainability	Productivity|Landuse Intensity Indicator Tau	Index	2060	2.03887
ASIA	MAgPIE	Global-Sustainability	Productivity|Landuse Intensity Indicator Tau	Index	2065	2.07038
ASIA	MAgPIE	Global-Sustainability	Productivity|Landuse Intensity Indicator Tau	Index	2070	2.09127
ASIA	MAgPIE	Global-Sustainability	Productivity|Landuse Intensity Indicator Tau	Index	2075	2.09515
ASIA	MAgPIE	Global-Sustainability	Productivity|Landuse Intensity Indicator Tau	Index	2080	2.09595
ASIA	MAgPIE	Global-Sustainability	Productivity|Landuse Intensity Indicator Tau	Index	2085	2.09724
ASIA	MAgPIE	Global-Sustainability	Productivity|Landuse Intensity Indicator Tau	Index	2090	2.09858
ASIA	MAgPIE	Global-Sustainability	Productivity|Landuse Intensity Indicator Tau	Index	2095	2.10075
ASIA	MAgPIE	Global-Sustainability	Productivity|Landuse Intensity Indicator Tau	Index	2100	2.1024
LAM	MAgPIE	Global-EnvirProt	Productivity|Landuse Intensity Indicator Tau	Index	1995	0.99
LAM	MAgPIE	Global-EnvirProt	Productivity|Landuse Intensity Indicator Tau	Index	2000	1.0151
LAM	MAgPIE	Global-EnvirProt	Productivity|Landuse Intensity Indicator Tau	Index	2005	1.0764
LAM	MAgPIE	Global-EnvirProt	Productivity|Landuse Intensity Indicator Tau	Index	2010	1.1714
LAM	MAgPIE	Global-EnvirProt	Productivity|Landuse Intensity Indicator Tau	Index	2015	1.2203
LAM	MAgPIE	Global-EnvirProt	Productivity|Landuse Intensity Indicator Tau	Index	2020	1.2764
LAM	MAgPIE	Global-EnvirProt	Productivity|Landuse Intensity Indicator Tau	Index	2025	1.4056
LAM	MAgPIE	Global-EnvirProt	Productivity|Landuse Intensity Indicator Tau	Index	2030	1.459
LAM	MAgPIE	Global-EnvirProt	Productivity|Landuse Intensity Indicator Tau	Index	2035	1.5339
LAM	MAgPIE	Global-EnvirProt	Productivity|Landuse Intensity Indicator Tau	Index	2040	1.5536
LAM	MAgPIE	Global-EnvirProt	Productivity|Landuse Intensity Indicator Tau	Index	2045	1.6074
LAM	MAgPIE	Global-EnvirProt	Productivity|Landuse Intensity Indicator Tau	Index	2050	1.6609
LAM	MAgPIE	Global-EnvirProt	Productivity|Landuse Intensity Indicator Tau	Index	2055	1.6701
LAM	MAgPIE	Global-EnvirProt	Productivity|Landuse Intensity Indicator Tau	Index	2060	1.7033
LAM	MAgPIE	Global-EnvirProt	Productivity|Landuse Intensity Indicator Tau	Index	2065	1.7188
LAM	MAgPIE	Global-EnvirProt	Productivity|Landuse Intensity Indicator Tau	Index	2070	1.7247
LAM	MAgPIE	Global-EnvirProt	Productivity|Landuse Intensity Indicator Tau	Index	2075	1.7286
LAM	MAgPIE	Global-EnvirProt	Productivity|Landuse Intensity Indicator Tau	Index	2080	1.7362
LAM	MAgPIE	Global-EnvirProt	Productivity|Landuse Intensity Indicator Tau	Index	2085	1.7362
LAM	MAgPIE	Global-EnvirProt	Productivity|Landuse Intensity Indicator Tau	Index	2090	1.7362
LAM	MAgPIE	Global-EnvirProt	Productivity|Landuse Intensity Indicator Tau	Index	2095	1.7362
LAM	MAgPIE	Global-EnvirProt	Productivity|Landuse Intensity Indicator Tau	Index	2100	1.7362
LAM	MAgPIE	Global-GHGPrice	Productivity|Landuse Intensity Indicator Tau	Index	1995	0.99
LAM	MAgPIE	Global-GHGPrice	Productivity|Landuse Intensity Indicator Tau	Index	2000	1.0151
LAM	MAgPIE	Global-GHGPrice	Productivity|Landuse Intensity Indicator Tau	Index	2005	1.0764
LAM	MAgPIE	Global-GHGPrice	Productivity|Landuse Intensity Indicator Tau	Index	2010	1.1714
LAM	MAgPIE	Global-GHGPrice	Productivity|Landuse Intensity Indicator Tau	Index	2015	1.2203
LAM	MAgPIE	Global-GHGPrice	Productivity|Landuse Intensity Indicator Tau	Index	2020	1.2764
LAM	MAgPIE	Global-GHGPrice	Productivity|Landuse Intensity Indicator Tau	Index	2025	1.3668
LAM	MAgPIE	Global-GHGPrice	Productivity|Landuse Intensity Indicator Tau	Index	2030	1.4538
LAM	MAgPIE	Global-GHGPrice	Productivity|Landuse Intensity Indicator Tau	Index	2035	1.5252
LAM	MAgPIE	Global-GHGPrice	Productivity|Landuse Intensity Indicator Tau	Index	2040	1.6063
LAM	MAgPIE	Global-GHGPrice	Productivity|Landuse Intensity Indicator Tau	Index	2045	1.6786
LAM	MAgPIE	Global-GHGPrice	Productivity|Landuse Intensity Indicator Tau	Index	2050	1.7369
LAM	MAgPIE	Global-GHGPrice	Productivity|Landuse Intensity Indicator Tau	Index	2055	1.781
LAM	MAgPIE	Global-GHGPrice	Productivity|Landuse Intensity Indicator Tau	Index	2060	1.8156
LAM	MAgPIE	Global-GHGPrice	Productivity|Landuse Intensity Indicator Tau	Index	2065	1.8585
LAM	MAgPIE	Global-GHGPrice	Productivity|Landuse Intensity Indicator Tau	Index	2070	1.8857
LAM	MAgPIE	Global-GHGPrice	Productivity|Landuse Intensity Indicator Tau	Index	2075	1.8993
LAM	MAgPIE	Global-GHGPrice	Productivity|Landuse Intensity Indicator Tau	Index	2080	1.9054
LAM	MAgPIE	Global-GHGPrice	Productivity|Landuse Intensity Indicator Tau	Index	2085	1.921
LAM	MAgPIE	Global-GHGPrice	Productivity|Landuse Intensity Indicator Tau	Index	2090	1.921
LAM	MAgPIE	Global-GHGPrice	Productivity|Landuse Intensity Indicator Tau	Index	2095	1.921
LAM	MAgPIE	Global-GHGPrice	Productivity|Landuse Intensity Indicator Tau	Index	2100	1.921
LAM	MAgPIE	Global-SustDemand	Productivity|Landuse Intensity Indicator Tau	Index	1995	0.99
LAM	MAgPIE	Global-SustDemand	Productivity|Landuse Intensity Indicator Tau	Index	2000	1.0151
LAM	MAgPIE	Global-SustDemand	Productivity|Landuse Intensity Indicator Tau	Index	2005	1.0764
LAM	MAgPIE	Global-SustDemand	Productivity|Landuse Intensity Indicator Tau	Index	2010	1.1714
LAM	MAgPIE	Global-SustDemand	Productivity|Landuse Intensity Indicator Tau	Index	2015	1.2203
LAM	MAgPIE	Global-SustDemand	Productivity|Landuse Intensity Indicator Tau	Index	2020	1.2764
LAM	MAgPIE	Global-SustDemand	Productivity|Landuse Intensity Indicator Tau	Index	2025	1.2921
LAM	MAgPIE	Global-SustDemand	Productivity|Landuse Intensity Indicator Tau	Index	2030	1.3054
LAM	MAgPIE	Global-SustDemand	Productivity|Landuse Intensity Indicator Tau	Index	2035	1.3192
LAM	MAgPIE	Global-SustDemand	Productivity|Landuse Intensity Indicator Tau	Index	2040	1.3192
LAM	MAgPIE	Global-SustDemand	Productivity|Landuse Intensity Indicator Tau	Index	2045	1.3192
LAM	MAgPIE	Global-SustDemand	Productivity|Landuse Intensity Indicator Tau	Index	2050	1.3192
LAM	MAgPIE	Global-SustDemand	Productivity|Landuse Intensity Indicator Tau	Index	2055	1.3192
LAM	MAgPIE	Global-SustDemand	Productivity|Landuse Intensity Indicator Tau	Index	2060	1.3192
LAM	MAgPIE	Global-SustDemand	Productivity|Landuse Intensity Indicator Tau	Index	2065	1.3192
LAM	MAgPIE	Global-SustDemand	Productivity|Landuse Intensity Indicator Tau	Index	2070	1.3192
LAM	MAgPIE	Global-SustDemand	Productivity|Landuse Intensity Indicator Tau	Index	2075	1.3192
LAM	MAgPIE	Global-SustDemand	Productivity|Landuse Intensity Indicator Tau	Index	2080	1.3192
LAM	MAgPIE	Global-SustDemand	Productivity|Landuse Intensity Indicator Tau	Index	2085	1.3192
LAM	MAgPIE	Global-SustDemand	Productivity|Landuse Intensity Indicator Tau	Index	2090	1.3192
LAM	MAgPIE	Global-SustDemand	Productivity|Landuse Intensity Indicator Tau	Index	2095	1.3192
LAM	MAgPIE	Global-SustDemand	Productivity|Landuse Intensity Indicator Tau	Index	2100	1.3192
LAM	MAgPIE	Global-Inequality	Productivity|Landuse Intensity Indicator Tau	Index	1995	0.99
LAM	MAgPIE	Global-Inequality	Productivity|Landuse Intensity Indicator Tau	Index	2000	1.0151
LAM	MAgPIE	Global-Inequality	Productivity|Landuse Intensity Indicator Tau	Index	2005	1.0764
LAM	MAgPIE	Global-Inequality	Productivity|Landuse Intensity Indicator Tau	Index	2010	1.1714
LAM	MAgPIE	Global-Inequality	Productivity|Landuse Intensity Indicator Tau	Index	2015	1.2203
LAM	MAgPIE	Global-Inequality	Productivity|Landuse Intensity Indicator Tau	Index	2020	1.2764
LAM	MAgPIE	Global-Inequality	Productivity|Landuse Intensity Indicator Tau	Index	2025	1.3024
LAM	MAgPIE	Global-Inequality	Productivity|Landuse Intensity Indicator Tau	Index	2030	1.3498
LAM	MAgPIE	Global-Inequality	Productivity|Landuse Intensity Indicator Tau	Index	2035	1.3922
LAM	MAgPIE	Global-Inequality	Productivity|Landuse Intensity Indicator Tau	Index	2040	1.4706
LAM	MAgPIE	Global-Inequality	Productivity|Landuse Intensity Indicator Tau	Index	2045	1.5468
LAM	MAgPIE	Global-Inequality	Productivity|Landuse Intensity Indicator Tau	Index	2050	1.598
LAM	MAgPIE	Global-Inequality	Productivity|Landuse Intensity Indicator Tau	Index	2055	1.6339
LAM	MAgPIE	Global-Inequality	Productivity|Landuse Intensity Indicator Tau	Index	2060	1.6804
LAM	MAgPIE	Global-Inequality	Productivity|Landuse Intensity Indicator Tau	Index	2065	1.71
LAM	MAgPIE	Global-Inequality	Productivity|Landuse Intensity Indicator Tau	Index	2070	1.71
LAM	MAgPIE	Global-Inequality	Productivity|Landuse Intensity Indicator Tau	Index	2075	1.72
LAM	MAgPIE	Global-Inequality	Productivity|Landuse Intensity Indicator Tau	Index	2080	1.7248
LAM	MAgPIE	Global-Inequality	Productivity|Landuse Intensity Indicator Tau	Index	2085	1.7248
LAM	MAgPIE	Global-Inequality	Productivity|Landuse Intensity Indicator Tau	Index	2090	1.7248
LAM	MAgPIE	Global-Inequality	Productivity|Landuse Intensity Indicator Tau	Index	2095	1.7248
LAM	MAgPIE	Global-Inequality	Productivity|Landuse Intensity Indicator Tau	Index	2100	1.7248
LAM	MAgPIE	Global-Sustainability	Productivity|Landuse Intensity Indicator Tau	Index	1995	0.99
LAM	MAgPIE	Global-Sustainability	Productivity|Landuse Intensity Indicator Tau	Index	2000	1.0151
LAM	MAgPIE	Global-Sustainability	Productivity|Landuse Intensity Indicator Tau	Index	2005	1.0764
LAM	MAgPIE	Global-Sustainability	Productivity|Landuse Intensity Indicator Tau	Index	2010	1.1714
LAM	MAgPIE	Global-Sustainability	Productivity|Landuse Intensity Indicator Tau	Index	2015	1.2203
LAM	MAgPIE	Global-Sustainability	Productivity|Landuse Intensity Indicator Tau	Index	2020	1.2764
LAM	MAgPIE	Global-Sustainability	Productivity|Landuse Intensity Indicator Tau	Index	2025	1.3337
LAM	MAgPIE	Global-Sustainability	Productivity|Landuse Intensity Indicator Tau	Index	2030	1.3661
LAM	MAgPIE	Global-Sustainability	Productivity|Landuse Intensity Indicator Tau	Index	2035	1.3661
LAM	MAgPIE	Global-Sustainability	Productivity|Landuse Intensity Indicator Tau	Index	2040	1.3661
LAM	MAgPIE	Global-Sustainability	Productivity|Landuse Intensity Indicator Tau	Index	2045	1.3661
LAM	MAgPIE	Global-Sustainability	Productivity|Landuse Intensity Indicator Tau	Index	2050	1.3661
LAM	MAgPIE	Global-Sustainability	Productivity|Landuse Intensity Indicator Tau	Index	2055	1.3661
LAM	MAgPIE	Global-Sustainability	Productivity|Landuse Intensity Indicator Tau	Index	2060	1.3661
LAM	MAgPIE	Global-Sustainability	Productivity|Landuse Intensity Indicator Tau	Index	2065	1.3667
LAM	MAgPIE	Global-Sustainability	Productivity|Landuse Intensity Indicator Tau	Index	2070	1.3667
LAM	MAgPIE	Global-Sustainability	Productivity|Landuse Intensity Indicator Tau	Index	2075	1.3667
LAM	MAgPIE	Global-Sustainability	Productivity|Landuse Intensity Indicator Tau	Index	2080	1.3667
LAM	MAgPIE	Global-Sustainability	Productivity|Landuse Intensity Indicator Tau	Index	2085	1.3667
LAM	MAgPIE	Global-Sustainability	Productivity|Landuse Intensity Indicator Tau	Index	2090	1.3667
LAM	MAgPIE	Global-Sustainability	Productivity|Landuse Intensity Indicator Tau	Index	2095	1.3667
LAM	MAgPIE	Global-Sustainability	Productivity|Landuse Intensity Indicator Tau	Index	2100	1.3667
ROW	MAgPIE	Global-EnvirProt	Productivity|Landuse Intensity Indicator Tau	Index	1995	0.75989
ROW	MAgPIE	Global-EnvirProt	Productivity|Landuse Intensity Indicator Tau	Index	2000	0.758561
ROW	MAgPIE	Global-EnvirProt	Productivity|Landuse Intensity Indicator Tau	Index	2005	0.822377
ROW	MAgPIE	Global-EnvirProt	Productivity|Landuse Intensity Indicator Tau	Index	2010	0.824701
ROW	MAgPIE	Global-EnvirProt	Productivity|Landuse Intensity Indicator Tau	Index	2015	0.839407
ROW	MAgPIE	Global-EnvirProt	Productivity|Landuse Intensity Indicator Tau	Index	2020	0.856894
ROW	MAgPIE	Global-EnvirProt	Productivity|Landuse Intensity Indicator Tau	Index	2025	0.942877
ROW	MAgPIE	Global-EnvirProt	Productivity|Landuse Intensity Indicator Tau	Index	2030	0.989609
ROW	MAgPIE	Global-EnvirProt	Productivity|Landuse Intensity Indicator Tau	Index	2035	1.03083
ROW	MAgPIE	Global-EnvirProt	Productivity|Landuse Intensity Indicator Tau	Index	2040	1.04759
ROW	MAgPIE	Global-EnvirProt	Productivity|Landuse Intensity Indicator Tau	Index	2045	1.08199
ROW	MAgPIE	Global-EnvirProt	Productivity|Landuse Intensity Indicator Tau	Index	2050	1.12984
ROW	MAgPIE	Global-EnvirProt	Productivity|Landuse Intensity Indicator Tau	Index	2055	1.18416
ROW	MAgPIE	Global-EnvirProt	Productivity|Landuse Intensity Indicator Tau	Index	2060	1.25309
ROW	MAgPIE	Global-EnvirProt	Productivity|Landuse Intensity Indicator Tau	Index	2065	1.30515
ROW	MAgPIE	Global-EnvirProt	Productivity|Landuse Intensity Indicator Tau	Index	2070	1.36726
ROW	MAgPIE	Global-EnvirProt	Productivity|Landuse Intensity Indicator Tau	Index	2075	1.41311
ROW	MAgPIE	Global-EnvirProt	Productivity|Landuse Intensity Indicator Tau	Index	2080	1.42205
ROW	MAgPIE	Global-EnvirProt	Productivity|Landuse Intensity Indicator Tau	Index	2085	1.42215
ROW	MAgPIE	Global-EnvirProt	Productivity|Landuse Intensity Indicator Tau	Index	2090	1.42217
ROW	MAgPIE	Global-EnvirProt	Productivity|Landuse Intensity Indicator Tau	Index	2095	1.42215
ROW	MAgPIE	Global-EnvirProt	Productivity|Landuse Intensity Indicator Tau	Index	2100	1.42216
ROW	MAgPIE	Global-GHGPrice	Productivity|Landuse Intensity Indicator Tau	Index	1995	0.75989
ROW	MAgPIE	Global-GHGPrice	Productivity|Landuse Intensity Indicator Tau	Index	2000	0.758561
ROW	MAgPIE	Global-GHGPrice	Productivity|Landuse Intensity Indicator Tau	Index	2005	0.822377
ROW	MAgPIE	Global-GHGPrice	Productivity|Landuse Intensity Indicator Tau	Index	2010	0.824701
ROW	MAgPIE	Global-GHGPrice	Productivity|Landuse Intensity Indicator Tau	Index	2015	0.839407
ROW	MAgPIE	Global-GHGPrice	Productivity|Landuse Intensity Indicator Tau	Index	2020	0.856894
ROW	MAgPIE	Global-GHGPrice	Productivity|Landuse Intensity Indicator Tau	Index	2025	0.907731
ROW	MAgPIE	Global-GHGPrice	Productivity|Landuse Intensity Indicator Tau	Index	2030	0.951339
ROW	MAgPIE	Global-GHGPrice	Productivity|Landuse Intensity Indicator Tau	Index	2035	0.998582
ROW	MAgPIE	Global-GHGPrice	Productivity|Landuse Intensity Indicator Tau	Index	2040	1.04846
ROW	MAgPIE	Global-GHGPrice	Productivity|Landuse Intensity Indicator Tau	Index	2045	1.09509
ROW	MAgPIE	Global-GHGPrice	Productivity|Landuse Intensity Indicator Tau	Index	2050	1.13373
ROW	MAgPIE	Global-GHGPrice	Productivity|Landuse Intensity Indicator Tau	Index	2055	1.16373
ROW	MAgPIE	Global-GHGPrice	Productivity|Landuse Intensity Indicator Tau	Index	2060	1.19594
ROW	MAgPIE	Global-GHGPrice	Productivity|Landuse Intensity Indicator Tau	Index	2065	1.2682
ROW	MAgPIE	Global-GHGPrice	Productivity|Landuse Intensity Indicator Tau	Index	2070	1.32526
ROW	MAgPIE	Global-GHGPrice	Productivity|Landuse Intensity Indicator Tau	Index	2075	1.37552
ROW	MAgPIE	Global-GHGPrice	Productivity|Landuse Intensity Indicator Tau	Index	2080	1.41655
ROW	MAgPIE	Global-GHGPrice	Productivity|Landuse Intensity Indicator Tau	Index	2085	1.42062
ROW	MAgPIE	Global-GHGPrice	Productivity|Landuse Intensity Indicator Tau	Index	2090	1.42242
ROW	MAgPIE	Global-GHGPrice	Productivity|Landuse Intensity Indicator Tau	Index	2095	1.42812
ROW	MAgPIE	Global-GHGPrice	Productivity|Landuse Intensity Indicator Tau	Index	2100	1.43407
ROW	MAgPIE	Global-SustDemand	Productivity|Landuse Intensity Indicator Tau	Index	1995	0.75989
ROW	MAgPIE	Global-SustDemand	Productivity|Landuse Intensity Indicator Tau	Index	2000	0.758561
ROW	MAgPIE	Global-SustDemand	Productivity|Landuse Intensity Indicator Tau	Index	2005	0.822377
ROW	MAgPIE	Global-SustDemand	Productivity|Landuse Intensity Indicator Tau	Index	2010	0.824701
ROW	MAgPIE	Global-SustDemand	Productivity|Landuse Intensity Indicator Tau	Index	2015	0.839407
ROW	MAgPIE	Global-SustDemand	Productivity|Landuse Intensity Indicator Tau	Index	2020	0.856894
ROW	MAgPIE	Global-SustDemand	Productivity|Landuse Intensity Indicator Tau	Index	2025	0.874859
ROW	MAgPIE	Global-SustDemand	Productivity|Landuse Intensity Indicator Tau	Index	2030	0.902487
ROW	MAgPIE	Global-SustDemand	Productivity|Landuse Intensity Indicator Tau	Index	2035	0.919191
ROW	MAgPIE	Global-SustDemand	Productivity|Landuse Intensity Indicator Tau	Index	2040	0.928619
ROW	MAgPIE	Global-SustDemand	Productivity|Landuse Intensity Indicator Tau	Index	2045	0.945984
ROW	MAgPIE	Global-SustDemand	Productivity|Landuse Intensity Indicator Tau	Index	2050	0.951199
ROW	MAgPIE	Global-SustDemand	Productivity|Landuse Intensity Indicator Tau	Index	2055	1.0013
ROW	MAgPIE	Global-SustDemand	Productivity|Landuse Intensity Indicator Tau	Index	2060	1.0485
ROW	MAgPIE	Global-SustDemand	Productivity|Landuse Intensity Indicator Tau	Index	2065	1.08308
ROW	MAgPIE	Global-SustDemand	Productivity|Landuse Intensity Indicator Tau	Index	2070	1.1047
ROW	MAgPIE	Global-SustDemand	Productivity|Landuse Intensity Indicator Tau	Index	2075	1.112
ROW	MAgPIE	Global-SustDemand	Productivity|Landuse Intensity Indicator Tau	Index	2080	1.13752
ROW	MAgPIE	Global-SustDemand	Productivity|Landuse Intensity Indicator Tau	Index	2085	1.14505
ROW	MAgPIE	Global-SustDemand	Productivity|Landuse Intensity Indicator Tau	Index	2090	1.1456
ROW	MAgPIE	Global-SustDemand	Productivity|Landuse Intensity Indicator Tau	Index	2095	1.14611
ROW	MAgPIE	Global-SustDemand	Productivity|Landuse Intensity Indicator Tau	Index	2100	1.14624
ROW	MAgPIE	Global-Inequality	Productivity|Landuse Intensity Indicator Tau	Index	1995	0.75989
ROW	MAgPIE	Global-Inequality	Productivity|Landuse Intensity Indicator Tau	Index	2000	0.758561
ROW	MAgPIE	Global-Inequality	Productivity|Landuse Intensity Indicator Tau	Index	2005	0.822377
ROW	MAgPIE	Global-Inequality	Productivity|Landuse Intensity Indicator Tau	Index	2010	0.824701
ROW	MAgPIE	Global-Inequality	Productivity|Landuse Intensity Indicator Tau	Index	2015	0.839407
ROW	MAgPIE	Global-Inequality	Productivity|Landuse Intensity Indicator Tau	Index	2020	0.856894
ROW	MAgPIE	Global-Inequality	Productivity|Landuse Intensity Indicator Tau	Index	2025	0.898377
ROW	MAgPIE	Global-Inequality	Productivity|Landuse Intensity Indicator Tau	Index	2030	0.954413
ROW	MAgPIE	Global-Inequality	Productivity|Landuse Intensity Indicator Tau	Index	2035	0.995014
ROW	MAgPIE	Global-Inequality	Productivity|Landuse Intensity Indicator Tau	Index	2040	1.02318
ROW	MAgPIE	Global-Inequality	Productivity|Landuse Intensity Indicator Tau	Index	2045	1.07068
ROW	MAgPIE	Global-Inequality	Productivity|Landuse Intensity Indicator Tau	Index	2050	1.10596
ROW	MAgPIE	Global-Inequality	Productivity|Landuse Intensity Indicator Tau	Index	2055	1.15178
ROW	MAgPIE	Global-Inequality	Productivity|Landuse Intensity Indicator Tau	Index	2060	1.20945
ROW	MAgPIE	Global-Inequality	Productivity|Landuse Intensity Indicator Tau	Index	2065	1.28632
ROW	MAgPIE	Global-Inequality	Productivity|Landuse Intensity Indicator Tau	Index	2070	1.33602
ROW	MAgPIE	Global-Inequality	Productivity|Landuse Intensity Indicator Tau	Index	2075	1.34384
ROW	MAgPIE	Global-Inequality	Productivity|Landuse Intensity Indicator Tau	Index	2080	1.35334
ROW	MAgPIE	Global-Inequality	Productivity|Landuse Intensity Indicator Tau	Index	2085	1.35832
ROW	MAgPIE	Global-Inequality	Productivity|Landuse Intensity Indicator Tau	Index	2090	1.35969
ROW	MAgPIE	Global-Inequality	Productivity|Landuse Intensity Indicator Tau	Index	2095	1.35971
ROW	MAgPIE	Global-Inequality	Productivity|Landuse Intensity Indicator Tau	Index	2100	1.36154
ROW	MAgPIE	Global-Sustainability	Productivity|Landuse Intensity Indicator Tau	Index	1995	0.75989
ROW	MAgPIE	Global-Sustainability	Productivity|Landuse Intensity Indicator Tau	Index	2000	0.758561
ROW	MAgPIE	Global-Sustainability	Productivity|Landuse Intensity Indicator Tau	Index	2005	0.822377
ROW	MAgPIE	Global-Sustainability	Productivity|Landuse Intensity Indicator Tau	Index	2010	0.824701
ROW	MAgPIE	Global-Sustainability	Productivity|Landuse Intensity Indicator Tau	Index	2015	0.839407
ROW	MAgPIE	Global-Sustainability	Productivity|Landuse Intensity Indicator Tau	Index	2020	0.856894
ROW	MAgPIE	Global-Sustainability	Productivity|Landuse Intensity Indicator Tau	Index	2025	0.880281
ROW	MAgPIE	Global-Sustainability	Productivity|Landuse Intensity Indicator Tau	Index	2030	0.905332
ROW	MAgPIE	Global-Sustainability	Productivity|Landuse Intensity Indicator Tau	Index	2035	0.920595
ROW	MAgPIE	Global-Sustainability	Productivity|Landuse Intensity Indicator Tau	Index	2040	0.929647
ROW	MAgPIE	Global-Sustainability	Productivity|Landuse Intensity Indicator Tau	Index	2045	0.936886
ROW	MAgPIE	Global-Sustainability	Productivity|Landuse Intensity Indicator Tau	Index	2050	0.942417
ROW	MAgPIE	Global-Sustainability	Productivity|Landuse Intensity Indicator Tau	Index	2055	0.983467
ROW	MAgPIE	Global-Sustainability	Productivity|Landuse Intensity Indicator Tau	Index	2060	1.06434
ROW	MAgPIE	Global-Sustainability	Productivity|Landuse Intensity Indicator Tau	Index	2065	1.09346
ROW	MAgPIE	Global-Sustainability	Productivity|Landuse Intensity Indicator Tau	Index	2070	1.12648
ROW	MAgPIE	Global-Sustainability	Productivity|Landuse Intensity Indicator Tau	Index	2075	1.16796
ROW	MAgPIE	Global-Sustainability	Productivity|Landuse Intensity Indicator Tau	Index	2080	1.18802
ROW	MAgPIE	Global-Sustainability	Productivity|Landuse Intensity Indicator Tau	Index	2085	1.19129
ROW	MAgPIE	Global-Sustainability	Productivity|Landuse Intensity Indicator Tau	Index	2090	1.19204
ROW	MAgPIE	Global-Sustainability	Productivity|Landuse Intensity Indicator Tau	Index	2095	1.19226
ROW	MAgPIE	Global-Sustainability	Productivity|Landuse Intensity Indicator Tau	Index	2100	1.19296
SSA	MAgPIE	Global-EnvirProt	Productivity|Landuse Intensity Indicator Tau	Index	1995	0.68
SSA	MAgPIE	Global-EnvirProt	Productivity|Landuse Intensity Indicator Tau	Index	2000	0.7121
SSA	MAgPIE	Global-EnvirProt	Productivity|Landuse Intensity Indicator Tau	Index	2005	0.7558
SSA	MAgPIE	Global-EnvirProt	Productivity|Landuse Intensity Indicator Tau	Index	2010	0.7858
SSA	MAgPIE	Global-EnvirProt	Productivity|Landuse Intensity Indicator Tau	Index	2015	0.822
SSA	MAgPIE	Global-EnvirProt	Productivity|Landuse Intensity Indicator Tau	Index	2020	0.8571
SSA	MAgPIE	Global-EnvirProt	Productivity|Landuse Intensity Indicator Tau	Index	2025	0.934
SSA	MAgPIE	Global-EnvirProt	Productivity|Landuse Intensity Indicator Tau	Index	2030	0.9716
SSA	MAgPIE	Global-EnvirProt	Productivity|Landuse Intensity Indicator Tau	Index	2035	1.0185
SSA	MAgPIE	Global-EnvirProt	Productivity|Landuse Intensity Indicator Tau	Index	2040	1.0553
SSA	MAgPIE	Global-EnvirProt	Productivity|Landuse Intensity Indicator Tau	Index	2045	1.1019
SSA	MAgPIE	Global-EnvirProt	Productivity|Landuse Intensity Indicator Tau	Index	2050	1.1449
SSA	MAgPIE	Global-EnvirProt	Productivity|Landuse Intensity Indicator Tau	Index	2055	1.1976
SSA	MAgPIE	Global-EnvirProt	Productivity|Landuse Intensity Indicator Tau	Index	2060	1.2354
SSA	MAgPIE	Global-EnvirProt	Productivity|Landuse Intensity Indicator Tau	Index	2065	1.2688
SSA	MAgPIE	Global-EnvirProt	Productivity|Landuse Intensity Indicator Tau	Index	2070	1.3033
SSA	MAgPIE	Global-EnvirProt	Productivity|Landuse Intensity Indicator Tau	Index	2075	1.3479
SSA	MAgPIE	Global-EnvirProt	Productivity|Landuse Intensity Indicator Tau	Index	2080	1.3763
SSA	MAgPIE	Global-EnvirProt	Productivity|Landuse Intensity Indicator Tau	Index	2085	1.3964
SSA	MAgPIE	Global-EnvirProt	Productivity|Landuse Intensity Indicator Tau	Index	2090	1.4251
SSA	MAgPIE	Global-EnvirProt	Productivity|Landuse Intensity Indicator Tau	Index	2095	1.4625
SSA	MAgPIE	Global-EnvirProt	Productivity|Landuse Intensity Indicator Tau	Index	2100	1.5
SSA	MAgPIE	Global-GHGPrice	Productivity|Landuse Intensity Indicator Tau	Index	1995	0.68
SSA	MAgPIE	Global-GHGPrice	Productivity|Landuse Intensity Indicator Tau	Index	2000	0.7121
SSA	MAgPIE	Global-GHGPrice	Productivity|Landuse Intensity Indicator Tau	Index	2005	0.7558
SSA	MAgPIE	Global-GHGPrice	Productivity|Landuse Intensity Indicator Tau	Index	2010	0.7858
SSA	MAgPIE	Global-GHGPrice	Productivity|Landuse Intensity Indicator Tau	Index	2015	0.822
SSA	MAgPIE	Global-GHGPrice	Productivity|Landuse Intensity Indicator Tau	Index	2020	0.8571
SSA	MAgPIE	Global-GHGPrice	Productivity|Landuse Intensity Indicator Tau	Index	2025	0.9107
SSA	MAgPIE	Global-GHGPrice	Productivity|Landuse Intensity Indicator Tau	Index	2030	0.9614
SSA	MAgPIE	Global-GHGPrice	Productivity|Landuse Intensity Indicator Tau	Index	2035	1.0161
SSA	MAgPIE	Global-GHGPrice	Productivity|Landuse Intensity Indicator Tau	Index	2040	1.0699
SSA	MAgPIE	Global-GHGPrice	Productivity|Landuse Intensity Indicator Tau	Index	2045	1.1424
SSA	MAgPIE	Global-GHGPrice	Productivity|Landuse Intensity Indicator Tau	Index	2050	1.1936
SSA	MAgPIE	Global-GHGPrice	Productivity|Landuse Intensity Indicator Tau	Index	2055	1.2845
SSA	MAgPIE	Global-GHGPrice	Productivity|Landuse Intensity Indicator Tau	Index	2060	1.4159
SSA	MAgPIE	Global-GHGPrice	Productivity|Landuse Intensity Indicator Tau	Index	2065	1.5027
SSA	MAgPIE	Global-GHGPrice	Productivity|Landuse Intensity Indicator Tau	Index	2070	1.605
SSA	MAgPIE	Global-GHGPrice	Productivity|Landuse Intensity Indicator Tau	Index	2075	1.6944
SSA	MAgPIE	Global-GHGPrice	Productivity|Landuse Intensity Indicator Tau	Index	2080	1.7575
SSA	MAgPIE	Global-GHGPrice	Productivity|Landuse Intensity Indicator Tau	Index	2085	1.8072
SSA	MAgPIE	Global-GHGPrice	Productivity|Landuse Intensity Indicator Tau	Index	2090	1.8629
SSA	MAgPIE	Global-GHGPrice	Productivity|Landuse Intensity Indicator Tau	Index	2095	1.901
SSA	MAgPIE	Global-GHGPrice	Productivity|Landuse Intensity Indicator Tau	Index	2100	1.9645
SSA	MAgPIE	Global-SustDemand	Productivity|Landuse Intensity Indicator Tau	Index	1995	0.68
SSA	MAgPIE	Global-SustDemand	Productivity|Landuse Intensity Indicator Tau	Index	2000	0.7121
SSA	MAgPIE	Global-SustDemand	Productivity|Landuse Intensity Indicator Tau	Index	2005	0.7558
SSA	MAgPIE	Global-SustDemand	Productivity|Landuse Intensity Indicator Tau	Index	2010	0.7858
SSA	MAgPIE	Global-SustDemand	Productivity|Landuse Intensity Indicator Tau	Index	2015	0.822
SSA	MAgPIE	Global-SustDemand	Productivity|Landuse Intensity Indicator Tau	Index	2020	0.8571
SSA	MAgPIE	Global-SustDemand	Productivity|Landuse Intensity Indicator Tau	Index	2025	0.9057
SSA	MAgPIE	Global-SustDemand	Productivity|Landuse Intensity Indicator Tau	Index	2030	0.9591
SSA	MAgPIE	Global-SustDemand	Productivity|Landuse Intensity Indicator Tau	Index	2035	1.0265
SSA	MAgPIE	Global-SustDemand	Productivity|Landuse Intensity Indicator Tau	Index	2040	1.1032
SSA	MAgPIE	Global-SustDemand	Productivity|Landuse Intensity Indicator Tau	Index	2045	1.1851
SSA	MAgPIE	Global-SustDemand	Productivity|Landuse Intensity Indicator Tau	Index	2050	1.1974
SSA	MAgPIE	Global-SustDemand	Productivity|Landuse Intensity Indicator Tau	Index	2055	1.2753
SSA	MAgPIE	Global-SustDemand	Productivity|Landuse Intensity Indicator Tau	Index	2060	1.3217
SSA	MAgPIE	Global-SustDemand	Productivity|Landuse Intensity Indicator Tau	Index	2065	1.3404
SSA	MAgPIE	Global-SustDemand	Productivity|Landuse Intensity Indicator Tau	Index	2070	1.3485
SSA	MAgPIE	Global-SustDemand	Productivity|Landuse Intensity Indicator Tau	Index	2075	1.3494
SSA	MAgPIE	Global-SustDemand	Productivity|Landuse Intensity Indicator Tau	Index	2080	1.3494
SSA	MAgPIE	Global-SustDemand	Productivity|Landuse Intensity Indicator Tau	Index	2085	1.3494
SSA	MAgPIE	Global-SustDemand	Productivity|Landuse Intensity Indicator Tau	Index	2090	1.3494
SSA	MAgPIE	Global-SustDemand	Productivity|Landuse Intensity Indicator Tau	Index	2095	1.3494
SSA	MAgPIE	Global-SustDemand	Productivity|Landuse Intensity Indicator Tau	Index	2100	1.3494
SSA	MAgPIE	Global-Inequality	Productivity|Landuse Intensity Indicator Tau	Index	1995	0.68
SSA	MAgPIE	Global-Inequality	Productivity|Landuse Intensity Indicator Tau	Index	2000	0.7121
SSA	MAgPIE	Global-Inequality	Productivity|Landuse Intensity Indicator Tau	Index	2005	0.7558
SSA	MAgPIE	Global-Inequality	Productivity|Landuse Intensity Indicator Tau	Index	2010	0.7858
SSA	MAgPIE	Global-Inequality	Productivity|Landuse Intensity Indicator Tau	Index	2015	0.822
SSA	MAgPIE	Global-Inequality	Productivity|Landuse Intensity Indicator Tau	Index	2020	0.8571
SSA	MAgPIE	Global-Inequality	Productivity|Landuse Intensity Indicator Tau	Index	2025	0.898
SSA	MAgPIE	Global-Inequality	Productivity|Landuse Intensity Indicator Tau	Index	2030	0.9442
SSA	MAgPIE	Global-Inequality	Productivity|Landuse Intensity Indicator Tau	Index	2035	0.9974
SSA	MAgPIE	Global-Inequality	Productivity|Landuse Intensity Indicator Tau	Index	2040	1.0487
SSA	MAgPIE	Global-Inequality	Productivity|Landuse Intensity Indicator Tau	Index	2045	1.0975
SSA	MAgPIE	Global-Inequality	Productivity|Landuse Intensity Indicator Tau	Index	2050	1.1384
SSA	MAgPIE	Global-Inequality	Productivity|Landuse Intensity Indicator Tau	Index	2055	1.1884
SSA	MAgPIE	Global-Inequality	Productivity|Landuse Intensity Indicator Tau	Index	2060	1.2335
SSA	MAgPIE	Global-Inequality	Productivity|Landuse Intensity Indicator Tau	Index	2065	1.2711
SSA	MAgPIE	Global-Inequality	Productivity|Landuse Intensity Indicator Tau	Index	2070	1.2998
SSA	MAgPIE	Global-Inequality	Productivity|Landuse Intensity Indicator Tau	Index	2075	1.3294
SSA	MAgPIE	Global-Inequality	Productivity|Landuse Intensity Indicator Tau	Index	2080	1.37
SSA	MAgPIE	Global-Inequality	Productivity|Landuse Intensity Indicator Tau	Index	2085	1.4039
SSA	MAgPIE	Global-Inequality	Productivity|Landuse Intensity Indicator Tau	Index	2090	1.4306
SSA	MAgPIE	Global-Inequality	Productivity|Landuse Intensity Indicator Tau	Index	2095	1.4476
SSA	MAgPIE	Global-Inequality	Productivity|Landuse Intensity Indicator Tau	Index	2100	1.4653
SSA	MAgPIE	Global-Sustainability	Productivity|Landuse Intensity Indicator Tau	Index	1995	0.68
SSA	MAgPIE	Global-Sustainability	Productivity|Landuse Intensity Indicator Tau	Index	2000	0.7121
SSA	MAgPIE	Global-Sustainability	Productivity|Landuse Intensity Indicator Tau	Index	2005	0.7558
SSA	MAgPIE	Global-Sustainability	Productivity|Landuse Intensity Indicator Tau	Index	2010	0.7858
SSA	MAgPIE	Global-Sustainability	Productivity|Landuse Intensity Indicator Tau	Index	2015	0.822
SSA	MAgPIE	Global-Sustainability	Productivity|Landuse Intensity Indicator Tau	Index	2020	0.8571
SSA	MAgPIE	Global-Sustainability	Productivity|Landuse Intensity Indicator Tau	Index	2025	0.9093
SSA	MAgPIE	Global-Sustainability	Productivity|Landuse Intensity Indicator Tau	Index	2030	0.9654
SSA	MAgPIE	Global-Sustainability	Productivity|Landuse Intensity Indicator Tau	Index	2035	1.032
SSA	MAgPIE	Global-Sustainability	Productivity|Landuse Intensity Indicator Tau	Index	2040	1.1154
SSA	MAgPIE	Global-Sustainability	Productivity|Landuse Intensity Indicator Tau	Index	2045	1.18
SSA	MAgPIE	Global-Sustainability	Productivity|Landuse Intensity Indicator Tau	Index	2050	1.18
SSA	MAgPIE	Global-Sustainability	Productivity|Landuse Intensity Indicator Tau	Index	2055	1.2604
SSA	MAgPIE	Global-Sustainability	Productivity|Landuse Intensity Indicator Tau	Index	2060	1.3249
SSA	MAgPIE	Global-Sustainability	Productivity|Landuse Intensity Indicator Tau	Index	2065	1.353
SSA	MAgPIE	Global-Sustainability	Productivity|Landuse Intensity Indicator Tau	Index	2070	1.3674
SSA	MAgPIE	Global-Sustainability	Productivity|Landuse Intensity Indicator Tau	Index	2075	1.3689
SSA	MAgPIE	Global-Sustainability	Productivity|Landuse Intensity Indicator Tau	Index	2080	1.3696
SSA	MAgPIE	Global-Sustainability	Productivity|Landuse Intensity Indicator Tau	Index	2085	1.3696
SSA	MAgPIE	Global-Sustainability	Productivity|Landuse Intensity Indicator Tau	Index	2090	1.3696
SSA	MAgPIE	Global-Sustainability	Productivity|Landuse Intensity Indicator Tau	Index	2095	1.3696
SSA	MAgPIE	Global-Sustainability	Productivity|Landuse Intensity Indicator Tau	Index	2100	1.3696
