# Supplementary material for: Overcoming global inequality is critical for land-based mitigation in line with the Paris Agreement
Source: Nat Commun. 2022 Dec 2;13:7453. doi: 10.1038/s41467-022-35114-7 (PMC9718475; doi:10.1038/s41467-022-35114-7)
Supplement: Supplementary file 5 — Supplementary Data 2 [file 41467_2022_35114_MOESM5_ESM.zip › Fig6_emis_GHG.xlsx]

## Sheet: Fig6a
region	model	scenario	variable	unit	period	value	region_class
World	MAgPIE	Global-EnvirProt	CH4	Gt CO2eq per year	2020	5.3034	World
World	MAgPIE	Global-EnvirProt	CH4	Gt CO2eq per year	2025	5.26645	World
World	MAgPIE	Global-EnvirProt	CH4	Gt CO2eq per year	2030	5.44384	World
World	MAgPIE	Global-EnvirProt	CH4	Gt CO2eq per year	2035	5.45637	World
World	MAgPIE	Global-EnvirProt	CH4	Gt CO2eq per year	2040	5.56819	World
World	MAgPIE	Global-EnvirProt	CH4	Gt CO2eq per year	2045	5.56268	World
World	MAgPIE	Global-EnvirProt	CH4	Gt CO2eq per year	2050	5.46156	World
World	MAgPIE	Global-EnvirProt	CH4	Gt CO2eq per year	2055	5.26342	World
World	MAgPIE	Global-EnvirProt	CH4	Gt CO2eq per year	2060	5.02435	World
World	MAgPIE	Global-EnvirProt	CH4	Gt CO2eq per year	2065	4.80703	World
World	MAgPIE	Global-EnvirProt	CH4	Gt CO2eq per year	2070	4.6508	World
World	MAgPIE	Global-EnvirProt	CH4	Gt CO2eq per year	2075	4.47498	World
World	MAgPIE	Global-EnvirProt	CH4	Gt CO2eq per year	2080	4.32394	World
World	MAgPIE	Global-EnvirProt	CH4	Gt CO2eq per year	2085	4.1987	World
World	MAgPIE	Global-EnvirProt	CH4	Gt CO2eq per year	2090	4.07176	World
World	MAgPIE	Global-EnvirProt	CH4	Gt CO2eq per year	2095	4.0799	World
World	MAgPIE	Global-EnvirProt	CH4	Gt CO2eq per year	2100	4.07696	World
World	MAgPIE	Global-EnvirProt	CO2	Gt CO2eq per year	2020	2.88856	World
World	MAgPIE	Global-EnvirProt	CO2	Gt CO2eq per year	2025	0.745934	World
World	MAgPIE	Global-EnvirProt	CO2	Gt CO2eq per year	2030	0.0083656	World
World	MAgPIE	Global-EnvirProt	CO2	Gt CO2eq per year	2035	-0.500917	World
World	MAgPIE	Global-EnvirProt	CO2	Gt CO2eq per year	2040	-0.67604	World
World	MAgPIE	Global-EnvirProt	CO2	Gt CO2eq per year	2045	-0.761202	World
World	MAgPIE	Global-EnvirProt	CO2	Gt CO2eq per year	2050	-0.914874	World
World	MAgPIE	Global-EnvirProt	CO2	Gt CO2eq per year	2055	-1.03147	World
World	MAgPIE	Global-EnvirProt	CO2	Gt CO2eq per year	2060	-1.00541	World
World	MAgPIE	Global-EnvirProt	CO2	Gt CO2eq per year	2065	-0.860065	World
World	MAgPIE	Global-EnvirProt	CO2	Gt CO2eq per year	2070	-0.84293	World
World	MAgPIE	Global-EnvirProt	CO2	Gt CO2eq per year	2075	-1.02913	World
World	MAgPIE	Global-EnvirProt	CO2	Gt CO2eq per year	2080	-1.3268	World
World	MAgPIE	Global-EnvirProt	CO2	Gt CO2eq per year	2085	-1.69864	World
World	MAgPIE	Global-EnvirProt	CO2	Gt CO2eq per year	2090	-2.10197	World
World	MAgPIE	Global-EnvirProt	CO2	Gt CO2eq per year	2095	-2.42756	World
World	MAgPIE	Global-EnvirProt	CO2	Gt CO2eq per year	2100	-2.62558	World
World	MAgPIE	Global-EnvirProt	N2O	Gt CO2eq per year	2020	2.43096	World
World	MAgPIE	Global-EnvirProt	N2O	Gt CO2eq per year	2025	2.27283	World
World	MAgPIE	Global-EnvirProt	N2O	Gt CO2eq per year	2030	2.29585	World
World	MAgPIE	Global-EnvirProt	N2O	Gt CO2eq per year	2035	2.26666	World
World	MAgPIE	Global-EnvirProt	N2O	Gt CO2eq per year	2040	2.23928	World
World	MAgPIE	Global-EnvirProt	N2O	Gt CO2eq per year	2045	2.2018	World
World	MAgPIE	Global-EnvirProt	N2O	Gt CO2eq per year	2050	2.13871	World
World	MAgPIE	Global-EnvirProt	N2O	Gt CO2eq per year	2055	2.11258	World
World	MAgPIE	Global-EnvirProt	N2O	Gt CO2eq per year	2060	2.07791	World
World	MAgPIE	Global-EnvirProt	N2O	Gt CO2eq per year	2065	2.03284	World
World	MAgPIE	Global-EnvirProt	N2O	Gt CO2eq per year	2070	1.98946	World
World	MAgPIE	Global-EnvirProt	N2O	Gt CO2eq per year	2075	1.93936	World
World	MAgPIE	Global-EnvirProt	N2O	Gt CO2eq per year	2080	1.87434	World
World	MAgPIE	Global-EnvirProt	N2O	Gt CO2eq per year	2085	1.80781	World
World	MAgPIE	Global-EnvirProt	N2O	Gt CO2eq per year	2090	1.74152	World
World	MAgPIE	Global-EnvirProt	N2O	Gt CO2eq per year	2095	1.70598	World
World	MAgPIE	Global-EnvirProt	N2O	Gt CO2eq per year	2100	1.67114	World
World	MAgPIE	Global-GHGPrice	CH4	Gt CO2eq per year	2020	5.3034	World
World	MAgPIE	Global-GHGPrice	CH4	Gt CO2eq per year	2025	4.52841	World
World	MAgPIE	Global-GHGPrice	CH4	Gt CO2eq per year	2030	4.36895	World
World	MAgPIE	Global-GHGPrice	CH4	Gt CO2eq per year	2035	4.07262	World
World	MAgPIE	Global-GHGPrice	CH4	Gt CO2eq per year	2040	3.78399	World
World	MAgPIE	Global-GHGPrice	CH4	Gt CO2eq per year	2045	3.47031	World
World	MAgPIE	Global-GHGPrice	CH4	Gt CO2eq per year	2050	3.19141	World
World	MAgPIE	Global-GHGPrice	CH4	Gt CO2eq per year	2055	3.06877	World
World	MAgPIE	Global-GHGPrice	CH4	Gt CO2eq per year	2060	2.95177	World
World	MAgPIE	Global-GHGPrice	CH4	Gt CO2eq per year	2065	2.8386	World
World	MAgPIE	Global-GHGPrice	CH4	Gt CO2eq per year	2070	2.71407	World
World	MAgPIE	Global-GHGPrice	CH4	Gt CO2eq per year	2075	2.61907	World
World	MAgPIE	Global-GHGPrice	CH4	Gt CO2eq per year	2080	2.51867	World
World	MAgPIE	Global-GHGPrice	CH4	Gt CO2eq per year	2085	2.39872	World
World	MAgPIE	Global-GHGPrice	CH4	Gt CO2eq per year	2090	2.27704	World
World	MAgPIE	Global-GHGPrice	CH4	Gt CO2eq per year	2095	2.23863	World
World	MAgPIE	Global-GHGPrice	CH4	Gt CO2eq per year	2100	2.1981	World
World	MAgPIE	Global-GHGPrice	CO2	Gt CO2eq per year	2020	2.88856	World
World	MAgPIE	Global-GHGPrice	CO2	Gt CO2eq per year	2025	-0.564511	World
World	MAgPIE	Global-GHGPrice	CO2	Gt CO2eq per year	2030	-1.75068	World
World	MAgPIE	Global-GHGPrice	CO2	Gt CO2eq per year	2035	-2.71515	World
World	MAgPIE	Global-GHGPrice	CO2	Gt CO2eq per year	2040	-3.4447	World
World	MAgPIE	Global-GHGPrice	CO2	Gt CO2eq per year	2045	-3.92515	World
World	MAgPIE	Global-GHGPrice	CO2	Gt CO2eq per year	2050	-4.16866	World
World	MAgPIE	Global-GHGPrice	CO2	Gt CO2eq per year	2055	-4.37216	World
World	MAgPIE	Global-GHGPrice	CO2	Gt CO2eq per year	2060	-4.6114	World
World	MAgPIE	Global-GHGPrice	CO2	Gt CO2eq per year	2065	-4.88774	World
World	MAgPIE	Global-GHGPrice	CO2	Gt CO2eq per year	2070	-5.18675	World
World	MAgPIE	Global-GHGPrice	CO2	Gt CO2eq per year	2075	-5.46262	World
World	MAgPIE	Global-GHGPrice	CO2	Gt CO2eq per year	2080	-5.68021	World
World	MAgPIE	Global-GHGPrice	CO2	Gt CO2eq per year	2085	-5.81448	World
World	MAgPIE	Global-GHGPrice	CO2	Gt CO2eq per year	2090	-5.84333	World
World	MAgPIE	Global-GHGPrice	CO2	Gt CO2eq per year	2095	-5.82484	World
World	MAgPIE	Global-GHGPrice	CO2	Gt CO2eq per year	2100	-5.8308	World
World	MAgPIE	Global-GHGPrice	N2O	Gt CO2eq per year	2020	2.43096	World
World	MAgPIE	Global-GHGPrice	N2O	Gt CO2eq per year	2025	2.14826	World
World	MAgPIE	Global-GHGPrice	N2O	Gt CO2eq per year	2030	2.13904	World
World	MAgPIE	Global-GHGPrice	N2O	Gt CO2eq per year	2035	2.065	World
World	MAgPIE	Global-GHGPrice	N2O	Gt CO2eq per year	2040	1.94253	World
World	MAgPIE	Global-GHGPrice	N2O	Gt CO2eq per year	2045	1.85413	World
World	MAgPIE	Global-GHGPrice	N2O	Gt CO2eq per year	2050	1.78692	World
World	MAgPIE	Global-GHGPrice	N2O	Gt CO2eq per year	2055	1.78026	World
World	MAgPIE	Global-GHGPrice	N2O	Gt CO2eq per year	2060	1.76778	World
World	MAgPIE	Global-GHGPrice	N2O	Gt CO2eq per year	2065	1.73953	World
World	MAgPIE	Global-GHGPrice	N2O	Gt CO2eq per year	2070	1.69872	World
World	MAgPIE	Global-GHGPrice	N2O	Gt CO2eq per year	2075	1.65362	World
World	MAgPIE	Global-GHGPrice	N2O	Gt CO2eq per year	2080	1.5994	World
World	MAgPIE	Global-GHGPrice	N2O	Gt CO2eq per year	2085	1.53704	World
World	MAgPIE	Global-GHGPrice	N2O	Gt CO2eq per year	2090	1.47311	World
World	MAgPIE	Global-GHGPrice	N2O	Gt CO2eq per year	2095	1.42981	World
World	MAgPIE	Global-GHGPrice	N2O	Gt CO2eq per year	2100	1.38613	World
World	MAgPIE	Global-SustDemand	CH4	Gt CO2eq per year	2020	5.3034	World
World	MAgPIE	Global-SustDemand	CH4	Gt CO2eq per year	2025	4.77949	World
World	MAgPIE	Global-SustDemand	CH4	Gt CO2eq per year	2030	4.35348	World
World	MAgPIE	Global-SustDemand	CH4	Gt CO2eq per year	2035	3.76435	World
World	MAgPIE	Global-SustDemand	CH4	Gt CO2eq per year	2040	3.32081	World
World	MAgPIE	Global-SustDemand	CH4	Gt CO2eq per year	2045	2.76951	World
World	MAgPIE	Global-SustDemand	CH4	Gt CO2eq per year	2050	2.21178	World
World	MAgPIE	Global-SustDemand	CH4	Gt CO2eq per year	2055	2.1385	World
World	MAgPIE	Global-SustDemand	CH4	Gt CO2eq per year	2060	2.04466	World
World	MAgPIE	Global-SustDemand	CH4	Gt CO2eq per year	2065	1.97932	World
World	MAgPIE	Global-SustDemand	CH4	Gt CO2eq per year	2070	1.91557	World
World	MAgPIE	Global-SustDemand	CH4	Gt CO2eq per year	2075	1.90155	World
World	MAgPIE	Global-SustDemand	CH4	Gt CO2eq per year	2080	1.80813	World
World	MAgPIE	Global-SustDemand	CH4	Gt CO2eq per year	2085	1.71044	World
World	MAgPIE	Global-SustDemand	CH4	Gt CO2eq per year	2090	1.6363	World
World	MAgPIE	Global-SustDemand	CH4	Gt CO2eq per year	2095	1.56881	World
World	MAgPIE	Global-SustDemand	CH4	Gt CO2eq per year	2100	1.52241	World
World	MAgPIE	Global-SustDemand	CO2	Gt CO2eq per year	2020	2.88856	World
World	MAgPIE	Global-SustDemand	CO2	Gt CO2eq per year	2025	0.388574	World
World	MAgPIE	Global-SustDemand	CO2	Gt CO2eq per year	2030	-0.851449	World
World	MAgPIE	Global-SustDemand	CO2	Gt CO2eq per year	2035	-1.97847	World
World	MAgPIE	Global-SustDemand	CO2	Gt CO2eq per year	2040	-2.75317	World
World	MAgPIE	Global-SustDemand	CO2	Gt CO2eq per year	2045	-3.21031	World
World	MAgPIE	Global-SustDemand	CO2	Gt CO2eq per year	2050	-3.4603	World
World	MAgPIE	Global-SustDemand	CO2	Gt CO2eq per year	2055	-3.62243	World
World	MAgPIE	Global-SustDemand	CO2	Gt CO2eq per year	2060	-3.77434	World
World	MAgPIE	Global-SustDemand	CO2	Gt CO2eq per year	2065	-3.92962	World
World	MAgPIE	Global-SustDemand	CO2	Gt CO2eq per year	2070	-4.07997	World
World	MAgPIE	Global-SustDemand	CO2	Gt CO2eq per year	2075	-4.18178	World
World	MAgPIE	Global-SustDemand	CO2	Gt CO2eq per year	2080	-4.27888	World
World	MAgPIE	Global-SustDemand	CO2	Gt CO2eq per year	2085	-4.42594	World
World	MAgPIE	Global-SustDemand	CO2	Gt CO2eq per year	2090	-4.59805	World
World	MAgPIE	Global-SustDemand	CO2	Gt CO2eq per year	2095	-4.72554	World
World	MAgPIE	Global-SustDemand	CO2	Gt CO2eq per year	2100	-4.79587	World
World	MAgPIE	Global-SustDemand	N2O	Gt CO2eq per year	2020	2.43096	World
World	MAgPIE	Global-SustDemand	N2O	Gt CO2eq per year	2025	2.14977	World
World	MAgPIE	Global-SustDemand	N2O	Gt CO2eq per year	2030	1.98889	World
World	MAgPIE	Global-SustDemand	N2O	Gt CO2eq per year	2035	1.79437	World
World	MAgPIE	Global-SustDemand	N2O	Gt CO2eq per year	2040	1.62208	World
World	MAgPIE	Global-SustDemand	N2O	Gt CO2eq per year	2045	1.43047	World
World	MAgPIE	Global-SustDemand	N2O	Gt CO2eq per year	2050	1.24267	World
World	MAgPIE	Global-SustDemand	N2O	Gt CO2eq per year	2055	1.24917	World
World	MAgPIE	Global-SustDemand	N2O	Gt CO2eq per year	2060	1.25029	World
World	MAgPIE	Global-SustDemand	N2O	Gt CO2eq per year	2065	1.23868	World
World	MAgPIE	Global-SustDemand	N2O	Gt CO2eq per year	2070	1.20426	World
World	MAgPIE	Global-SustDemand	N2O	Gt CO2eq per year	2075	1.1772	World
World	MAgPIE	Global-SustDemand	N2O	Gt CO2eq per year	2080	1.12356	World
World	MAgPIE	Global-SustDemand	N2O	Gt CO2eq per year	2085	1.07494	World
World	MAgPIE	Global-SustDemand	N2O	Gt CO2eq per year	2090	1.02094	World
World	MAgPIE	Global-SustDemand	N2O	Gt CO2eq per year	2095	0.969532	World
World	MAgPIE	Global-SustDemand	N2O	Gt CO2eq per year	2100	0.914168	World
World	MAgPIE	Global-Inequality	CH4	Gt CO2eq per year	2020	5.3034	World
World	MAgPIE	Global-Inequality	CH4	Gt CO2eq per year	2025	5.30712	World
World	MAgPIE	Global-Inequality	CH4	Gt CO2eq per year	2030	5.46344	World
World	MAgPIE	Global-Inequality	CH4	Gt CO2eq per year	2035	5.52731	World
World	MAgPIE	Global-Inequality	CH4	Gt CO2eq per year	2040	5.59354	World
World	MAgPIE	Global-Inequality	CH4	Gt CO2eq per year	2045	5.55855	World
World	MAgPIE	Global-Inequality	CH4	Gt CO2eq per year	2050	5.48396	World
World	MAgPIE	Global-Inequality	CH4	Gt CO2eq per year	2055	5.25618	World
World	MAgPIE	Global-Inequality	CH4	Gt CO2eq per year	2060	5.04462	World
World	MAgPIE	Global-Inequality	CH4	Gt CO2eq per year	2065	4.82214	World
World	MAgPIE	Global-Inequality	CH4	Gt CO2eq per year	2070	4.66383	World
World	MAgPIE	Global-Inequality	CH4	Gt CO2eq per year	2075	4.53783	World
World	MAgPIE	Global-Inequality	CH4	Gt CO2eq per year	2080	4.41958	World
World	MAgPIE	Global-Inequality	CH4	Gt CO2eq per year	2085	4.28843	World
World	MAgPIE	Global-Inequality	CH4	Gt CO2eq per year	2090	4.15822	World
World	MAgPIE	Global-Inequality	CH4	Gt CO2eq per year	2095	4.17866	World
World	MAgPIE	Global-Inequality	CH4	Gt CO2eq per year	2100	4.14807	World
World	MAgPIE	Global-Inequality	CO2	Gt CO2eq per year	2020	2.88856	World
World	MAgPIE	Global-Inequality	CO2	Gt CO2eq per year	2025	1.9657	World
World	MAgPIE	Global-Inequality	CO2	Gt CO2eq per year	2030	1.12305	World
World	MAgPIE	Global-Inequality	CO2	Gt CO2eq per year	2035	0.196595	World
World	MAgPIE	Global-Inequality	CO2	Gt CO2eq per year	2040	-0.303436	World
World	MAgPIE	Global-Inequality	CO2	Gt CO2eq per year	2045	-0.276602	World
World	MAgPIE	Global-Inequality	CO2	Gt CO2eq per year	2050	0.0584952	World
World	MAgPIE	Global-Inequality	CO2	Gt CO2eq per year	2055	0.39663	World
World	MAgPIE	Global-Inequality	CO2	Gt CO2eq per year	2060	0.625617	World
World	MAgPIE	Global-Inequality	CO2	Gt CO2eq per year	2065	0.605102	World
World	MAgPIE	Global-Inequality	CO2	Gt CO2eq per year	2070	0.236364	World
World	MAgPIE	Global-Inequality	CO2	Gt CO2eq per year	2075	-0.333093	World
World	MAgPIE	Global-Inequality	CO2	Gt CO2eq per year	2080	-0.837049	World
World	MAgPIE	Global-Inequality	CO2	Gt CO2eq per year	2085	-1.12229	World
World	MAgPIE	Global-Inequality	CO2	Gt CO2eq per year	2090	-1.19473	World
World	MAgPIE	Global-Inequality	CO2	Gt CO2eq per year	2095	-1.17493	World
World	MAgPIE	Global-Inequality	CO2	Gt CO2eq per year	2100	-1.17909	World
World	MAgPIE	Global-Inequality	N2O	Gt CO2eq per year	2020	2.43096	World
World	MAgPIE	Global-Inequality	N2O	Gt CO2eq per year	2025	2.34665	World
World	MAgPIE	Global-Inequality	N2O	Gt CO2eq per year	2030	2.40813	World
World	MAgPIE	Global-Inequality	N2O	Gt CO2eq per year	2035	2.43289	World
World	MAgPIE	Global-Inequality	N2O	Gt CO2eq per year	2040	2.44401	World
World	MAgPIE	Global-Inequality	N2O	Gt CO2eq per year	2045	2.44259	World
World	MAgPIE	Global-Inequality	N2O	Gt CO2eq per year	2050	2.42563	World
World	MAgPIE	Global-Inequality	N2O	Gt CO2eq per year	2055	2.4054	World
World	MAgPIE	Global-Inequality	N2O	Gt CO2eq per year	2060	2.38176	World
World	MAgPIE	Global-Inequality	N2O	Gt CO2eq per year	2065	2.35001	World
World	MAgPIE	Global-Inequality	N2O	Gt CO2eq per year	2070	2.32118	World
World	MAgPIE	Global-Inequality	N2O	Gt CO2eq per year	2075	2.28102	World
World	MAgPIE	Global-Inequality	N2O	Gt CO2eq per year	2080	2.22159	World
World	MAgPIE	Global-Inequality	N2O	Gt CO2eq per year	2085	2.15536	World
World	MAgPIE	Global-Inequality	N2O	Gt CO2eq per year	2090	2.07739	World
World	MAgPIE	Global-Inequality	N2O	Gt CO2eq per year	2095	2.02989	World
World	MAgPIE	Global-Inequality	N2O	Gt CO2eq per year	2100	1.98807	World
World	MAgPIE	Global-Sustainability	CH4	Gt CO2eq per year	2020	5.3034	World
World	MAgPIE	Global-Sustainability	CH4	Gt CO2eq per year	2025	4.03183	World
World	MAgPIE	Global-Sustainability	CH4	Gt CO2eq per year	2030	3.40952	World
World	MAgPIE	Global-Sustainability	CH4	Gt CO2eq per year	2035	2.6224	World
World	MAgPIE	Global-Sustainability	CH4	Gt CO2eq per year	2040	1.96454	World
World	MAgPIE	Global-Sustainability	CH4	Gt CO2eq per year	2045	1.36894	World
World	MAgPIE	Global-Sustainability	CH4	Gt CO2eq per year	2050	0.853851	World
World	MAgPIE	Global-Sustainability	CH4	Gt CO2eq per year	2055	0.829694	World
World	MAgPIE	Global-Sustainability	CH4	Gt CO2eq per year	2060	0.795579	World
World	MAgPIE	Global-Sustainability	CH4	Gt CO2eq per year	2065	0.754801	World
World	MAgPIE	Global-Sustainability	CH4	Gt CO2eq per year	2070	0.716521	World
World	MAgPIE	Global-Sustainability	CH4	Gt CO2eq per year	2075	0.676183	World
World	MAgPIE	Global-Sustainability	CH4	Gt CO2eq per year	2080	0.639603	World
World	MAgPIE	Global-Sustainability	CH4	Gt CO2eq per year	2085	0.596273	World
World	MAgPIE	Global-Sustainability	CH4	Gt CO2eq per year	2090	0.555644	World
World	MAgPIE	Global-Sustainability	CH4	Gt CO2eq per year	2095	0.512924	World
World	MAgPIE	Global-Sustainability	CH4	Gt CO2eq per year	2100	0.476072	World
World	MAgPIE	Global-Sustainability	CO2	Gt CO2eq per year	2020	2.88856	World
World	MAgPIE	Global-Sustainability	CO2	Gt CO2eq per year	2025	-0.83419	World
World	MAgPIE	Global-Sustainability	CO2	Gt CO2eq per year	2030	-2.40317	World
World	MAgPIE	Global-Sustainability	CO2	Gt CO2eq per year	2035	-3.82067	World
World	MAgPIE	Global-Sustainability	CO2	Gt CO2eq per year	2040	-4.78002	World
World	MAgPIE	Global-Sustainability	CO2	Gt CO2eq per year	2045	-5.35901	World
World	MAgPIE	Global-Sustainability	CO2	Gt CO2eq per year	2050	-5.70925	World
World	MAgPIE	Global-Sustainability	CO2	Gt CO2eq per year	2055	-5.96737	World
World	MAgPIE	Global-Sustainability	CO2	Gt CO2eq per year	2060	-6.26036	World
World	MAgPIE	Global-Sustainability	CO2	Gt CO2eq per year	2065	-6.56961	World
World	MAgPIE	Global-Sustainability	CO2	Gt CO2eq per year	2070	-6.89951	World
World	MAgPIE	Global-Sustainability	CO2	Gt CO2eq per year	2075	-7.19595	World
World	MAgPIE	Global-Sustainability	CO2	Gt CO2eq per year	2080	-7.4559	World
World	MAgPIE	Global-Sustainability	CO2	Gt CO2eq per year	2085	-7.66415	World
World	MAgPIE	Global-Sustainability	CO2	Gt CO2eq per year	2090	-7.78625	World
World	MAgPIE	Global-Sustainability	CO2	Gt CO2eq per year	2095	-7.85235	World
World	MAgPIE	Global-Sustainability	CO2	Gt CO2eq per year	2100	-7.89919	World
World	MAgPIE	Global-Sustainability	N2O	Gt CO2eq per year	2020	2.43096	World
World	MAgPIE	Global-Sustainability	N2O	Gt CO2eq per year	2025	1.89091	World
World	MAgPIE	Global-Sustainability	N2O	Gt CO2eq per year	2030	1.66634	World
World	MAgPIE	Global-Sustainability	N2O	Gt CO2eq per year	2035	1.38728	World
World	MAgPIE	Global-Sustainability	N2O	Gt CO2eq per year	2040	1.11144	World
World	MAgPIE	Global-Sustainability	N2O	Gt CO2eq per year	2045	0.904558	World
World	MAgPIE	Global-Sustainability	N2O	Gt CO2eq per year	2050	0.731039	World
World	MAgPIE	Global-Sustainability	N2O	Gt CO2eq per year	2055	0.733688	World
World	MAgPIE	Global-Sustainability	N2O	Gt CO2eq per year	2060	0.737783	World
World	MAgPIE	Global-Sustainability	N2O	Gt CO2eq per year	2065	0.734971	World
World	MAgPIE	Global-Sustainability	N2O	Gt CO2eq per year	2070	0.7101	World
World	MAgPIE	Global-Sustainability	N2O	Gt CO2eq per year	2075	0.670788	World
World	MAgPIE	Global-Sustainability	N2O	Gt CO2eq per year	2080	0.641523	World
World	MAgPIE	Global-Sustainability	N2O	Gt CO2eq per year	2085	0.601091	World
World	MAgPIE	Global-Sustainability	N2O	Gt CO2eq per year	2090	0.566557	World
World	MAgPIE	Global-Sustainability	N2O	Gt CO2eq per year	2095	0.53033	World
World	MAgPIE	Global-Sustainability	N2O	Gt CO2eq per year	2100	0.497433	World

## Sheet: Fig6a_IPCC_AR6_median
period	value	unit
2020	11.2103	Gt CO2eq per year
2025	7.19273	Gt CO2eq per year
2030	5.72146	Gt CO2eq per year
2035	5.02974	Gt CO2eq per year
2040	3.99983	Gt CO2eq per year
2045	4.00596	Gt CO2eq per year
2050	2.63837	Gt CO2eq per year
2055	3.46776	Gt CO2eq per year
2060	1.61496	Gt CO2eq per year
2070	0.559804	Gt CO2eq per year
2080	-0.414277	Gt CO2eq per year
2090	-0.824749	Gt CO2eq per year
2100	-1.13888	Gt CO2eq per year

## Sheet: Fig6a_IPCC_AR6_raw
Model	Scenario	Pathway	Region	Variable	Unit	Year	Value
MESSAGEix-GLOBIOM 1.0	LowEnergyDemand_1.3_IPCC	LD	World	Emissions|CH4|AFOLU	Mt CH4/yr	2020	155.509
MESSAGEix-GLOBIOM 1.0	LowEnergyDemand_1.3_IPCC	LD	World	Emissions|CO2|AFOLU	Mt CO2/yr	2020	5470.97
MESSAGEix-GLOBIOM 1.0	LowEnergyDemand_1.3_IPCC	LD	World	Emissions|N2O|AFOLU	kt N2O/yr	2020	7194.42
MESSAGEix-GLOBIOM 1.0	LowEnergyDemand_1.3_IPCC	LD	World	Emissions|CH4|AFOLU	Mt CH4/yr	2030	125.548
MESSAGEix-GLOBIOM 1.0	LowEnergyDemand_1.3_IPCC	LD	World	Emissions|CO2|AFOLU	Mt CO2/yr	2030	498.368
MESSAGEix-GLOBIOM 1.0	LowEnergyDemand_1.3_IPCC	LD	World	Emissions|N2O|AFOLU	kt N2O/yr	2030	6715.41
MESSAGEix-GLOBIOM 1.0	LowEnergyDemand_1.3_IPCC	LD	World	Emissions|CH4|AFOLU	Mt CH4/yr	2040	112.651
MESSAGEix-GLOBIOM 1.0	LowEnergyDemand_1.3_IPCC	LD	World	Emissions|CO2|AFOLU	Mt CO2/yr	2040	-805.866
MESSAGEix-GLOBIOM 1.0	LowEnergyDemand_1.3_IPCC	LD	World	Emissions|N2O|AFOLU	kt N2O/yr	2040	6461.95
MESSAGEix-GLOBIOM 1.0	LowEnergyDemand_1.3_IPCC	LD	World	Emissions|CH4|AFOLU	Mt CH4/yr	2050	104.903
MESSAGEix-GLOBIOM 1.0	LowEnergyDemand_1.3_IPCC	LD	World	Emissions|CO2|AFOLU	Mt CO2/yr	2050	-1928.58
MESSAGEix-GLOBIOM 1.0	LowEnergyDemand_1.3_IPCC	LD	World	Emissions|N2O|AFOLU	kt N2O/yr	2050	6353.76
MESSAGEix-GLOBIOM 1.0	LowEnergyDemand_1.3_IPCC	LD	World	Emissions|CH4|AFOLU	Mt CH4/yr	2060	101.077
MESSAGEix-GLOBIOM 1.0	LowEnergyDemand_1.3_IPCC	LD	World	Emissions|CO2|AFOLU	Mt CO2/yr	2060	-2841.06
MESSAGEix-GLOBIOM 1.0	LowEnergyDemand_1.3_IPCC	LD	World	Emissions|N2O|AFOLU	kt N2O/yr	2060	6325.77
MESSAGEix-GLOBIOM 1.0	LowEnergyDemand_1.3_IPCC	LD	World	Emissions|CH4|AFOLU	Mt CH4/yr	2070	96.206
MESSAGEix-GLOBIOM 1.0	LowEnergyDemand_1.3_IPCC	LD	World	Emissions|CO2|AFOLU	Mt CO2/yr	2070	-3733.63
MESSAGEix-GLOBIOM 1.0	LowEnergyDemand_1.3_IPCC	LD	World	Emissions|N2O|AFOLU	kt N2O/yr	2070	6211.97
MESSAGEix-GLOBIOM 1.0	LowEnergyDemand_1.3_IPCC	LD	World	Emissions|CH4|AFOLU	Mt CH4/yr	2080	91.0028
MESSAGEix-GLOBIOM 1.0	LowEnergyDemand_1.3_IPCC	LD	World	Emissions|CO2|AFOLU	Mt CO2/yr	2080	-4615.46
MESSAGEix-GLOBIOM 1.0	LowEnergyDemand_1.3_IPCC	LD	World	Emissions|N2O|AFOLU	kt N2O/yr	2080	6082.79
MESSAGEix-GLOBIOM 1.0	LowEnergyDemand_1.3_IPCC	LD	World	Emissions|CH4|AFOLU	Mt CH4/yr	2090	90.2296
MESSAGEix-GLOBIOM 1.0	LowEnergyDemand_1.3_IPCC	LD	World	Emissions|CO2|AFOLU	Mt CO2/yr	2090	-5047.12
MESSAGEix-GLOBIOM 1.0	LowEnergyDemand_1.3_IPCC	LD	World	Emissions|N2O|AFOLU	kt N2O/yr	2090	6072.72
MESSAGEix-GLOBIOM 1.0	LowEnergyDemand_1.3_IPCC	LD	World	Emissions|CH4|AFOLU	Mt CH4/yr	2100	88.0339
MESSAGEix-GLOBIOM 1.0	LowEnergyDemand_1.3_IPCC	LD	World	Emissions|CO2|AFOLU	Mt CO2/yr	2100	-5343.75
MESSAGEix-GLOBIOM 1.0	LowEnergyDemand_1.3_IPCC	LD	World	Emissions|N2O|AFOLU	kt N2O/yr	2100	6011.55
REMIND-MAgPIE 2.1-4.3	DeepElec_SSP2_ HighRE_Budg900	Ren	World	Emissions|CH4|AFOLU	Mt CH4/yr	2020	163.719
REMIND-MAgPIE 2.1-4.3	DeepElec_SSP2_ HighRE_Budg900	Ren	World	Emissions|CO2|AFOLU	Mt CO2/yr	2020	4270.86
REMIND-MAgPIE 2.1-4.3	DeepElec_SSP2_ HighRE_Budg900	Ren	World	Emissions|N2O|AFOLU	kt N2O/yr	2020	9227.29
REMIND-MAgPIE 2.1-4.3	DeepElec_SSP2_ HighRE_Budg900	Ren	World	Emissions|CH4|AFOLU	Mt CH4/yr	2025	143.193
REMIND-MAgPIE 2.1-4.3	DeepElec_SSP2_ HighRE_Budg900	Ren	World	Emissions|CO2|AFOLU	Mt CO2/yr	2025	1611.58
REMIND-MAgPIE 2.1-4.3	DeepElec_SSP2_ HighRE_Budg900	Ren	World	Emissions|N2O|AFOLU	kt N2O/yr	2025	8571.3
REMIND-MAgPIE 2.1-4.3	DeepElec_SSP2_ HighRE_Budg900	Ren	World	Emissions|CH4|AFOLU	Mt CH4/yr	2030	145.355
REMIND-MAgPIE 2.1-4.3	DeepElec_SSP2_ HighRE_Budg900	Ren	World	Emissions|CO2|AFOLU	Mt CO2/yr	2030	453.565
REMIND-MAgPIE 2.1-4.3	DeepElec_SSP2_ HighRE_Budg900	Ren	World	Emissions|N2O|AFOLU	kt N2O/yr	2030	9056.91
REMIND-MAgPIE 2.1-4.3	DeepElec_SSP2_ HighRE_Budg900	Ren	World	Emissions|CH4|AFOLU	Mt CH4/yr	2035	147.504
REMIND-MAgPIE 2.1-4.3	DeepElec_SSP2_ HighRE_Budg900	Ren	World	Emissions|CO2|AFOLU	Mt CO2/yr	2035	25.6224
REMIND-MAgPIE 2.1-4.3	DeepElec_SSP2_ HighRE_Budg900	Ren	World	Emissions|N2O|AFOLU	kt N2O/yr	2035	9354.8
REMIND-MAgPIE 2.1-4.3	DeepElec_SSP2_ HighRE_Budg900	Ren	World	Emissions|CH4|AFOLU	Mt CH4/yr	2040	148.044
REMIND-MAgPIE 2.1-4.3	DeepElec_SSP2_ HighRE_Budg900	Ren	World	Emissions|CO2|AFOLU	Mt CO2/yr	2040	61.8666
REMIND-MAgPIE 2.1-4.3	DeepElec_SSP2_ HighRE_Budg900	Ren	World	Emissions|N2O|AFOLU	kt N2O/yr	2040	9669.52
REMIND-MAgPIE 2.1-4.3	DeepElec_SSP2_ HighRE_Budg900	Ren	World	Emissions|CH4|AFOLU	Mt CH4/yr	2045	147.43
REMIND-MAgPIE 2.1-4.3	DeepElec_SSP2_ HighRE_Budg900	Ren	World	Emissions|CO2|AFOLU	Mt CO2/yr	2045	131.979
REMIND-MAgPIE 2.1-4.3	DeepElec_SSP2_ HighRE_Budg900	Ren	World	Emissions|N2O|AFOLU	kt N2O/yr	2045	9989.95
REMIND-MAgPIE 2.1-4.3	DeepElec_SSP2_ HighRE_Budg900	Ren	World	Emissions|CH4|AFOLU	Mt CH4/yr	2050	145.442
REMIND-MAgPIE 2.1-4.3	DeepElec_SSP2_ HighRE_Budg900	Ren	World	Emissions|CO2|AFOLU	Mt CO2/yr	2050	77.0582
REMIND-MAgPIE 2.1-4.3	DeepElec_SSP2_ HighRE_Budg900	Ren	World	Emissions|N2O|AFOLU	kt N2O/yr	2050	10171.9
REMIND-MAgPIE 2.1-4.3	DeepElec_SSP2_ HighRE_Budg900	Ren	World	Emissions|CH4|AFOLU	Mt CH4/yr	2055	146.468
REMIND-MAgPIE 2.1-4.3	DeepElec_SSP2_ HighRE_Budg900	Ren	World	Emissions|CO2|AFOLU	Mt CO2/yr	2055	-92.3631
REMIND-MAgPIE 2.1-4.3	DeepElec_SSP2_ HighRE_Budg900	Ren	World	Emissions|N2O|AFOLU	kt N2O/yr	2055	10330.7
REMIND-MAgPIE 2.1-4.3	DeepElec_SSP2_ HighRE_Budg900	Ren	World	Emissions|CH4|AFOLU	Mt CH4/yr	2060	146.846
REMIND-MAgPIE 2.1-4.3	DeepElec_SSP2_ HighRE_Budg900	Ren	World	Emissions|CO2|AFOLU	Mt CO2/yr	2060	-313.353
REMIND-MAgPIE 2.1-4.3	DeepElec_SSP2_ HighRE_Budg900	Ren	World	Emissions|N2O|AFOLU	kt N2O/yr	2060	10394.8
REMIND-MAgPIE 2.1-4.3	DeepElec_SSP2_ HighRE_Budg900	Ren	World	Emissions|CH4|AFOLU	Mt CH4/yr	2070	144.425
REMIND-MAgPIE 2.1-4.3	DeepElec_SSP2_ HighRE_Budg900	Ren	World	Emissions|CO2|AFOLU	Mt CO2/yr	2070	-524.399
REMIND-MAgPIE 2.1-4.3	DeepElec_SSP2_ HighRE_Budg900	Ren	World	Emissions|N2O|AFOLU	kt N2O/yr	2070	10316.3
REMIND-MAgPIE 2.1-4.3	DeepElec_SSP2_ HighRE_Budg900	Ren	World	Emissions|CH4|AFOLU	Mt CH4/yr	2080	137.423
REMIND-MAgPIE 2.1-4.3	DeepElec_SSP2_ HighRE_Budg900	Ren	World	Emissions|CO2|AFOLU	Mt CO2/yr	2080	-676.31
REMIND-MAgPIE 2.1-4.3	DeepElec_SSP2_ HighRE_Budg900	Ren	World	Emissions|N2O|AFOLU	kt N2O/yr	2080	9939.48
REMIND-MAgPIE 2.1-4.3	DeepElec_SSP2_ HighRE_Budg900	Ren	World	Emissions|CH4|AFOLU	Mt CH4/yr	2090	127.267
REMIND-MAgPIE 2.1-4.3	DeepElec_SSP2_ HighRE_Budg900	Ren	World	Emissions|CO2|AFOLU	Mt CO2/yr	2090	-727.958
REMIND-MAgPIE 2.1-4.3	DeepElec_SSP2_ HighRE_Budg900	Ren	World	Emissions|N2O|AFOLU	kt N2O/yr	2090	9384.81
REMIND-MAgPIE 2.1-4.3	DeepElec_SSP2_ HighRE_Budg900	Ren	World	Emissions|CH4|AFOLU	Mt CH4/yr	2100	122.386
REMIND-MAgPIE 2.1-4.3	DeepElec_SSP2_ HighRE_Budg900	Ren	World	Emissions|CO2|AFOLU	Mt CO2/yr	2100	-686.037
REMIND-MAgPIE 2.1-4.3	DeepElec_SSP2_ HighRE_Budg900	Ren	World	Emissions|N2O|AFOLU	kt N2O/yr	2100	8999.94
REMIND-MAgPIE 2.1-4.2	SusDev_SDP-PkBudg1000	SP	World	Emissions|CH4|AFOLU	Mt CH4/yr	2020	162.437
REMIND-MAgPIE 2.1-4.2	SusDev_SDP-PkBudg1000	SP	World	Emissions|CO2|AFOLU	Mt CO2/yr	2020	4081.97
REMIND-MAgPIE 2.1-4.2	SusDev_SDP-PkBudg1000	SP	World	Emissions|N2O|AFOLU	kt N2O/yr	2020	9026.18
REMIND-MAgPIE 2.1-4.2	SusDev_SDP-PkBudg1000	SP	World	Emissions|CH4|AFOLU	Mt CH4/yr	2025	118.365
REMIND-MAgPIE 2.1-4.2	SusDev_SDP-PkBudg1000	SP	World	Emissions|CO2|AFOLU	Mt CO2/yr	2025	1413.59
REMIND-MAgPIE 2.1-4.2	SusDev_SDP-PkBudg1000	SP	World	Emissions|N2O|AFOLU	kt N2O/yr	2025	7173.11
REMIND-MAgPIE 2.1-4.2	SusDev_SDP-PkBudg1000	SP	World	Emissions|CH4|AFOLU	Mt CH4/yr	2030	102.621
REMIND-MAgPIE 2.1-4.2	SusDev_SDP-PkBudg1000	SP	World	Emissions|CO2|AFOLU	Mt CO2/yr	2030	371.203
REMIND-MAgPIE 2.1-4.2	SusDev_SDP-PkBudg1000	SP	World	Emissions|N2O|AFOLU	kt N2O/yr	2030	6513.2
REMIND-MAgPIE 2.1-4.2	SusDev_SDP-PkBudg1000	SP	World	Emissions|CH4|AFOLU	Mt CH4/yr	2035	85.4152
REMIND-MAgPIE 2.1-4.2	SusDev_SDP-PkBudg1000	SP	World	Emissions|CO2|AFOLU	Mt CO2/yr	2035	-366.458
REMIND-MAgPIE 2.1-4.2	SusDev_SDP-PkBudg1000	SP	World	Emissions|N2O|AFOLU	kt N2O/yr	2035	5705.64
REMIND-MAgPIE 2.1-4.2	SusDev_SDP-PkBudg1000	SP	World	Emissions|CH4|AFOLU	Mt CH4/yr	2040	67.0493
REMIND-MAgPIE 2.1-4.2	SusDev_SDP-PkBudg1000	SP	World	Emissions|CO2|AFOLU	Mt CO2/yr	2040	-862.141
REMIND-MAgPIE 2.1-4.2	SusDev_SDP-PkBudg1000	SP	World	Emissions|N2O|AFOLU	kt N2O/yr	2040	4708.42
REMIND-MAgPIE 2.1-4.2	SusDev_SDP-PkBudg1000	SP	World	Emissions|CH4|AFOLU	Mt CH4/yr	2045	49.0301
REMIND-MAgPIE 2.1-4.2	SusDev_SDP-PkBudg1000	SP	World	Emissions|CO2|AFOLU	Mt CO2/yr	2045	-1215.15
REMIND-MAgPIE 2.1-4.2	SusDev_SDP-PkBudg1000	SP	World	Emissions|N2O|AFOLU	kt N2O/yr	2045	3895.25
REMIND-MAgPIE 2.1-4.2	SusDev_SDP-PkBudg1000	SP	World	Emissions|CH4|AFOLU	Mt CH4/yr	2050	32.8308
REMIND-MAgPIE 2.1-4.2	SusDev_SDP-PkBudg1000	SP	World	Emissions|CO2|AFOLU	Mt CO2/yr	2050	-1404.18
REMIND-MAgPIE 2.1-4.2	SusDev_SDP-PkBudg1000	SP	World	Emissions|N2O|AFOLU	kt N2O/yr	2050	3189.93
REMIND-MAgPIE 2.1-4.2	SusDev_SDP-PkBudg1000	SP	World	Emissions|CH4|AFOLU	Mt CH4/yr	2055	31.819
REMIND-MAgPIE 2.1-4.2	SusDev_SDP-PkBudg1000	SP	World	Emissions|CO2|AFOLU	Mt CO2/yr	2055	-1470.73
REMIND-MAgPIE 2.1-4.2	SusDev_SDP-PkBudg1000	SP	World	Emissions|N2O|AFOLU	kt N2O/yr	2055	3166.97
REMIND-MAgPIE 2.1-4.2	SusDev_SDP-PkBudg1000	SP	World	Emissions|CH4|AFOLU	Mt CH4/yr	2060	30.7307
REMIND-MAgPIE 2.1-4.2	SusDev_SDP-PkBudg1000	SP	World	Emissions|CO2|AFOLU	Mt CO2/yr	2060	-1520.91
REMIND-MAgPIE 2.1-4.2	SusDev_SDP-PkBudg1000	SP	World	Emissions|N2O|AFOLU	kt N2O/yr	2060	3131.94
REMIND-MAgPIE 2.1-4.2	SusDev_SDP-PkBudg1000	SP	World	Emissions|CH4|AFOLU	Mt CH4/yr	2070	28.3136
REMIND-MAgPIE 2.1-4.2	SusDev_SDP-PkBudg1000	SP	World	Emissions|CO2|AFOLU	Mt CO2/yr	2070	-1639.88
REMIND-MAgPIE 2.1-4.2	SusDev_SDP-PkBudg1000	SP	World	Emissions|N2O|AFOLU	kt N2O/yr	2070	2980.98
REMIND-MAgPIE 2.1-4.2	SusDev_SDP-PkBudg1000	SP	World	Emissions|CH4|AFOLU	Mt CH4/yr	2080	25.5794
REMIND-MAgPIE 2.1-4.2	SusDev_SDP-PkBudg1000	SP	World	Emissions|CO2|AFOLU	Mt CO2/yr	2080	-1861.27
REMIND-MAgPIE 2.1-4.2	SusDev_SDP-PkBudg1000	SP	World	Emissions|N2O|AFOLU	kt N2O/yr	2080	2770.5
REMIND-MAgPIE 2.1-4.2	SusDev_SDP-PkBudg1000	SP	World	Emissions|CH4|AFOLU	Mt CH4/yr	2090	22.6791
REMIND-MAgPIE 2.1-4.2	SusDev_SDP-PkBudg1000	SP	World	Emissions|CO2|AFOLU	Mt CO2/yr	2090	-2119.86
REMIND-MAgPIE 2.1-4.2	SusDev_SDP-PkBudg1000	SP	World	Emissions|N2O|AFOLU	kt N2O/yr	2090	2501.02
REMIND-MAgPIE 2.1-4.2	SusDev_SDP-PkBudg1000	SP	World	Emissions|CH4|AFOLU	Mt CH4/yr	2100	19.5533
REMIND-MAgPIE 2.1-4.2	SusDev_SDP-PkBudg1000	SP	World	Emissions|CO2|AFOLU	Mt CO2/yr	2100	-2272.34
REMIND-MAgPIE 2.1-4.2	SusDev_SDP-PkBudg1000	SP	World	Emissions|N2O|AFOLU	kt N2O/yr	2100	2218.03

## Sheet: Fig6b
region_class	model	scenario	variable	unit	period	value
OECD90+EU	MAgPIE	All scenarios	CH4	Gt CO2eq per year	2020	0.888216
OECD90+EU	MAgPIE	Global-EnvirProt	CH4	Gt CO2eq per year	2050	0.312152
OECD90+EU	MAgPIE	Global-EnvirProt	CH4	Gt CO2eq per year	2100	0.254146
OECD90+EU	MAgPIE	All scenarios	CO2	Gt CO2eq per year	2020	-0.795329
OECD90+EU	MAgPIE	Global-EnvirProt	CO2	Gt CO2eq per year	2050	-2.05393
OECD90+EU	MAgPIE	Global-EnvirProt	CO2	Gt CO2eq per year	2100	-2.51379
OECD90+EU	MAgPIE	All scenarios	N2O	Gt CO2eq per year	2020	0.604913
OECD90+EU	MAgPIE	Global-EnvirProt	N2O	Gt CO2eq per year	2050	0.295932
OECD90+EU	MAgPIE	Global-EnvirProt	N2O	Gt CO2eq per year	2100	0.234097
OECD90+EU	MAgPIE	Global-GHGPrice	CH4	Gt CO2eq per year	2050	0.548124
OECD90+EU	MAgPIE	Global-GHGPrice	CH4	Gt CO2eq per year	2100	0.377841
OECD90+EU	MAgPIE	Global-GHGPrice	CO2	Gt CO2eq per year	2050	-1.93569
OECD90+EU	MAgPIE	Global-GHGPrice	CO2	Gt CO2eq per year	2100	-2.4413
OECD90+EU	MAgPIE	Global-GHGPrice	N2O	Gt CO2eq per year	2050	0.386459
OECD90+EU	MAgPIE	Global-GHGPrice	N2O	Gt CO2eq per year	2100	0.307207
OECD90+EU	MAgPIE	Global-SustDemand	CH4	Gt CO2eq per year	2050	0.0728838
OECD90+EU	MAgPIE	Global-SustDemand	CH4	Gt CO2eq per year	2100	0.0449442
OECD90+EU	MAgPIE	Global-SustDemand	CO2	Gt CO2eq per year	2050	-2.40188
OECD90+EU	MAgPIE	Global-SustDemand	CO2	Gt CO2eq per year	2100	-2.98054
OECD90+EU	MAgPIE	Global-SustDemand	N2O	Gt CO2eq per year	2050	0.130931
OECD90+EU	MAgPIE	Global-SustDemand	N2O	Gt CO2eq per year	2100	0.0915642
OECD90+EU	MAgPIE	Global-Inequality	CH4	Gt CO2eq per year	2050	0.311413
OECD90+EU	MAgPIE	Global-Inequality	CH4	Gt CO2eq per year	2100	0.248281
OECD90+EU	MAgPIE	Global-Inequality	CO2	Gt CO2eq per year	2050	-2.01789
OECD90+EU	MAgPIE	Global-Inequality	CO2	Gt CO2eq per year	2100	-2.69383
OECD90+EU	MAgPIE	Global-Inequality	N2O	Gt CO2eq per year	2050	0.289844
OECD90+EU	MAgPIE	Global-Inequality	N2O	Gt CO2eq per year	2100	0.233278
OECD90+EU	MAgPIE	Global-Sustainability	CH4	Gt CO2eq per year	2050	0.127632
OECD90+EU	MAgPIE	Global-Sustainability	CH4	Gt CO2eq per year	2100	0.0683019
OECD90+EU	MAgPIE	Global-Sustainability	CO2	Gt CO2eq per year	2050	-2.1078
OECD90+EU	MAgPIE	Global-Sustainability	CO2	Gt CO2eq per year	2100	-3.0077
OECD90+EU	MAgPIE	Global-Sustainability	N2O	Gt CO2eq per year	2050	0.18149
OECD90+EU	MAgPIE	Global-Sustainability	N2O	Gt CO2eq per year	2100	0.100055
ASIA	MAgPIE	All scenarios	CH4	Gt CO2eq per year	2020	2.402
ASIA	MAgPIE	Global-EnvirProt	CH4	Gt CO2eq per year	2050	2.81629
ASIA	MAgPIE	Global-EnvirProt	CH4	Gt CO2eq per year	2100	1.82468
ASIA	MAgPIE	All scenarios	CO2	Gt CO2eq per year	2020	1.06259
ASIA	MAgPIE	Global-EnvirProt	CO2	Gt CO2eq per year	2050	0.211019
ASIA	MAgPIE	Global-EnvirProt	CO2	Gt CO2eq per year	2100	0.0113856
ASIA	MAgPIE	All scenarios	N2O	Gt CO2eq per year	2020	1.05102
ASIA	MAgPIE	Global-EnvirProt	N2O	Gt CO2eq per year	2050	1.03068
ASIA	MAgPIE	Global-EnvirProt	N2O	Gt CO2eq per year	2100	0.635435
ASIA	MAgPIE	Global-GHGPrice	CH4	Gt CO2eq per year	2050	1.35872
ASIA	MAgPIE	Global-GHGPrice	CH4	Gt CO2eq per year	2100	0.713672
ASIA	MAgPIE	Global-GHGPrice	CO2	Gt CO2eq per year	2050	-0.911792
ASIA	MAgPIE	Global-GHGPrice	CO2	Gt CO2eq per year	2100	-1.46713
ASIA	MAgPIE	Global-GHGPrice	N2O	Gt CO2eq per year	2050	0.788069
ASIA	MAgPIE	Global-GHGPrice	N2O	Gt CO2eq per year	2100	0.471171
ASIA	MAgPIE	Global-SustDemand	CH4	Gt CO2eq per year	2050	0.911493
ASIA	MAgPIE	Global-SustDemand	CH4	Gt CO2eq per year	2100	0.701042
ASIA	MAgPIE	Global-SustDemand	CO2	Gt CO2eq per year	2050	0.0606448
ASIA	MAgPIE	Global-SustDemand	CO2	Gt CO2eq per year	2100	-0.356856
ASIA	MAgPIE	Global-SustDemand	N2O	Gt CO2eq per year	2050	0.576986
ASIA	MAgPIE	Global-SustDemand	N2O	Gt CO2eq per year	2100	0.402457
ASIA	MAgPIE	Global-Inequality	CH4	Gt CO2eq per year	2050	2.83091
ASIA	MAgPIE	Global-Inequality	CH4	Gt CO2eq per year	2100	1.89853
ASIA	MAgPIE	Global-Inequality	CO2	Gt CO2eq per year	2050	0.482936
ASIA	MAgPIE	Global-Inequality	CO2	Gt CO2eq per year	2100	-0.155199
ASIA	MAgPIE	Global-Inequality	N2O	Gt CO2eq per year	2050	1.19686
ASIA	MAgPIE	Global-Inequality	N2O	Gt CO2eq per year	2100	0.777204
ASIA	MAgPIE	Global-Sustainability	CH4	Gt CO2eq per year	2050	0.403696
ASIA	MAgPIE	Global-Sustainability	CH4	Gt CO2eq per year	2100	0.216094
ASIA	MAgPIE	Global-Sustainability	CO2	Gt CO2eq per year	2050	-1.10625
ASIA	MAgPIE	Global-Sustainability	CO2	Gt CO2eq per year	2100	-1.45769
ASIA	MAgPIE	Global-Sustainability	N2O	Gt CO2eq per year	2050	0.319082
ASIA	MAgPIE	Global-Sustainability	N2O	Gt CO2eq per year	2100	0.193939
LAM	MAgPIE	All scenarios	CH4	Gt CO2eq per year	2020	0.996146
LAM	MAgPIE	Global-EnvirProt	CH4	Gt CO2eq per year	2050	1.01694
LAM	MAgPIE	Global-EnvirProt	CH4	Gt CO2eq per year	2100	0.602505
LAM	MAgPIE	All scenarios	CO2	Gt CO2eq per year	2020	1.51101
LAM	MAgPIE	Global-EnvirProt	CO2	Gt CO2eq per year	2050	-0.113445
LAM	MAgPIE	Global-EnvirProt	CO2	Gt CO2eq per year	2100	-0.761296
LAM	MAgPIE	All scenarios	N2O	Gt CO2eq per year	2020	0.398089
LAM	MAgPIE	Global-EnvirProt	N2O	Gt CO2eq per year	2050	0.363772
LAM	MAgPIE	Global-EnvirProt	N2O	Gt CO2eq per year	2100	0.306797
LAM	MAgPIE	Global-GHGPrice	CH4	Gt CO2eq per year	2050	0.486986
LAM	MAgPIE	Global-GHGPrice	CH4	Gt CO2eq per year	2100	0.257947
LAM	MAgPIE	Global-GHGPrice	CO2	Gt CO2eq per year	2050	-1.09698
LAM	MAgPIE	Global-GHGPrice	CO2	Gt CO2eq per year	2100	-1.64808
LAM	MAgPIE	Global-GHGPrice	N2O	Gt CO2eq per year	2050	0.2546
LAM	MAgPIE	Global-GHGPrice	N2O	Gt CO2eq per year	2100	0.198389
LAM	MAgPIE	Global-SustDemand	CH4	Gt CO2eq per year	2050	0.558711
LAM	MAgPIE	Global-SustDemand	CH4	Gt CO2eq per year	2100	0.304125
LAM	MAgPIE	Global-SustDemand	CO2	Gt CO2eq per year	2050	-0.725373
LAM	MAgPIE	Global-SustDemand	CO2	Gt CO2eq per year	2100	-0.935329
LAM	MAgPIE	Global-SustDemand	N2O	Gt CO2eq per year	2050	0.254218
LAM	MAgPIE	Global-SustDemand	N2O	Gt CO2eq per year	2100	0.199972
LAM	MAgPIE	Global-Inequality	CH4	Gt CO2eq per year	2050	1.03516
LAM	MAgPIE	Global-Inequality	CH4	Gt CO2eq per year	2100	0.615335
LAM	MAgPIE	Global-Inequality	CO2	Gt CO2eq per year	2050	0.110748
LAM	MAgPIE	Global-Inequality	CO2	Gt CO2eq per year	2100	-0.403245
LAM	MAgPIE	Global-Inequality	N2O	Gt CO2eq per year	2050	0.421239
LAM	MAgPIE	Global-Inequality	N2O	Gt CO2eq per year	2100	0.374774
LAM	MAgPIE	Global-Sustainability	CH4	Gt CO2eq per year	2050	0.134835
LAM	MAgPIE	Global-Sustainability	CH4	Gt CO2eq per year	2100	0.0728109
LAM	MAgPIE	Global-Sustainability	CO2	Gt CO2eq per year	2050	-1.75295
LAM	MAgPIE	Global-Sustainability	CO2	Gt CO2eq per year	2100	-2.24077
LAM	MAgPIE	Global-Sustainability	N2O	Gt CO2eq per year	2050	0.10516
LAM	MAgPIE	Global-Sustainability	N2O	Gt CO2eq per year	2100	0.0974337
ROW	MAgPIE	All scenarios	CH4	Gt CO2eq per year	2020	0.319907
ROW	MAgPIE	Global-EnvirProt	CH4	Gt CO2eq per year	2050	0.373775
ROW	MAgPIE	Global-EnvirProt	CH4	Gt CO2eq per year	2100	0.214834
ROW	MAgPIE	All scenarios	CO2	Gt CO2eq per year	2020	-0.149258
ROW	MAgPIE	Global-EnvirProt	CO2	Gt CO2eq per year	2050	-0.215524
ROW	MAgPIE	Global-EnvirProt	CO2	Gt CO2eq per year	2100	-0.132521
ROW	MAgPIE	All scenarios	N2O	Gt CO2eq per year	2020	0.160824
ROW	MAgPIE	Global-EnvirProt	N2O	Gt CO2eq per year	2050	0.160387
ROW	MAgPIE	Global-EnvirProt	N2O	Gt CO2eq per year	2100	0.141687
ROW	MAgPIE	Global-GHGPrice	CH4	Gt CO2eq per year	2050	0.197532
ROW	MAgPIE	Global-GHGPrice	CH4	Gt CO2eq per year	2100	0.101455
ROW	MAgPIE	Global-GHGPrice	CO2	Gt CO2eq per year	2050	-0.333615
ROW	MAgPIE	Global-GHGPrice	CO2	Gt CO2eq per year	2100	-0.352044
ROW	MAgPIE	Global-GHGPrice	N2O	Gt CO2eq per year	2050	0.141005
ROW	MAgPIE	Global-GHGPrice	N2O	Gt CO2eq per year	2100	0.114687
ROW	MAgPIE	Global-SustDemand	CH4	Gt CO2eq per year	2050	0.242195
ROW	MAgPIE	Global-SustDemand	CH4	Gt CO2eq per year	2100	0.176993
ROW	MAgPIE	Global-SustDemand	CO2	Gt CO2eq per year	2050	-0.236714
ROW	MAgPIE	Global-SustDemand	CO2	Gt CO2eq per year	2100	-0.196444
ROW	MAgPIE	Global-SustDemand	N2O	Gt CO2eq per year	2050	0.12659
ROW	MAgPIE	Global-SustDemand	N2O	Gt CO2eq per year	2100	0.106361
ROW	MAgPIE	Global-Inequality	CH4	Gt CO2eq per year	2050	0.371822
ROW	MAgPIE	Global-Inequality	CH4	Gt CO2eq per year	2100	0.213384
ROW	MAgPIE	Global-Inequality	CO2	Gt CO2eq per year	2050	-0.225033
ROW	MAgPIE	Global-Inequality	CO2	Gt CO2eq per year	2100	-0.177754
ROW	MAgPIE	Global-Inequality	N2O	Gt CO2eq per year	2050	0.203958
ROW	MAgPIE	Global-Inequality	N2O	Gt CO2eq per year	2100	0.176194
ROW	MAgPIE	Global-Sustainability	CH4	Gt CO2eq per year	2050	0.0735237
ROW	MAgPIE	Global-Sustainability	CH4	Gt CO2eq per year	2100	0.0469287
ROW	MAgPIE	Global-Sustainability	CO2	Gt CO2eq per year	2050	-0.518051
ROW	MAgPIE	Global-Sustainability	CO2	Gt CO2eq per year	2100	-0.624731
ROW	MAgPIE	Global-Sustainability	N2O	Gt CO2eq per year	2050	0.0602511
ROW	MAgPIE	Global-Sustainability	N2O	Gt CO2eq per year	2100	0.0528801
SSA	MAgPIE	All scenarios	CH4	Gt CO2eq per year	2020	0.697121
SSA	MAgPIE	Global-EnvirProt	CH4	Gt CO2eq per year	2050	0.942408
SSA	MAgPIE	Global-EnvirProt	CH4	Gt CO2eq per year	2100	1.18079
SSA	MAgPIE	All scenarios	CO2	Gt CO2eq per year	2020	1.25954
SSA	MAgPIE	Global-EnvirProt	CO2	Gt CO2eq per year	2050	1.257
SSA	MAgPIE	Global-EnvirProt	CO2	Gt CO2eq per year	2100	0.770637
SSA	MAgPIE	All scenarios	N2O	Gt CO2eq per year	2020	0.21608
SSA	MAgPIE	Global-EnvirProt	N2O	Gt CO2eq per year	2050	0.287933
SSA	MAgPIE	Global-EnvirProt	N2O	Gt CO2eq per year	2100	0.353098
SSA	MAgPIE	Global-GHGPrice	CH4	Gt CO2eq per year	2050	0.600048
SSA	MAgPIE	Global-GHGPrice	CH4	Gt CO2eq per year	2100	0.747187
SSA	MAgPIE	Global-GHGPrice	CO2	Gt CO2eq per year	2050	0.109411
SSA	MAgPIE	Global-GHGPrice	CO2	Gt CO2eq per year	2100	0.077748
SSA	MAgPIE	Global-GHGPrice	N2O	Gt CO2eq per year	2050	0.216789
SSA	MAgPIE	Global-GHGPrice	N2O	Gt CO2eq per year	2100	0.294676
SSA	MAgPIE	Global-SustDemand	CH4	Gt CO2eq per year	2050	0.426495
SSA	MAgPIE	Global-SustDemand	CH4	Gt CO2eq per year	2100	0.295307
SSA	MAgPIE	Global-SustDemand	CO2	Gt CO2eq per year	2050	-0.156971
SSA	MAgPIE	Global-SustDemand	CO2	Gt CO2eq per year	2100	-0.326701
SSA	MAgPIE	Global-SustDemand	N2O	Gt CO2eq per year	2050	0.153945
SSA	MAgPIE	Global-SustDemand	N2O	Gt CO2eq per year	2100	0.113814
SSA	MAgPIE	Global-Inequality	CH4	Gt CO2eq per year	2050	0.934648
SSA	MAgPIE	Global-Inequality	CH4	Gt CO2eq per year	2100	1.17254
SSA	MAgPIE	Global-Inequality	CO2	Gt CO2eq per year	2050	1.70774
SSA	MAgPIE	Global-Inequality	CO2	Gt CO2eq per year	2100	2.25093
SSA	MAgPIE	Global-Inequality	N2O	Gt CO2eq per year	2050	0.313732
SSA	MAgPIE	Global-Inequality	N2O	Gt CO2eq per year	2100	0.426644
SSA	MAgPIE	Global-Sustainability	CH4	Gt CO2eq per year	2050	0.114161
SSA	MAgPIE	Global-Sustainability	CH4	Gt CO2eq per year	2100	0.0719361
SSA	MAgPIE	Global-Sustainability	CO2	Gt CO2eq per year	2050	-0.22419
SSA	MAgPIE	Global-Sustainability	CO2	Gt CO2eq per year	2100	-0.5683
SSA	MAgPIE	Global-Sustainability	N2O	Gt CO2eq per year	2050	0.0650559
SSA	MAgPIE	Global-Sustainability	N2O	Gt CO2eq per year	2100	0.0530985
