# Supplementary material for: Overcoming global inequality is critical for land-based mitigation in line with the Paris Agreement
Source: Nat Commun. 2022 Dec 2;13:7453. doi: 10.1038/s41467-022-35114-7 (PMC9718475; doi:10.1038/s41467-022-35114-7)
Supplement: Supplementary file 5 — Supplementary Data 2 [file 41467_2022_35114_MOESM5_ESM.zip › Fig7_emis_brakedown.xlsx]

## Sheet: Fig7a
region	model	scenario	variable	unit	period	value	region_class
World	MAgPIE	Global-EnvirProt	Gross Land-use Change	Mt CO2/yr	2005	4.11603	World
World	MAgPIE	Global-EnvirProt	Gross Land-use Change	Mt CO2/yr	2010	4.65894	World
World	MAgPIE	Global-EnvirProt	Gross Land-use Change	Mt CO2/yr	2015	4.75946	World
World	MAgPIE	Global-EnvirProt	Gross Land-use Change	Mt CO2/yr	2020	4.65468	World
World	MAgPIE	Global-EnvirProt	Gross Land-use Change	Mt CO2/yr	2025	3.16949	World
World	MAgPIE	Global-EnvirProt	Gross Land-use Change	Mt CO2/yr	2030	2.76251	World
World	MAgPIE	Global-EnvirProt	Gross Land-use Change	Mt CO2/yr	2035	2.56819	World
World	MAgPIE	Global-EnvirProt	Gross Land-use Change	Mt CO2/yr	2040	2.61427	World
World	MAgPIE	Global-EnvirProt	Gross Land-use Change	Mt CO2/yr	2045	2.6642	World
World	MAgPIE	Global-EnvirProt	Gross Land-use Change	Mt CO2/yr	2050	2.59583	World
World	MAgPIE	Global-EnvirProt	Gross Land-use Change	Mt CO2/yr	2055	2.5317	World
World	MAgPIE	Global-EnvirProt	Gross Land-use Change	Mt CO2/yr	2060	2.63112	World
World	MAgPIE	Global-EnvirProt	Gross Land-use Change	Mt CO2/yr	2065	2.83797	World
World	MAgPIE	Global-EnvirProt	Gross Land-use Change	Mt CO2/yr	2070	2.94214	World
World	MAgPIE	Global-EnvirProt	Gross Land-use Change	Mt CO2/yr	2075	2.88851	World
World	MAgPIE	Global-EnvirProt	Gross Land-use Change	Mt CO2/yr	2080	2.71965	World
World	MAgPIE	Global-EnvirProt	Gross Land-use Change	Mt CO2/yr	2085	2.45032	World
World	MAgPIE	Global-EnvirProt	Gross Land-use Change	Mt CO2/yr	2090	2.12904	World
World	MAgPIE	Global-EnvirProt	Gross Land-use Change	Mt CO2/yr	2095	1.87337	World
World	MAgPIE	Global-EnvirProt	Gross Land-use Change	Mt CO2/yr	2100	1.74194	World
World	MAgPIE	Global-EnvirProt	Managed Peatland	Mt CO2/yr	2005	1.16761	World
World	MAgPIE	Global-EnvirProt	Managed Peatland	Mt CO2/yr	2010	1.16761	World
World	MAgPIE	Global-EnvirProt	Managed Peatland	Mt CO2/yr	2015	1.16761	World
World	MAgPIE	Global-EnvirProt	Managed Peatland	Mt CO2/yr	2020	1.16459	World
World	MAgPIE	Global-EnvirProt	Managed Peatland	Mt CO2/yr	2025	1.07344	World
World	MAgPIE	Global-EnvirProt	Managed Peatland	Mt CO2/yr	2030	1.07382	World
World	MAgPIE	Global-EnvirProt	Managed Peatland	Mt CO2/yr	2035	1.07512	World
World	MAgPIE	Global-EnvirProt	Managed Peatland	Mt CO2/yr	2040	1.09716	World
World	MAgPIE	Global-EnvirProt	Managed Peatland	Mt CO2/yr	2045	1.11696	World
World	MAgPIE	Global-EnvirProt	Managed Peatland	Mt CO2/yr	2050	1.11969	World
World	MAgPIE	Global-EnvirProt	Managed Peatland	Mt CO2/yr	2055	1.13814	World
World	MAgPIE	Global-EnvirProt	Managed Peatland	Mt CO2/yr	2060	1.14273	World
World	MAgPIE	Global-EnvirProt	Managed Peatland	Mt CO2/yr	2065	1.17162	World
World	MAgPIE	Global-EnvirProt	Managed Peatland	Mt CO2/yr	2070	1.20852	World
World	MAgPIE	Global-EnvirProt	Managed Peatland	Mt CO2/yr	2075	1.21733	World
World	MAgPIE	Global-EnvirProt	Managed Peatland	Mt CO2/yr	2080	1.22467	World
World	MAgPIE	Global-EnvirProt	Managed Peatland	Mt CO2/yr	2085	1.22868	World
World	MAgPIE	Global-EnvirProt	Managed Peatland	Mt CO2/yr	2090	1.23207	World
World	MAgPIE	Global-EnvirProt	Managed Peatland	Mt CO2/yr	2095	1.2418	World
World	MAgPIE	Global-EnvirProt	Managed Peatland	Mt CO2/yr	2100	1.24599	World
World	MAgPIE	Global-EnvirProt	Managed Aff CO2-price	Mt CO2/yr	2005	0	World
World	MAgPIE	Global-EnvirProt	Managed Aff CO2-price	Mt CO2/yr	2010	0	World
World	MAgPIE	Global-EnvirProt	Managed Aff CO2-price	Mt CO2/yr	2015	0	World
World	MAgPIE	Global-EnvirProt	Managed Aff CO2-price	Mt CO2/yr	2020	0	World
World	MAgPIE	Global-EnvirProt	Managed Aff CO2-price	Mt CO2/yr	2025	-0.101118	World
World	MAgPIE	Global-EnvirProt	Managed Aff CO2-price	Mt CO2/yr	2030	-0.187896	World
World	MAgPIE	Global-EnvirProt	Managed Aff CO2-price	Mt CO2/yr	2035	-0.277746	World
World	MAgPIE	Global-EnvirProt	Managed Aff CO2-price	Mt CO2/yr	2040	-0.346464	World
World	MAgPIE	Global-EnvirProt	Managed Aff CO2-price	Mt CO2/yr	2045	-0.377355	World
World	MAgPIE	Global-EnvirProt	Managed Aff CO2-price	Mt CO2/yr	2050	-0.373657	World
World	MAgPIE	Global-EnvirProt	Managed Aff CO2-price	Mt CO2/yr	2055	-0.359951	World
World	MAgPIE	Global-EnvirProt	Managed Aff CO2-price	Mt CO2/yr	2060	-0.356032	World
World	MAgPIE	Global-EnvirProt	Managed Aff CO2-price	Mt CO2/yr	2065	-0.365281	World
World	MAgPIE	Global-EnvirProt	Managed Aff CO2-price	Mt CO2/yr	2070	-0.385825	World
World	MAgPIE	Global-EnvirProt	Managed Aff CO2-price	Mt CO2/yr	2075	-0.414303	World
World	MAgPIE	Global-EnvirProt	Managed Aff CO2-price	Mt CO2/yr	2080	-0.444598	World
World	MAgPIE	Global-EnvirProt	Managed Aff CO2-price	Mt CO2/yr	2085	-0.470681	World
World	MAgPIE	Global-EnvirProt	Managed Aff CO2-price	Mt CO2/yr	2090	-0.489206	World
World	MAgPIE	Global-EnvirProt	Managed Aff CO2-price	Mt CO2/yr	2095	-0.500028	World
World	MAgPIE	Global-EnvirProt	Managed Aff CO2-price	Mt CO2/yr	2100	-0.504778	World
World	MAgPIE	Global-EnvirProt	Managed Aff NDC	Mt CO2/yr	2005	-0.26432	World
World	MAgPIE	Global-EnvirProt	Managed Aff NDC	Mt CO2/yr	2010	-0.273886	World
World	MAgPIE	Global-EnvirProt	Managed Aff NDC	Mt CO2/yr	2015	-0.291642	World
World	MAgPIE	Global-EnvirProt	Managed Aff NDC	Mt CO2/yr	2020	-0.307771	World
World	MAgPIE	Global-EnvirProt	Managed Aff NDC	Mt CO2/yr	2025	-0.467913	World
World	MAgPIE	Global-EnvirProt	Managed Aff NDC	Mt CO2/yr	2030	-0.534537	World
World	MAgPIE	Global-EnvirProt	Managed Aff NDC	Mt CO2/yr	2035	-0.579548	World
World	MAgPIE	Global-EnvirProt	Managed Aff NDC	Mt CO2/yr	2040	-0.593934	World
World	MAgPIE	Global-EnvirProt	Managed Aff NDC	Mt CO2/yr	2045	-0.580077	World
World	MAgPIE	Global-EnvirProt	Managed Aff NDC	Mt CO2/yr	2050	-0.550151	World
World	MAgPIE	Global-EnvirProt	Managed Aff NDC	Mt CO2/yr	2055	-0.527655	World
World	MAgPIE	Global-EnvirProt	Managed Aff NDC	Mt CO2/yr	2060	-0.526708	World
World	MAgPIE	Global-EnvirProt	Managed Aff NDC	Mt CO2/yr	2065	-0.53979	World
World	MAgPIE	Global-EnvirProt	Managed Aff NDC	Mt CO2/yr	2070	-0.552976	World
World	MAgPIE	Global-EnvirProt	Managed Aff NDC	Mt CO2/yr	2075	-0.559812	World
World	MAgPIE	Global-EnvirProt	Managed Aff NDC	Mt CO2/yr	2080	-0.559656	World
World	MAgPIE	Global-EnvirProt	Managed Aff NDC	Mt CO2/yr	2085	-0.553058	World
World	MAgPIE	Global-EnvirProt	Managed Aff NDC	Mt CO2/yr	2090	-0.540957	World
World	MAgPIE	Global-EnvirProt	Managed Aff NDC	Mt CO2/yr	2095	-0.526451	World
World	MAgPIE	Global-EnvirProt	Managed Aff NDC	Mt CO2/yr	2100	-0.516047	World
World	MAgPIE	Global-EnvirProt	Regrowth Other Natural Land	Mt CO2/yr	2005	-0.0904296	World
World	MAgPIE	Global-EnvirProt	Regrowth Other Natural Land	Mt CO2/yr	2010	-0.103397	World
World	MAgPIE	Global-EnvirProt	Regrowth Other Natural Land	Mt CO2/yr	2015	-0.10918	World
World	MAgPIE	Global-EnvirProt	Regrowth Other Natural Land	Mt CO2/yr	2020	-0.109476	World
World	MAgPIE	Global-EnvirProt	Regrowth Other Natural Land	Mt CO2/yr	2025	-0.103954	World
World	MAgPIE	Global-EnvirProt	Regrowth Other Natural Land	Mt CO2/yr	2030	-0.109913	World
World	MAgPIE	Global-EnvirProt	Regrowth Other Natural Land	Mt CO2/yr	2035	-0.118029	World
World	MAgPIE	Global-EnvirProt	Regrowth Other Natural Land	Mt CO2/yr	2040	-0.125394	World
World	MAgPIE	Global-EnvirProt	Regrowth Other Natural Land	Mt CO2/yr	2045	-0.130254	World
World	MAgPIE	Global-EnvirProt	Regrowth Other Natural Land	Mt CO2/yr	2050	-0.131591	World
World	MAgPIE	Global-EnvirProt	Regrowth Other Natural Land	Mt CO2/yr	2055	-0.127785	World
World	MAgPIE	Global-EnvirProt	Regrowth Other Natural Land	Mt CO2/yr	2060	-0.117254	World
World	MAgPIE	Global-EnvirProt	Regrowth Other Natural Land	Mt CO2/yr	2065	-0.102888	World
World	MAgPIE	Global-EnvirProt	Regrowth Other Natural Land	Mt CO2/yr	2070	-0.0925018	World
World	MAgPIE	Global-EnvirProt	Regrowth Other Natural Land	Mt CO2/yr	2075	-0.0905135	World
World	MAgPIE	Global-EnvirProt	Regrowth Other Natural Land	Mt CO2/yr	2080	-0.0943453	World
World	MAgPIE	Global-EnvirProt	Regrowth Other Natural Land	Mt CO2/yr	2085	-0.0998295	World
World	MAgPIE	Global-EnvirProt	Regrowth Other Natural Land	Mt CO2/yr	2090	-0.103728	World
World	MAgPIE	Global-EnvirProt	Regrowth Other Natural Land	Mt CO2/yr	2095	-0.103845	World
World	MAgPIE	Global-EnvirProt	Regrowth Other Natural Land	Mt CO2/yr	2100	-0.101875	World
World	MAgPIE	Global-EnvirProt	Regrowth Secondary Forest	Mt CO2/yr	2005	-2.5817	World
World	MAgPIE	Global-EnvirProt	Regrowth Secondary Forest	Mt CO2/yr	2010	-2.58248	World
World	MAgPIE	Global-EnvirProt	Regrowth Secondary Forest	Mt CO2/yr	2015	-2.63033	World
World	MAgPIE	Global-EnvirProt	Regrowth Secondary Forest	Mt CO2/yr	2020	-2.67771	World
World	MAgPIE	Global-EnvirProt	Regrowth Secondary Forest	Mt CO2/yr	2025	-2.74531	World
World	MAgPIE	Global-EnvirProt	Regrowth Secondary Forest	Mt CO2/yr	2030	-2.7345	World
World	MAgPIE	Global-EnvirProt	Regrowth Secondary Forest	Mt CO2/yr	2035	-2.70683	World
World	MAgPIE	Global-EnvirProt	Regrowth Secondary Forest	Mt CO2/yr	2040	-2.66988	World
World	MAgPIE	Global-EnvirProt	Regrowth Secondary Forest	Mt CO2/yr	2045	-2.63693	World
World	MAgPIE	Global-EnvirProt	Regrowth Secondary Forest	Mt CO2/yr	2050	-2.61152	World
World	MAgPIE	Global-EnvirProt	Regrowth Secondary Forest	Mt CO2/yr	2055	-2.58232	World
World	MAgPIE	Global-EnvirProt	Regrowth Secondary Forest	Mt CO2/yr	2060	-2.53672	World
World	MAgPIE	Global-EnvirProt	Regrowth Secondary Forest	Mt CO2/yr	2065	-2.47552	World
World	MAgPIE	Global-EnvirProt	Regrowth Secondary Forest	Mt CO2/yr	2070	-2.41034	World
World	MAgPIE	Global-EnvirProt	Regrowth Secondary Forest	Mt CO2/yr	2075	-2.35125	World
World	MAgPIE	Global-EnvirProt	Regrowth Secondary Forest	Mt CO2/yr	2080	-2.30165	World
World	MAgPIE	Global-EnvirProt	Regrowth Secondary Forest	Mt CO2/yr	2085	-2.26104	World
World	MAgPIE	Global-EnvirProt	Regrowth Secondary Forest	Mt CO2/yr	2090	-2.22834	World
World	MAgPIE	Global-EnvirProt	Regrowth Secondary Forest	Mt CO2/yr	2095	-2.20392	World
World	MAgPIE	Global-EnvirProt	Regrowth Secondary Forest	Mt CO2/yr	2100	-2.19033	World
World	MAgPIE	Global-EnvirProt	Managed Timber Plantations	Mt CO2/yr	2005	-1.18355	World
World	MAgPIE	Global-EnvirProt	Managed Timber Plantations	Mt CO2/yr	2010	-1.26398	World
World	MAgPIE	Global-EnvirProt	Managed Timber Plantations	Mt CO2/yr	2015	-1.34038	World
World	MAgPIE	Global-EnvirProt	Managed Timber Plantations	Mt CO2/yr	2020	-1.38692	World
World	MAgPIE	Global-EnvirProt	Managed Timber Plantations	Mt CO2/yr	2025	-1.60857	World
World	MAgPIE	Global-EnvirProt	Managed Timber Plantations	Mt CO2/yr	2030	-1.75974	World
World	MAgPIE	Global-EnvirProt	Managed Timber Plantations	Mt CO2/yr	2035	-1.93463	World
World	MAgPIE	Global-EnvirProt	Managed Timber Plantations	Mt CO2/yr	2040	-2.10445	World
World	MAgPIE	Global-EnvirProt	Managed Timber Plantations	Mt CO2/yr	2045	-2.25482	World
World	MAgPIE	Global-EnvirProt	Managed Timber Plantations	Mt CO2/yr	2050	-2.38878	World
World	MAgPIE	Global-EnvirProt	Managed Timber Plantations	Mt CO2/yr	2055	-2.51451	World
World	MAgPIE	Global-EnvirProt	Managed Timber Plantations	Mt CO2/yr	2060	-2.63346	World
World	MAgPIE	Global-EnvirProt	Managed Timber Plantations	Mt CO2/yr	2065	-2.75148	World
World	MAgPIE	Global-EnvirProt	Managed Timber Plantations	Mt CO2/yr	2070	-2.88137	World
World	MAgPIE	Global-EnvirProt	Managed Timber Plantations	Mt CO2/yr	2075	-3.0181	World
World	MAgPIE	Global-EnvirProt	Managed Timber Plantations	Mt CO2/yr	2080	-3.13556	World
World	MAgPIE	Global-EnvirProt	Managed Timber Plantations	Mt CO2/yr	2085	-3.22064	World
World	MAgPIE	Global-EnvirProt	Managed Timber Plantations	Mt CO2/yr	2090	-3.28856	World
World	MAgPIE	Global-EnvirProt	Managed Timber Plantations	Mt CO2/yr	2095	-3.35382	World
World	MAgPIE	Global-EnvirProt	Managed Timber Plantations	Mt CO2/yr	2100	-3.40086	World
World	MAgPIE	Global-EnvirProt	Wood Harvest	Mt CO2/yr	2005	1.53959	World
World	MAgPIE	Global-EnvirProt	Wood Harvest	Mt CO2/yr	2010	1.5756	World
World	MAgPIE	Global-EnvirProt	Wood Harvest	Mt CO2/yr	2015	1.56693	World
World	MAgPIE	Global-EnvirProt	Wood Harvest	Mt CO2/yr	2020	1.58497	World
World	MAgPIE	Global-EnvirProt	Wood Harvest	Mt CO2/yr	2025	1.59062	World
World	MAgPIE	Global-EnvirProt	Wood Harvest	Mt CO2/yr	2030	1.57821	World
World	MAgPIE	Global-EnvirProt	Wood Harvest	Mt CO2/yr	2035	1.58449	World
World	MAgPIE	Global-EnvirProt	Wood Harvest	Mt CO2/yr	2040	1.59125	World
World	MAgPIE	Global-EnvirProt	Wood Harvest	Mt CO2/yr	2045	1.59887	World
World	MAgPIE	Global-EnvirProt	Wood Harvest	Mt CO2/yr	2050	1.60658	World
World	MAgPIE	Global-EnvirProt	Wood Harvest	Mt CO2/yr	2055	1.6103	World
World	MAgPIE	Global-EnvirProt	Wood Harvest	Mt CO2/yr	2060	1.60787	World
World	MAgPIE	Global-EnvirProt	Wood Harvest	Mt CO2/yr	2065	1.5996	World
World	MAgPIE	Global-EnvirProt	Wood Harvest	Mt CO2/yr	2070	1.58633	World
World	MAgPIE	Global-EnvirProt	Wood Harvest	Mt CO2/yr	2075	1.56906	World
World	MAgPIE	Global-EnvirProt	Wood Harvest	Mt CO2/yr	2080	1.54849	World
World	MAgPIE	Global-EnvirProt	Wood Harvest	Mt CO2/yr	2085	1.52525	World
World	MAgPIE	Global-EnvirProt	Wood Harvest	Mt CO2/yr	2090	1.49905	World
World	MAgPIE	Global-EnvirProt	Wood Harvest	Mt CO2/yr	2095	1.47011	World
World	MAgPIE	Global-EnvirProt	Wood Harvest	Mt CO2/yr	2100	1.43819	World
World	MAgPIE	Global-EnvirProt	Wood Storage Pool	Mt CO2/yr	2005	-0.0623564	World
World	MAgPIE	Global-EnvirProt	Wood Storage Pool	Mt CO2/yr	2010	0.040843	World
World	MAgPIE	Global-EnvirProt	Wood Storage Pool	Mt CO2/yr	2015	-0.0248055	World
World	MAgPIE	Global-EnvirProt	Wood Storage Pool	Mt CO2/yr	2020	-0.0338014	World
World	MAgPIE	Global-EnvirProt	Wood Storage Pool	Mt CO2/yr	2025	-0.0607424	World
World	MAgPIE	Global-EnvirProt	Wood Storage Pool	Mt CO2/yr	2030	-0.079591	World
World	MAgPIE	Global-EnvirProt	Wood Storage Pool	Mt CO2/yr	2035	-0.111931	World
World	MAgPIE	Global-EnvirProt	Wood Storage Pool	Mt CO2/yr	2040	-0.138606	World
World	MAgPIE	Global-EnvirProt	Wood Storage Pool	Mt CO2/yr	2045	-0.161799	World
World	MAgPIE	Global-EnvirProt	Wood Storage Pool	Mt CO2/yr	2050	-0.181279	World
World	MAgPIE	Global-EnvirProt	Wood Storage Pool	Mt CO2/yr	2055	-0.199395	World
World	MAgPIE	Global-EnvirProt	Wood Storage Pool	Mt CO2/yr	2060	-0.216957	World
World	MAgPIE	Global-EnvirProt	Wood Storage Pool	Mt CO2/yr	2065	-0.234296	World
World	MAgPIE	Global-EnvirProt	Wood Storage Pool	Mt CO2/yr	2070	-0.256914	World
World	MAgPIE	Global-EnvirProt	Wood Storage Pool	Mt CO2/yr	2075	-0.270053	World
World	MAgPIE	Global-EnvirProt	Wood Storage Pool	Mt CO2/yr	2080	-0.283808	World
World	MAgPIE	Global-EnvirProt	Wood Storage Pool	Mt CO2/yr	2085	-0.297631	World
World	MAgPIE	Global-EnvirProt	Wood Storage Pool	Mt CO2/yr	2090	-0.311344	World
World	MAgPIE	Global-EnvirProt	Wood Storage Pool	Mt CO2/yr	2095	-0.324777	World
World	MAgPIE	Global-EnvirProt	Wood Storage Pool	Mt CO2/yr	2100	-0.337819	World
World	MAgPIE	Global-GHGPrice	Gross Land-use Change	Mt CO2/yr	2005	4.11603	World
World	MAgPIE	Global-GHGPrice	Gross Land-use Change	Mt CO2/yr	2010	4.65894	World
World	MAgPIE	Global-GHGPrice	Gross Land-use Change	Mt CO2/yr	2015	4.75946	World
World	MAgPIE	Global-GHGPrice	Gross Land-use Change	Mt CO2/yr	2020	4.65468	World
World	MAgPIE	Global-GHGPrice	Gross Land-use Change	Mt CO2/yr	2025	2.42514	World
World	MAgPIE	Global-GHGPrice	Gross Land-use Change	Mt CO2/yr	2030	1.72205	World
World	MAgPIE	Global-GHGPrice	Gross Land-use Change	Mt CO2/yr	2035	1.25205	World
World	MAgPIE	Global-GHGPrice	Gross Land-use Change	Mt CO2/yr	2040	0.997363	World
World	MAgPIE	Global-GHGPrice	Gross Land-use Change	Mt CO2/yr	2045	0.861793	World
World	MAgPIE	Global-GHGPrice	Gross Land-use Change	Mt CO2/yr	2050	0.823176	World
World	MAgPIE	Global-GHGPrice	Gross Land-use Change	Mt CO2/yr	2055	0.82688	World
World	MAgPIE	Global-GHGPrice	Gross Land-use Change	Mt CO2/yr	2060	0.82738	World
World	MAgPIE	Global-GHGPrice	Gross Land-use Change	Mt CO2/yr	2065	0.819378	World
World	MAgPIE	Global-GHGPrice	Gross Land-use Change	Mt CO2/yr	2070	0.791061	World
World	MAgPIE	Global-GHGPrice	Gross Land-use Change	Mt CO2/yr	2075	0.770983	World
World	MAgPIE	Global-GHGPrice	Gross Land-use Change	Mt CO2/yr	2080	0.78734	World
World	MAgPIE	Global-GHGPrice	Gross Land-use Change	Mt CO2/yr	2085	0.856696	World
World	MAgPIE	Global-GHGPrice	Gross Land-use Change	Mt CO2/yr	2090	0.961255	World
World	MAgPIE	Global-GHGPrice	Gross Land-use Change	Mt CO2/yr	2095	1.06783	World
World	MAgPIE	Global-GHGPrice	Gross Land-use Change	Mt CO2/yr	2100	1.13095	World
World	MAgPIE	Global-GHGPrice	Managed Peatland	Mt CO2/yr	2005	1.16761	World
World	MAgPIE	Global-GHGPrice	Managed Peatland	Mt CO2/yr	2010	1.16761	World
World	MAgPIE	Global-GHGPrice	Managed Peatland	Mt CO2/yr	2015	1.16761	World
World	MAgPIE	Global-GHGPrice	Managed Peatland	Mt CO2/yr	2020	1.16459	World
World	MAgPIE	Global-GHGPrice	Managed Peatland	Mt CO2/yr	2025	0.613501	World
World	MAgPIE	Global-GHGPrice	Managed Peatland	Mt CO2/yr	2030	0.5664	World
World	MAgPIE	Global-GHGPrice	Managed Peatland	Mt CO2/yr	2035	0.508716	World
World	MAgPIE	Global-GHGPrice	Managed Peatland	Mt CO2/yr	2040	0.394825	World
World	MAgPIE	Global-GHGPrice	Managed Peatland	Mt CO2/yr	2045	0.313252	World
World	MAgPIE	Global-GHGPrice	Managed Peatland	Mt CO2/yr	2050	0.302004	World
World	MAgPIE	Global-GHGPrice	Managed Peatland	Mt CO2/yr	2055	0.292441	World
World	MAgPIE	Global-GHGPrice	Managed Peatland	Mt CO2/yr	2060	0.292615	World
World	MAgPIE	Global-GHGPrice	Managed Peatland	Mt CO2/yr	2065	0.286303	World
World	MAgPIE	Global-GHGPrice	Managed Peatland	Mt CO2/yr	2070	0.281186	World
World	MAgPIE	Global-GHGPrice	Managed Peatland	Mt CO2/yr	2075	0.273771	World
World	MAgPIE	Global-GHGPrice	Managed Peatland	Mt CO2/yr	2080	0.267974	World
World	MAgPIE	Global-GHGPrice	Managed Peatland	Mt CO2/yr	2085	0.247009	World
World	MAgPIE	Global-GHGPrice	Managed Peatland	Mt CO2/yr	2090	0.241192	World
World	MAgPIE	Global-GHGPrice	Managed Peatland	Mt CO2/yr	2095	0.240028	World
World	MAgPIE	Global-GHGPrice	Managed Peatland	Mt CO2/yr	2100	0.23557	World
World	MAgPIE	Global-GHGPrice	Managed Aff CO2-price	Mt CO2/yr	2005	0	World
World	MAgPIE	Global-GHGPrice	Managed Aff CO2-price	Mt CO2/yr	2010	0	World
World	MAgPIE	Global-GHGPrice	Managed Aff CO2-price	Mt CO2/yr	2015	0	World
World	MAgPIE	Global-GHGPrice	Managed Aff CO2-price	Mt CO2/yr	2020	0	World
World	MAgPIE	Global-GHGPrice	Managed Aff CO2-price	Mt CO2/yr	2025	-0.198056	World
World	MAgPIE	Global-GHGPrice	Managed Aff CO2-price	Mt CO2/yr	2030	-0.381263	World
World	MAgPIE	Global-GHGPrice	Managed Aff CO2-price	Mt CO2/yr	2035	-0.573426	World
World	MAgPIE	Global-GHGPrice	Managed Aff CO2-price	Mt CO2/yr	2040	-0.721704	World
World	MAgPIE	Global-GHGPrice	Managed Aff CO2-price	Mt CO2/yr	2045	-0.797329	World
World	MAgPIE	Global-GHGPrice	Managed Aff CO2-price	Mt CO2/yr	2050	-0.815215	World
World	MAgPIE	Global-GHGPrice	Managed Aff CO2-price	Mt CO2/yr	2055	-0.825814	World
World	MAgPIE	Global-GHGPrice	Managed Aff CO2-price	Mt CO2/yr	2060	-0.859917	World
World	MAgPIE	Global-GHGPrice	Managed Aff CO2-price	Mt CO2/yr	2065	-0.909475	World
World	MAgPIE	Global-GHGPrice	Managed Aff CO2-price	Mt CO2/yr	2070	-0.961023	World
World	MAgPIE	Global-GHGPrice	Managed Aff CO2-price	Mt CO2/yr	2075	-1.01265	World
World	MAgPIE	Global-GHGPrice	Managed Aff CO2-price	Mt CO2/yr	2080	-1.06424	World
World	MAgPIE	Global-GHGPrice	Managed Aff CO2-price	Mt CO2/yr	2085	-1.11035	World
World	MAgPIE	Global-GHGPrice	Managed Aff CO2-price	Mt CO2/yr	2090	-1.14438	World
World	MAgPIE	Global-GHGPrice	Managed Aff CO2-price	Mt CO2/yr	2095	-1.1644	World
World	MAgPIE	Global-GHGPrice	Managed Aff CO2-price	Mt CO2/yr	2100	-1.17287	World
World	MAgPIE	Global-GHGPrice	Managed Aff NDC	Mt CO2/yr	2005	-0.26432	World
World	MAgPIE	Global-GHGPrice	Managed Aff NDC	Mt CO2/yr	2010	-0.273886	World
World	MAgPIE	Global-GHGPrice	Managed Aff NDC	Mt CO2/yr	2015	-0.291642	World
World	MAgPIE	Global-GHGPrice	Managed Aff NDC	Mt CO2/yr	2020	-0.307771	World
World	MAgPIE	Global-GHGPrice	Managed Aff NDC	Mt CO2/yr	2025	-0.467907	World
World	MAgPIE	Global-GHGPrice	Managed Aff NDC	Mt CO2/yr	2030	-0.534513	World
World	MAgPIE	Global-GHGPrice	Managed Aff NDC	Mt CO2/yr	2035	-0.579492	World
World	MAgPIE	Global-GHGPrice	Managed Aff NDC	Mt CO2/yr	2040	-0.593839	World
World	MAgPIE	Global-GHGPrice	Managed Aff NDC	Mt CO2/yr	2045	-0.579947	World
World	MAgPIE	Global-GHGPrice	Managed Aff NDC	Mt CO2/yr	2050	-0.55	World
World	MAgPIE	Global-GHGPrice	Managed Aff NDC	Mt CO2/yr	2055	-0.527501	World
World	MAgPIE	Global-GHGPrice	Managed Aff NDC	Mt CO2/yr	2060	-0.526562	World
World	MAgPIE	Global-GHGPrice	Managed Aff NDC	Mt CO2/yr	2065	-0.539652	World
World	MAgPIE	Global-GHGPrice	Managed Aff NDC	Mt CO2/yr	2070	-0.55284	World
World	MAgPIE	Global-GHGPrice	Managed Aff NDC	Mt CO2/yr	2075	-0.559677	World
World	MAgPIE	Global-GHGPrice	Managed Aff NDC	Mt CO2/yr	2080	-0.559518	World
World	MAgPIE	Global-GHGPrice	Managed Aff NDC	Mt CO2/yr	2085	-0.552916	World
World	MAgPIE	Global-GHGPrice	Managed Aff NDC	Mt CO2/yr	2090	-0.540812	World
World	MAgPIE	Global-GHGPrice	Managed Aff NDC	Mt CO2/yr	2095	-0.526305	World
World	MAgPIE	Global-GHGPrice	Managed Aff NDC	Mt CO2/yr	2100	-0.5159	World
World	MAgPIE	Global-GHGPrice	Regrowth Other Natural Land	Mt CO2/yr	2005	-0.0904296	World
World	MAgPIE	Global-GHGPrice	Regrowth Other Natural Land	Mt CO2/yr	2010	-0.103397	World
World	MAgPIE	Global-GHGPrice	Regrowth Other Natural Land	Mt CO2/yr	2015	-0.10918	World
World	MAgPIE	Global-GHGPrice	Regrowth Other Natural Land	Mt CO2/yr	2020	-0.109476	World
World	MAgPIE	Global-GHGPrice	Regrowth Other Natural Land	Mt CO2/yr	2025	-0.103765	World
World	MAgPIE	Global-GHGPrice	Regrowth Other Natural Land	Mt CO2/yr	2030	-0.115669	World
World	MAgPIE	Global-GHGPrice	Regrowth Other Natural Land	Mt CO2/yr	2035	-0.1388	World
World	MAgPIE	Global-GHGPrice	Regrowth Other Natural Land	Mt CO2/yr	2040	-0.171559	World
World	MAgPIE	Global-GHGPrice	Regrowth Other Natural Land	Mt CO2/yr	2045	-0.207163	World
World	MAgPIE	Global-GHGPrice	Regrowth Other Natural Land	Mt CO2/yr	2050	-0.233736	World
World	MAgPIE	Global-GHGPrice	Regrowth Other Natural Land	Mt CO2/yr	2055	-0.242162	World
World	MAgPIE	Global-GHGPrice	Regrowth Other Natural Land	Mt CO2/yr	2060	-0.234084	World
World	MAgPIE	Global-GHGPrice	Regrowth Other Natural Land	Mt CO2/yr	2065	-0.220147	World
World	MAgPIE	Global-GHGPrice	Regrowth Other Natural Land	Mt CO2/yr	2070	-0.211904	World
World	MAgPIE	Global-GHGPrice	Regrowth Other Natural Land	Mt CO2/yr	2075	-0.21286	World
World	MAgPIE	Global-GHGPrice	Regrowth Other Natural Land	Mt CO2/yr	2080	-0.215324	World
World	MAgPIE	Global-GHGPrice	Regrowth Other Natural Land	Mt CO2/yr	2085	-0.210123	World
World	MAgPIE	Global-GHGPrice	Regrowth Other Natural Land	Mt CO2/yr	2090	-0.198942	World
World	MAgPIE	Global-GHGPrice	Regrowth Other Natural Land	Mt CO2/yr	2095	-0.190621	World
World	MAgPIE	Global-GHGPrice	Regrowth Other Natural Land	Mt CO2/yr	2100	-0.188125	World
World	MAgPIE	Global-GHGPrice	Regrowth Secondary Forest	Mt CO2/yr	2005	-2.5817	World
World	MAgPIE	Global-GHGPrice	Regrowth Secondary Forest	Mt CO2/yr	2010	-2.58248	World
World	MAgPIE	Global-GHGPrice	Regrowth Secondary Forest	Mt CO2/yr	2015	-2.63033	World
World	MAgPIE	Global-GHGPrice	Regrowth Secondary Forest	Mt CO2/yr	2020	-2.67771	World
World	MAgPIE	Global-GHGPrice	Regrowth Secondary Forest	Mt CO2/yr	2025	-2.71594	World
World	MAgPIE	Global-GHGPrice	Regrowth Secondary Forest	Mt CO2/yr	2030	-2.70252	World
World	MAgPIE	Global-GHGPrice	Regrowth Secondary Forest	Mt CO2/yr	2035	-2.68848	World
World	MAgPIE	Global-GHGPrice	Regrowth Secondary Forest	Mt CO2/yr	2040	-2.67526	World
World	MAgPIE	Global-GHGPrice	Regrowth Secondary Forest	Mt CO2/yr	2045	-2.66184	World
World	MAgPIE	Global-GHGPrice	Regrowth Secondary Forest	Mt CO2/yr	2050	-2.64463	World
World	MAgPIE	Global-GHGPrice	Regrowth Secondary Forest	Mt CO2/yr	2055	-2.61831	World
World	MAgPIE	Global-GHGPrice	Regrowth Secondary Forest	Mt CO2/yr	2060	-2.58015	World
World	MAgPIE	Global-GHGPrice	Regrowth Secondary Forest	Mt CO2/yr	2065	-2.53302	World
World	MAgPIE	Global-GHGPrice	Regrowth Secondary Forest	Mt CO2/yr	2070	-2.4835	World
World	MAgPIE	Global-GHGPrice	Regrowth Secondary Forest	Mt CO2/yr	2075	-2.43701	World
World	MAgPIE	Global-GHGPrice	Regrowth Secondary Forest	Mt CO2/yr	2080	-2.39403	World
World	MAgPIE	Global-GHGPrice	Regrowth Secondary Forest	Mt CO2/yr	2085	-2.35042	World
World	MAgPIE	Global-GHGPrice	Regrowth Secondary Forest	Mt CO2/yr	2090	-2.30238	World
World	MAgPIE	Global-GHGPrice	Regrowth Secondary Forest	Mt CO2/yr	2095	-2.25437	World
World	MAgPIE	Global-GHGPrice	Regrowth Secondary Forest	Mt CO2/yr	2100	-2.2223	World
World	MAgPIE	Global-GHGPrice	Managed Timber Plantations	Mt CO2/yr	2005	-1.18355	World
World	MAgPIE	Global-GHGPrice	Managed Timber Plantations	Mt CO2/yr	2010	-1.26398	World
World	MAgPIE	Global-GHGPrice	Managed Timber Plantations	Mt CO2/yr	2015	-1.34038	World
World	MAgPIE	Global-GHGPrice	Managed Timber Plantations	Mt CO2/yr	2020	-1.38692	World
World	MAgPIE	Global-GHGPrice	Managed Timber Plantations	Mt CO2/yr	2025	-1.64736	World
World	MAgPIE	Global-GHGPrice	Managed Timber Plantations	Mt CO2/yr	2030	-1.80374	World
World	MAgPIE	Global-GHGPrice	Managed Timber Plantations	Mt CO2/yr	2035	-1.96823	World
World	MAgPIE	Global-GHGPrice	Managed Timber Plantations	Mt CO2/yr	2040	-2.12713	World
World	MAgPIE	Global-GHGPrice	Managed Timber Plantations	Mt CO2/yr	2045	-2.29096	World
World	MAgPIE	Global-GHGPrice	Managed Timber Plantations	Mt CO2/yr	2050	-2.47553	World
World	MAgPIE	Global-GHGPrice	Managed Timber Plantations	Mt CO2/yr	2055	-2.68847	World
World	MAgPIE	Global-GHGPrice	Managed Timber Plantations	Mt CO2/yr	2060	-2.92139	World
World	MAgPIE	Global-GHGPrice	Managed Timber Plantations	Mt CO2/yr	2065	-3.15619	World
World	MAgPIE	Global-GHGPrice	Managed Timber Plantations	Mt CO2/yr	2070	-3.37904	World
World	MAgPIE	Global-GHGPrice	Managed Timber Plantations	Mt CO2/yr	2075	-3.58408	World
World	MAgPIE	Global-GHGPrice	Managed Timber Plantations	Mt CO2/yr	2080	-3.76704	World
World	MAgPIE	Global-GHGPrice	Managed Timber Plantations	Mt CO2/yr	2085	-3.92199	World
World	MAgPIE	Global-GHGPrice	Managed Timber Plantations	Mt CO2/yr	2090	-4.04692	World
World	MAgPIE	Global-GHGPrice	Managed Timber Plantations	Mt CO2/yr	2095	-4.14247	World
World	MAgPIE	Global-GHGPrice	Managed Timber Plantations	Mt CO2/yr	2100	-4.19853	World
World	MAgPIE	Global-GHGPrice	Wood Harvest	Mt CO2/yr	2005	1.53959	World
World	MAgPIE	Global-GHGPrice	Wood Harvest	Mt CO2/yr	2010	1.5756	World
World	MAgPIE	Global-GHGPrice	Wood Harvest	Mt CO2/yr	2015	1.56693	World
World	MAgPIE	Global-GHGPrice	Wood Harvest	Mt CO2/yr	2020	1.58497	World
World	MAgPIE	Global-GHGPrice	Wood Harvest	Mt CO2/yr	2025	1.59062	World
World	MAgPIE	Global-GHGPrice	Wood Harvest	Mt CO2/yr	2030	1.57821	World
World	MAgPIE	Global-GHGPrice	Wood Harvest	Mt CO2/yr	2035	1.58449	World
World	MAgPIE	Global-GHGPrice	Wood Harvest	Mt CO2/yr	2040	1.59125	World
World	MAgPIE	Global-GHGPrice	Wood Harvest	Mt CO2/yr	2045	1.59887	World
World	MAgPIE	Global-GHGPrice	Wood Harvest	Mt CO2/yr	2050	1.60658	World
World	MAgPIE	Global-GHGPrice	Wood Harvest	Mt CO2/yr	2055	1.6103	World
World	MAgPIE	Global-GHGPrice	Wood Harvest	Mt CO2/yr	2060	1.60787	World
World	MAgPIE	Global-GHGPrice	Wood Harvest	Mt CO2/yr	2065	1.5996	World
World	MAgPIE	Global-GHGPrice	Wood Harvest	Mt CO2/yr	2070	1.58633	World
World	MAgPIE	Global-GHGPrice	Wood Harvest	Mt CO2/yr	2075	1.56906	World
World	MAgPIE	Global-GHGPrice	Wood Harvest	Mt CO2/yr	2080	1.54849	World
World	MAgPIE	Global-GHGPrice	Wood Harvest	Mt CO2/yr	2085	1.52525	World
World	MAgPIE	Global-GHGPrice	Wood Harvest	Mt CO2/yr	2090	1.49905	World
World	MAgPIE	Global-GHGPrice	Wood Harvest	Mt CO2/yr	2095	1.47011	World
World	MAgPIE	Global-GHGPrice	Wood Harvest	Mt CO2/yr	2100	1.43819	World
World	MAgPIE	Global-GHGPrice	Wood Storage Pool	Mt CO2/yr	2005	-0.0623564	World
World	MAgPIE	Global-GHGPrice	Wood Storage Pool	Mt CO2/yr	2010	0.040843	World
World	MAgPIE	Global-GHGPrice	Wood Storage Pool	Mt CO2/yr	2015	-0.0248055	World
World	MAgPIE	Global-GHGPrice	Wood Storage Pool	Mt CO2/yr	2020	-0.0338014	World
World	MAgPIE	Global-GHGPrice	Wood Storage Pool	Mt CO2/yr	2025	-0.0607424	World
World	MAgPIE	Global-GHGPrice	Wood Storage Pool	Mt CO2/yr	2030	-0.0796439	World
World	MAgPIE	Global-GHGPrice	Wood Storage Pool	Mt CO2/yr	2035	-0.111973	World
World	MAgPIE	Global-GHGPrice	Wood Storage Pool	Mt CO2/yr	2040	-0.138642	World
World	MAgPIE	Global-GHGPrice	Wood Storage Pool	Mt CO2/yr	2045	-0.161833	World
World	MAgPIE	Global-GHGPrice	Wood Storage Pool	Mt CO2/yr	2050	-0.181311	World
World	MAgPIE	Global-GHGPrice	Wood Storage Pool	Mt CO2/yr	2055	-0.199532	World
World	MAgPIE	Global-GHGPrice	Wood Storage Pool	Mt CO2/yr	2060	-0.21717	World
World	MAgPIE	Global-GHGPrice	Wood Storage Pool	Mt CO2/yr	2065	-0.234537	World
World	MAgPIE	Global-GHGPrice	Wood Storage Pool	Mt CO2/yr	2070	-0.257023	World
World	MAgPIE	Global-GHGPrice	Wood Storage Pool	Mt CO2/yr	2075	-0.270156	World
World	MAgPIE	Global-GHGPrice	Wood Storage Pool	Mt CO2/yr	2080	-0.283861	World
World	MAgPIE	Global-GHGPrice	Wood Storage Pool	Mt CO2/yr	2085	-0.297643	World
World	MAgPIE	Global-GHGPrice	Wood Storage Pool	Mt CO2/yr	2090	-0.3114	World
World	MAgPIE	Global-GHGPrice	Wood Storage Pool	Mt CO2/yr	2095	-0.324633	World
World	MAgPIE	Global-GHGPrice	Wood Storage Pool	Mt CO2/yr	2100	-0.337785	World
World	MAgPIE	Global-SustDemand	Gross Land-use Change	Mt CO2/yr	2005	4.11603	World
World	MAgPIE	Global-SustDemand	Gross Land-use Change	Mt CO2/yr	2010	4.65894	World
World	MAgPIE	Global-SustDemand	Gross Land-use Change	Mt CO2/yr	2015	4.75946	World
World	MAgPIE	Global-SustDemand	Gross Land-use Change	Mt CO2/yr	2020	4.65468	World
World	MAgPIE	Global-SustDemand	Gross Land-use Change	Mt CO2/yr	2025	2.90875	World
World	MAgPIE	Global-SustDemand	Gross Land-use Change	Mt CO2/yr	2030	2.21684	World
World	MAgPIE	Global-SustDemand	Gross Land-use Change	Mt CO2/yr	2035	1.66273	World
World	MAgPIE	Global-SustDemand	Gross Land-use Change	Mt CO2/yr	2040	1.34255	World
World	MAgPIE	Global-SustDemand	Gross Land-use Change	Mt CO2/yr	2045	1.16866	World
World	MAgPIE	Global-SustDemand	Gross Land-use Change	Mt CO2/yr	2050	1.07632	World
World	MAgPIE	Global-SustDemand	Gross Land-use Change	Mt CO2/yr	2055	1.05442	World
World	MAgPIE	Global-SustDemand	Gross Land-use Change	Mt CO2/yr	2060	1.07556	World
World	MAgPIE	Global-SustDemand	Gross Land-use Change	Mt CO2/yr	2065	1.10552	World
World	MAgPIE	Global-SustDemand	Gross Land-use Change	Mt CO2/yr	2070	1.12903	World
World	MAgPIE	Global-SustDemand	Gross Land-use Change	Mt CO2/yr	2075	1.16659	World
World	MAgPIE	Global-SustDemand	Gross Land-use Change	Mt CO2/yr	2080	1.19279	World
World	MAgPIE	Global-SustDemand	Gross Land-use Change	Mt CO2/yr	2085	1.1699	World
World	MAgPIE	Global-SustDemand	Gross Land-use Change	Mt CO2/yr	2090	1.10671	World
World	MAgPIE	Global-SustDemand	Gross Land-use Change	Mt CO2/yr	2095	1.06391	World
World	MAgPIE	Global-SustDemand	Gross Land-use Change	Mt CO2/yr	2100	1.05241	World
World	MAgPIE	Global-SustDemand	Managed Peatland	Mt CO2/yr	2005	1.16761	World
World	MAgPIE	Global-SustDemand	Managed Peatland	Mt CO2/yr	2010	1.16761	World
World	MAgPIE	Global-SustDemand	Managed Peatland	Mt CO2/yr	2015	1.16761	World
World	MAgPIE	Global-SustDemand	Managed Peatland	Mt CO2/yr	2020	1.16459	World
World	MAgPIE	Global-SustDemand	Managed Peatland	Mt CO2/yr	2025	1.07355	World
World	MAgPIE	Global-SustDemand	Managed Peatland	Mt CO2/yr	2030	1.07483	World
World	MAgPIE	Global-SustDemand	Managed Peatland	Mt CO2/yr	2035	1.07603	World
World	MAgPIE	Global-SustDemand	Managed Peatland	Mt CO2/yr	2040	1.06064	World
World	MAgPIE	Global-SustDemand	Managed Peatland	Mt CO2/yr	2045	1.06467	World
World	MAgPIE	Global-SustDemand	Managed Peatland	Mt CO2/yr	2050	1.07571	World
World	MAgPIE	Global-SustDemand	Managed Peatland	Mt CO2/yr	2055	1.07616	World
World	MAgPIE	Global-SustDemand	Managed Peatland	Mt CO2/yr	2060	1.0757	World
World	MAgPIE	Global-SustDemand	Managed Peatland	Mt CO2/yr	2065	1.08013	World
World	MAgPIE	Global-SustDemand	Managed Peatland	Mt CO2/yr	2070	1.0833	World
World	MAgPIE	Global-SustDemand	Managed Peatland	Mt CO2/yr	2075	1.08442	World
World	MAgPIE	Global-SustDemand	Managed Peatland	Mt CO2/yr	2080	1.08539	World
World	MAgPIE	Global-SustDemand	Managed Peatland	Mt CO2/yr	2085	1.07927	World
World	MAgPIE	Global-SustDemand	Managed Peatland	Mt CO2/yr	2090	1.07854	World
World	MAgPIE	Global-SustDemand	Managed Peatland	Mt CO2/yr	2095	1.07933	World
World	MAgPIE	Global-SustDemand	Managed Peatland	Mt CO2/yr	2100	1.07908	World
World	MAgPIE	Global-SustDemand	Managed Aff CO2-price	Mt CO2/yr	2005	0	World
World	MAgPIE	Global-SustDemand	Managed Aff CO2-price	Mt CO2/yr	2010	0	World
World	MAgPIE	Global-SustDemand	Managed Aff CO2-price	Mt CO2/yr	2015	0	World
World	MAgPIE	Global-SustDemand	Managed Aff CO2-price	Mt CO2/yr	2020	0	World
World	MAgPIE	Global-SustDemand	Managed Aff CO2-price	Mt CO2/yr	2025	-0.195749	World
World	MAgPIE	Global-SustDemand	Managed Aff CO2-price	Mt CO2/yr	2030	-0.357276	World
World	MAgPIE	Global-SustDemand	Managed Aff CO2-price	Mt CO2/yr	2035	-0.515612	World
World	MAgPIE	Global-SustDemand	Managed Aff CO2-price	Mt CO2/yr	2040	-0.622595	World
World	MAgPIE	Global-SustDemand	Managed Aff CO2-price	Mt CO2/yr	2045	-0.653263	World
World	MAgPIE	Global-SustDemand	Managed Aff CO2-price	Mt CO2/yr	2050	-0.625654	World
World	MAgPIE	Global-SustDemand	Managed Aff CO2-price	Mt CO2/yr	2055	-0.594971	World
World	MAgPIE	Global-SustDemand	Managed Aff CO2-price	Mt CO2/yr	2060	-0.598773	World
World	MAgPIE	Global-SustDemand	Managed Aff CO2-price	Mt CO2/yr	2065	-0.631574	World
World	MAgPIE	Global-SustDemand	Managed Aff CO2-price	Mt CO2/yr	2070	-0.674787	World
World	MAgPIE	Global-SustDemand	Managed Aff CO2-price	Mt CO2/yr	2075	-0.719776	World
World	MAgPIE	Global-SustDemand	Managed Aff CO2-price	Mt CO2/yr	2080	-0.763368	World
World	MAgPIE	Global-SustDemand	Managed Aff CO2-price	Mt CO2/yr	2085	-0.800826	World
World	MAgPIE	Global-SustDemand	Managed Aff CO2-price	Mt CO2/yr	2090	-0.827819	World
World	MAgPIE	Global-SustDemand	Managed Aff CO2-price	Mt CO2/yr	2095	-0.84383	World
World	MAgPIE	Global-SustDemand	Managed Aff CO2-price	Mt CO2/yr	2100	-0.850944	World
World	MAgPIE	Global-SustDemand	Managed Aff NDC	Mt CO2/yr	2005	-0.26432	World
World	MAgPIE	Global-SustDemand	Managed Aff NDC	Mt CO2/yr	2010	-0.273886	World
World	MAgPIE	Global-SustDemand	Managed Aff NDC	Mt CO2/yr	2015	-0.291642	World
World	MAgPIE	Global-SustDemand	Managed Aff NDC	Mt CO2/yr	2020	-0.307771	World
World	MAgPIE	Global-SustDemand	Managed Aff NDC	Mt CO2/yr	2025	-0.467724	World
World	MAgPIE	Global-SustDemand	Managed Aff NDC	Mt CO2/yr	2030	-0.534219	World
World	MAgPIE	Global-SustDemand	Managed Aff NDC	Mt CO2/yr	2035	-0.579176	World
World	MAgPIE	Global-SustDemand	Managed Aff NDC	Mt CO2/yr	2040	-0.593582	World
World	MAgPIE	Global-SustDemand	Managed Aff NDC	Mt CO2/yr	2045	-0.579782	World
World	MAgPIE	Global-SustDemand	Managed Aff NDC	Mt CO2/yr	2050	-0.549954	World
World	MAgPIE	Global-SustDemand	Managed Aff NDC	Mt CO2/yr	2055	-0.527583	World
World	MAgPIE	Global-SustDemand	Managed Aff NDC	Mt CO2/yr	2060	-0.526741	World
World	MAgPIE	Global-SustDemand	Managed Aff NDC	Mt CO2/yr	2065	-0.539881	World
World	MAgPIE	Global-SustDemand	Managed Aff NDC	Mt CO2/yr	2070	-0.553097	World
World	MAgPIE	Global-SustDemand	Managed Aff NDC	Mt CO2/yr	2075	-0.559954	World
World	MAgPIE	Global-SustDemand	Managed Aff NDC	Mt CO2/yr	2080	-0.559813	World
World	MAgPIE	Global-SustDemand	Managed Aff NDC	Mt CO2/yr	2085	-0.553223	World
World	MAgPIE	Global-SustDemand	Managed Aff NDC	Mt CO2/yr	2090	-0.541124	World
World	MAgPIE	Global-SustDemand	Managed Aff NDC	Mt CO2/yr	2095	-0.526614	World
World	MAgPIE	Global-SustDemand	Managed Aff NDC	Mt CO2/yr	2100	-0.516206	World
World	MAgPIE	Global-SustDemand	Regrowth Other Natural Land	Mt CO2/yr	2005	-0.0904296	World
World	MAgPIE	Global-SustDemand	Regrowth Other Natural Land	Mt CO2/yr	2010	-0.103397	World
World	MAgPIE	Global-SustDemand	Regrowth Other Natural Land	Mt CO2/yr	2015	-0.10918	World
World	MAgPIE	Global-SustDemand	Regrowth Other Natural Land	Mt CO2/yr	2020	-0.109476	World
World	MAgPIE	Global-SustDemand	Regrowth Other Natural Land	Mt CO2/yr	2025	-0.0990625	World
World	MAgPIE	Global-SustDemand	Regrowth Other Natural Land	Mt CO2/yr	2030	-0.104954	World
World	MAgPIE	Global-SustDemand	Regrowth Other Natural Land	Mt CO2/yr	2035	-0.118271	World
World	MAgPIE	Global-SustDemand	Regrowth Other Natural Land	Mt CO2/yr	2040	-0.13766	World
World	MAgPIE	Global-SustDemand	Regrowth Other Natural Land	Mt CO2/yr	2045	-0.159375	World
World	MAgPIE	Global-SustDemand	Regrowth Other Natural Land	Mt CO2/yr	2050	-0.177612	World
World	MAgPIE	Global-SustDemand	Regrowth Other Natural Land	Mt CO2/yr	2055	-0.186663	World
World	MAgPIE	Global-SustDemand	Regrowth Other Natural Land	Mt CO2/yr	2060	-0.183879	World
World	MAgPIE	Global-SustDemand	Regrowth Other Natural Land	Mt CO2/yr	2065	-0.172039	World
World	MAgPIE	Global-SustDemand	Regrowth Other Natural Land	Mt CO2/yr	2070	-0.158534	World
World	MAgPIE	Global-SustDemand	Regrowth Other Natural Land	Mt CO2/yr	2075	-0.15006	World
World	MAgPIE	Global-SustDemand	Regrowth Other Natural Land	Mt CO2/yr	2080	-0.149291	World
World	MAgPIE	Global-SustDemand	Regrowth Other Natural Land	Mt CO2/yr	2085	-0.156415	World
World	MAgPIE	Global-SustDemand	Regrowth Other Natural Land	Mt CO2/yr	2090	-0.170699	World
World	MAgPIE	Global-SustDemand	Regrowth Other Natural Land	Mt CO2/yr	2095	-0.188817	World
World	MAgPIE	Global-SustDemand	Regrowth Other Natural Land	Mt CO2/yr	2100	-0.202369	World
World	MAgPIE	Global-SustDemand	Regrowth Secondary Forest	Mt CO2/yr	2005	-2.5817	World
World	MAgPIE	Global-SustDemand	Regrowth Secondary Forest	Mt CO2/yr	2010	-2.58248	World
World	MAgPIE	Global-SustDemand	Regrowth Secondary Forest	Mt CO2/yr	2015	-2.63033	World
World	MAgPIE	Global-SustDemand	Regrowth Secondary Forest	Mt CO2/yr	2020	-2.67771	World
World	MAgPIE	Global-SustDemand	Regrowth Secondary Forest	Mt CO2/yr	2025	-2.75414	World
World	MAgPIE	Global-SustDemand	Regrowth Secondary Forest	Mt CO2/yr	2030	-2.75856	World
World	MAgPIE	Global-SustDemand	Regrowth Secondary Forest	Mt CO2/yr	2035	-2.75292	World
World	MAgPIE	Global-SustDemand	Regrowth Secondary Forest	Mt CO2/yr	2040	-2.74003	World
World	MAgPIE	Global-SustDemand	Regrowth Secondary Forest	Mt CO2/yr	2045	-2.72523	World
World	MAgPIE	Global-SustDemand	Regrowth Secondary Forest	Mt CO2/yr	2050	-2.70856	World
World	MAgPIE	Global-SustDemand	Regrowth Secondary Forest	Mt CO2/yr	2055	-2.686	World
World	MAgPIE	Global-SustDemand	Regrowth Secondary Forest	Mt CO2/yr	2060	-2.65446	World
World	MAgPIE	Global-SustDemand	Regrowth Secondary Forest	Mt CO2/yr	2065	-2.61518	World
World	MAgPIE	Global-SustDemand	Regrowth Secondary Forest	Mt CO2/yr	2070	-2.57215	World
World	MAgPIE	Global-SustDemand	Regrowth Secondary Forest	Mt CO2/yr	2075	-2.52753	World
World	MAgPIE	Global-SustDemand	Regrowth Secondary Forest	Mt CO2/yr	2080	-2.48194	World
World	MAgPIE	Global-SustDemand	Regrowth Secondary Forest	Mt CO2/yr	2085	-2.43709	World
World	MAgPIE	Global-SustDemand	Regrowth Secondary Forest	Mt CO2/yr	2090	-2.39469	World
World	MAgPIE	Global-SustDemand	Regrowth Secondary Forest	Mt CO2/yr	2095	-2.35799	World
World	MAgPIE	Global-SustDemand	Regrowth Secondary Forest	Mt CO2/yr	2100	-2.33534	World
World	MAgPIE	Global-SustDemand	Managed Timber Plantations	Mt CO2/yr	2005	-1.18355	World
World	MAgPIE	Global-SustDemand	Managed Timber Plantations	Mt CO2/yr	2010	-1.26398	World
World	MAgPIE	Global-SustDemand	Managed Timber Plantations	Mt CO2/yr	2015	-1.34038	World
World	MAgPIE	Global-SustDemand	Managed Timber Plantations	Mt CO2/yr	2020	-1.38692	World
World	MAgPIE	Global-SustDemand	Managed Timber Plantations	Mt CO2/yr	2025	-1.60693	World
World	MAgPIE	Global-SustDemand	Managed Timber Plantations	Mt CO2/yr	2030	-1.75024	World
World	MAgPIE	Global-SustDemand	Managed Timber Plantations	Mt CO2/yr	2035	-1.91073	World
World	MAgPIE	Global-SustDemand	Managed Timber Plantations	Mt CO2/yr	2040	-2.0611	World
World	MAgPIE	Global-SustDemand	Managed Timber Plantations	Mt CO2/yr	2045	-2.18743	World
World	MAgPIE	Global-SustDemand	Managed Timber Plantations	Mt CO2/yr	2050	-2.29455	World
World	MAgPIE	Global-SustDemand	Managed Timber Plantations	Mt CO2/yr	2055	-2.40015	World
World	MAgPIE	Global-SustDemand	Managed Timber Plantations	Mt CO2/yr	2060	-2.51432	World
World	MAgPIE	Global-SustDemand	Managed Timber Plantations	Mt CO2/yr	2065	-2.62983	World
World	MAgPIE	Global-SustDemand	Managed Timber Plantations	Mt CO2/yr	2070	-2.7316	World
World	MAgPIE	Global-SustDemand	Managed Timber Plantations	Mt CO2/yr	2075	-2.8138	World
World	MAgPIE	Global-SustDemand	Managed Timber Plantations	Mt CO2/yr	2080	-2.88633	World
World	MAgPIE	Global-SustDemand	Managed Timber Plantations	Mt CO2/yr	2085	-2.96127	World
World	MAgPIE	Global-SustDemand	Managed Timber Plantations	Mt CO2/yr	2090	-3.03612	World
World	MAgPIE	Global-SustDemand	Managed Timber Plantations	Mt CO2/yr	2095	-3.09525	World
World	MAgPIE	Global-SustDemand	Managed Timber Plantations	Mt CO2/yr	2100	-3.12604	World
World	MAgPIE	Global-SustDemand	Wood Harvest	Mt CO2/yr	2005	1.53959	World
World	MAgPIE	Global-SustDemand	Wood Harvest	Mt CO2/yr	2010	1.5756	World
World	MAgPIE	Global-SustDemand	Wood Harvest	Mt CO2/yr	2015	1.56693	World
World	MAgPIE	Global-SustDemand	Wood Harvest	Mt CO2/yr	2020	1.58497	World
World	MAgPIE	Global-SustDemand	Wood Harvest	Mt CO2/yr	2025	1.59062	World
World	MAgPIE	Global-SustDemand	Wood Harvest	Mt CO2/yr	2030	1.44376	World
World	MAgPIE	Global-SustDemand	Wood Harvest	Mt CO2/yr	2035	1.27661	World
World	MAgPIE	Global-SustDemand	Wood Harvest	Mt CO2/yr	2040	1.13831	World
World	MAgPIE	Global-SustDemand	Wood Harvest	Mt CO2/yr	2045	1.02223	World
World	MAgPIE	Global-SustDemand	Wood Harvest	Mt CO2/yr	2050	0.923905	World
World	MAgPIE	Global-SustDemand	Wood Harvest	Mt CO2/yr	2055	0.839032	World
World	MAgPIE	Global-SustDemand	Wood Harvest	Mt CO2/yr	2060	0.764743	World
World	MAgPIE	Global-SustDemand	Wood Harvest	Mt CO2/yr	2065	0.699969	World
World	MAgPIE	Global-SustDemand	Wood Harvest	Mt CO2/yr	2070	0.643812	World
World	MAgPIE	Global-SustDemand	Wood Harvest	Mt CO2/yr	2075	0.594682	World
World	MAgPIE	Global-SustDemand	Wood Harvest	Mt CO2/yr	2080	0.550267	World
World	MAgPIE	Global-SustDemand	Wood Harvest	Mt CO2/yr	2085	0.509511	World
World	MAgPIE	Global-SustDemand	Wood Harvest	Mt CO2/yr	2090	0.471674	World
World	MAgPIE	Global-SustDemand	Wood Harvest	Mt CO2/yr	2095	0.4364	World
World	MAgPIE	Global-SustDemand	Wood Harvest	Mt CO2/yr	2100	0.403718	World
World	MAgPIE	Global-SustDemand	Wood Storage Pool	Mt CO2/yr	2005	-0.0623564	World
World	MAgPIE	Global-SustDemand	Wood Storage Pool	Mt CO2/yr	2010	0.040843	World
World	MAgPIE	Global-SustDemand	Wood Storage Pool	Mt CO2/yr	2015	-0.0248055	World
World	MAgPIE	Global-SustDemand	Wood Storage Pool	Mt CO2/yr	2020	-0.0338014	World
World	MAgPIE	Global-SustDemand	Wood Storage Pool	Mt CO2/yr	2025	-0.0607424	World
World	MAgPIE	Global-SustDemand	Wood Storage Pool	Mt CO2/yr	2030	-0.0816273	World
World	MAgPIE	Global-SustDemand	Wood Storage Pool	Mt CO2/yr	2035	-0.117131	World
World	MAgPIE	Global-SustDemand	Wood Storage Pool	Mt CO2/yr	2040	-0.139714	World
World	MAgPIE	Global-SustDemand	Wood Storage Pool	Mt CO2/yr	2045	-0.160796	World
World	MAgPIE	Global-SustDemand	Wood Storage Pool	Mt CO2/yr	2050	-0.179895	World
World	MAgPIE	Global-SustDemand	Wood Storage Pool	Mt CO2/yr	2055	-0.196679	World
World	MAgPIE	Global-SustDemand	Wood Storage Pool	Mt CO2/yr	2060	-0.212179	World
World	MAgPIE	Global-SustDemand	Wood Storage Pool	Mt CO2/yr	2065	-0.226735	World
World	MAgPIE	Global-SustDemand	Wood Storage Pool	Mt CO2/yr	2070	-0.245943	World
World	MAgPIE	Global-SustDemand	Wood Storage Pool	Mt CO2/yr	2075	-0.256348	World
World	MAgPIE	Global-SustDemand	Wood Storage Pool	Mt CO2/yr	2080	-0.266589	World
World	MAgPIE	Global-SustDemand	Wood Storage Pool	Mt CO2/yr	2085	-0.275796	World
World	MAgPIE	Global-SustDemand	Wood Storage Pool	Mt CO2/yr	2090	-0.284537	World
World	MAgPIE	Global-SustDemand	Wood Storage Pool	Mt CO2/yr	2095	-0.292677	World
World	MAgPIE	Global-SustDemand	Wood Storage Pool	Mt CO2/yr	2100	-0.300177	World
World	MAgPIE	Global-Inequality	Gross Land-use Change	Mt CO2/yr	2005	4.11603	World
World	MAgPIE	Global-Inequality	Gross Land-use Change	Mt CO2/yr	2010	4.65894	World
World	MAgPIE	Global-Inequality	Gross Land-use Change	Mt CO2/yr	2015	4.75946	World
World	MAgPIE	Global-Inequality	Gross Land-use Change	Mt CO2/yr	2020	4.65468	World
World	MAgPIE	Global-Inequality	Gross Land-use Change	Mt CO2/yr	2025	4.37939	World
World	MAgPIE	Global-Inequality	Gross Land-use Change	Mt CO2/yr	2030	3.86226	World
World	MAgPIE	Global-Inequality	Gross Land-use Change	Mt CO2/yr	2035	3.24502	World
World	MAgPIE	Global-Inequality	Gross Land-use Change	Mt CO2/yr	2040	2.98446	World
World	MAgPIE	Global-Inequality	Gross Land-use Change	Mt CO2/yr	2045	3.17226	World
World	MAgPIE	Global-Inequality	Gross Land-use Change	Mt CO2/yr	2050	3.57634	World
World	MAgPIE	Global-Inequality	Gross Land-use Change	Mt CO2/yr	2055	3.99285	World
World	MAgPIE	Global-Inequality	Gross Land-use Change	Mt CO2/yr	2060	4.3269	World
World	MAgPIE	Global-Inequality	Gross Land-use Change	Mt CO2/yr	2065	4.43624	World
World	MAgPIE	Global-Inequality	Gross Land-use Change	Mt CO2/yr	2070	4.2016	World
World	MAgPIE	Global-Inequality	Gross Land-use Change	Mt CO2/yr	2075	3.74863	World
World	MAgPIE	Global-Inequality	Gross Land-use Change	Mt CO2/yr	2080	3.33735	World
World	MAgPIE	Global-Inequality	Gross Land-use Change	Mt CO2/yr	2085	3.14932	World
World	MAgPIE	Global-Inequality	Gross Land-use Change	Mt CO2/yr	2090	3.16714	World
World	MAgPIE	Global-Inequality	Gross Land-use Change	Mt CO2/yr	2095	3.25422	World
World	MAgPIE	Global-Inequality	Gross Land-use Change	Mt CO2/yr	2100	3.29785	World
World	MAgPIE	Global-Inequality	Managed Peatland	Mt CO2/yr	2005	1.16761	World
World	MAgPIE	Global-Inequality	Managed Peatland	Mt CO2/yr	2010	1.16761	World
World	MAgPIE	Global-Inequality	Managed Peatland	Mt CO2/yr	2015	1.16761	World
World	MAgPIE	Global-Inequality	Managed Peatland	Mt CO2/yr	2020	1.16459	World
World	MAgPIE	Global-Inequality	Managed Peatland	Mt CO2/yr	2025	1.08468	World
World	MAgPIE	Global-Inequality	Managed Peatland	Mt CO2/yr	2030	1.10526	World
World	MAgPIE	Global-Inequality	Managed Peatland	Mt CO2/yr	2035	1.12556	World
World	MAgPIE	Global-Inequality	Managed Peatland	Mt CO2/yr	2040	1.13335	World
World	MAgPIE	Global-Inequality	Managed Peatland	Mt CO2/yr	2045	1.12873	World
World	MAgPIE	Global-Inequality	Managed Peatland	Mt CO2/yr	2050	1.15835	World
World	MAgPIE	Global-Inequality	Managed Peatland	Mt CO2/yr	2055	1.17579	World
World	MAgPIE	Global-Inequality	Managed Peatland	Mt CO2/yr	2060	1.18859	World
World	MAgPIE	Global-Inequality	Managed Peatland	Mt CO2/yr	2065	1.19272	World
World	MAgPIE	Global-Inequality	Managed Peatland	Mt CO2/yr	2070	1.20066	World
World	MAgPIE	Global-Inequality	Managed Peatland	Mt CO2/yr	2075	1.20505	World
World	MAgPIE	Global-Inequality	Managed Peatland	Mt CO2/yr	2080	1.2165	World
World	MAgPIE	Global-Inequality	Managed Peatland	Mt CO2/yr	2085	1.21459	World
World	MAgPIE	Global-Inequality	Managed Peatland	Mt CO2/yr	2090	1.21581	World
World	MAgPIE	Global-Inequality	Managed Peatland	Mt CO2/yr	2095	1.22891	World
World	MAgPIE	Global-Inequality	Managed Peatland	Mt CO2/yr	2100	1.24445	World
World	MAgPIE	Global-Inequality	Managed Aff CO2-price	Mt CO2/yr	2005	0	World
World	MAgPIE	Global-Inequality	Managed Aff CO2-price	Mt CO2/yr	2010	0	World
World	MAgPIE	Global-Inequality	Managed Aff CO2-price	Mt CO2/yr	2015	0	World
World	MAgPIE	Global-Inequality	Managed Aff CO2-price	Mt CO2/yr	2020	0	World
World	MAgPIE	Global-Inequality	Managed Aff CO2-price	Mt CO2/yr	2025	-0.112881	World
World	MAgPIE	Global-Inequality	Managed Aff CO2-price	Mt CO2/yr	2030	-0.203092	World
World	MAgPIE	Global-Inequality	Managed Aff CO2-price	Mt CO2/yr	2035	-0.289802	World
World	MAgPIE	Global-Inequality	Managed Aff CO2-price	Mt CO2/yr	2040	-0.34808	World
World	MAgPIE	Global-Inequality	Managed Aff CO2-price	Mt CO2/yr	2045	-0.365379	World
World	MAgPIE	Global-Inequality	Managed Aff CO2-price	Mt CO2/yr	2050	-0.352261	World
World	MAgPIE	Global-Inequality	Managed Aff CO2-price	Mt CO2/yr	2055	-0.339286	World
World	MAgPIE	Global-Inequality	Managed Aff CO2-price	Mt CO2/yr	2060	-0.345034	World
World	MAgPIE	Global-Inequality	Managed Aff CO2-price	Mt CO2/yr	2065	-0.364866	World
World	MAgPIE	Global-Inequality	Managed Aff CO2-price	Mt CO2/yr	2070	-0.389936	World
World	MAgPIE	Global-Inequality	Managed Aff CO2-price	Mt CO2/yr	2075	-0.416607	World
World	MAgPIE	Global-Inequality	Managed Aff CO2-price	Mt CO2/yr	2080	-0.442371	World
World	MAgPIE	Global-Inequality	Managed Aff CO2-price	Mt CO2/yr	2085	-0.463982	World
World	MAgPIE	Global-Inequality	Managed Aff CO2-price	Mt CO2/yr	2090	-0.479311	World
World	MAgPIE	Global-Inequality	Managed Aff CO2-price	Mt CO2/yr	2095	-0.488558	World
World	MAgPIE	Global-Inequality	Managed Aff CO2-price	Mt CO2/yr	2100	-0.492879	World
World	MAgPIE	Global-Inequality	Managed Aff NDC	Mt CO2/yr	2005	-0.26432	World
World	MAgPIE	Global-Inequality	Managed Aff NDC	Mt CO2/yr	2010	-0.273886	World
World	MAgPIE	Global-Inequality	Managed Aff NDC	Mt CO2/yr	2015	-0.291642	World
World	MAgPIE	Global-Inequality	Managed Aff NDC	Mt CO2/yr	2020	-0.307771	World
World	MAgPIE	Global-Inequality	Managed Aff NDC	Mt CO2/yr	2025	-0.467913	World
World	MAgPIE	Global-Inequality	Managed Aff NDC	Mt CO2/yr	2030	-0.534534	World
World	MAgPIE	Global-Inequality	Managed Aff NDC	Mt CO2/yr	2035	-0.579542	World
World	MAgPIE	Global-Inequality	Managed Aff NDC	Mt CO2/yr	2040	-0.593926	World
World	MAgPIE	Global-Inequality	Managed Aff NDC	Mt CO2/yr	2045	-0.580068	World
World	MAgPIE	Global-Inequality	Managed Aff NDC	Mt CO2/yr	2050	-0.550144	World
World	MAgPIE	Global-Inequality	Managed Aff NDC	Mt CO2/yr	2055	-0.52765	World
World	MAgPIE	Global-Inequality	Managed Aff NDC	Mt CO2/yr	2060	-0.526704	World
World	MAgPIE	Global-Inequality	Managed Aff NDC	Mt CO2/yr	2065	-0.539786	World
World	MAgPIE	Global-Inequality	Managed Aff NDC	Mt CO2/yr	2070	-0.552971	World
World	MAgPIE	Global-Inequality	Managed Aff NDC	Mt CO2/yr	2075	-0.559806	World
World	MAgPIE	Global-Inequality	Managed Aff NDC	Mt CO2/yr	2080	-0.559649	World
World	MAgPIE	Global-Inequality	Managed Aff NDC	Mt CO2/yr	2085	-0.55305	World
World	MAgPIE	Global-Inequality	Managed Aff NDC	Mt CO2/yr	2090	-0.540949	World
World	MAgPIE	Global-Inequality	Managed Aff NDC	Mt CO2/yr	2095	-0.526443	World
World	MAgPIE	Global-Inequality	Managed Aff NDC	Mt CO2/yr	2100	-0.516038	World
World	MAgPIE	Global-Inequality	Regrowth Other Natural Land	Mt CO2/yr	2005	-0.0904296	World
World	MAgPIE	Global-Inequality	Regrowth Other Natural Land	Mt CO2/yr	2010	-0.103397	World
World	MAgPIE	Global-Inequality	Regrowth Other Natural Land	Mt CO2/yr	2015	-0.10918	World
World	MAgPIE	Global-Inequality	Regrowth Other Natural Land	Mt CO2/yr	2020	-0.109476	World
World	MAgPIE	Global-Inequality	Regrowth Other Natural Land	Mt CO2/yr	2025	-0.101559	World
World	MAgPIE	Global-Inequality	Regrowth Other Natural Land	Mt CO2/yr	2030	-0.107351	World
World	MAgPIE	Global-Inequality	Regrowth Other Natural Land	Mt CO2/yr	2035	-0.116862	World
World	MAgPIE	Global-Inequality	Regrowth Other Natural Land	Mt CO2/yr	2040	-0.128238	World
World	MAgPIE	Global-Inequality	Regrowth Other Natural Land	Mt CO2/yr	2045	-0.141199	World
World	MAgPIE	Global-Inequality	Regrowth Other Natural Land	Mt CO2/yr	2050	-0.153756	World
World	MAgPIE	Global-Inequality	Regrowth Other Natural Land	Mt CO2/yr	2055	-0.160947	World
World	MAgPIE	Global-Inequality	Regrowth Other Natural Land	Mt CO2/yr	2060	-0.159132	World
World	MAgPIE	Global-Inequality	Regrowth Other Natural Land	Mt CO2/yr	2065	-0.148717	World
World	MAgPIE	Global-Inequality	Regrowth Other Natural Land	Mt CO2/yr	2070	-0.133997	World
World	MAgPIE	Global-Inequality	Regrowth Other Natural Land	Mt CO2/yr	2075	-0.122051	World
World	MAgPIE	Global-Inequality	Regrowth Other Natural Land	Mt CO2/yr	2080	-0.119137	World
World	MAgPIE	Global-Inequality	Regrowth Other Natural Land	Mt CO2/yr	2085	-0.126066	World
World	MAgPIE	Global-Inequality	Regrowth Other Natural Land	Mt CO2/yr	2090	-0.137708	World
World	MAgPIE	Global-Inequality	Regrowth Other Natural Land	Mt CO2/yr	2095	-0.147721	World
World	MAgPIE	Global-Inequality	Regrowth Other Natural Land	Mt CO2/yr	2100	-0.152931	World
World	MAgPIE	Global-Inequality	Regrowth Secondary Forest	Mt CO2/yr	2005	-2.5817	World
World	MAgPIE	Global-Inequality	Regrowth Secondary Forest	Mt CO2/yr	2010	-2.58248	World
World	MAgPIE	Global-Inequality	Regrowth Secondary Forest	Mt CO2/yr	2015	-2.63033	World
World	MAgPIE	Global-Inequality	Regrowth Secondary Forest	Mt CO2/yr	2020	-2.67771	World
World	MAgPIE	Global-Inequality	Regrowth Secondary Forest	Mt CO2/yr	2025	-2.73029	World
World	MAgPIE	Global-Inequality	Regrowth Secondary Forest	Mt CO2/yr	2030	-2.72522	World
World	MAgPIE	Global-Inequality	Regrowth Secondary Forest	Mt CO2/yr	2035	-2.71187	World
World	MAgPIE	Global-Inequality	Regrowth Secondary Forest	Mt CO2/yr	2040	-2.69147	World
World	MAgPIE	Global-Inequality	Regrowth Secondary Forest	Mt CO2/yr	2045	-2.66944	World
World	MAgPIE	Global-Inequality	Regrowth Secondary Forest	Mt CO2/yr	2050	-2.6464	World
World	MAgPIE	Global-Inequality	Regrowth Secondary Forest	Mt CO2/yr	2055	-2.6164	World
World	MAgPIE	Global-Inequality	Regrowth Secondary Forest	Mt CO2/yr	2060	-2.5759	World
World	MAgPIE	Global-Inequality	Regrowth Secondary Forest	Mt CO2/yr	2065	-2.5292	World
World	MAgPIE	Global-Inequality	Regrowth Secondary Forest	Mt CO2/yr	2070	-2.48316	World
World	MAgPIE	Global-Inequality	Regrowth Secondary Forest	Mt CO2/yr	2075	-2.43911	World
World	MAgPIE	Global-Inequality	Regrowth Secondary Forest	Mt CO2/yr	2080	-2.39318	World
World	MAgPIE	Global-Inequality	Regrowth Secondary Forest	Mt CO2/yr	2085	-2.34232	World
World	MAgPIE	Global-Inequality	Regrowth Secondary Forest	Mt CO2/yr	2090	-2.2871	World
World	MAgPIE	Global-Inequality	Regrowth Secondary Forest	Mt CO2/yr	2095	-2.23479	World
World	MAgPIE	Global-Inequality	Regrowth Secondary Forest	Mt CO2/yr	2100	-2.20124	World
World	MAgPIE	Global-Inequality	Managed Timber Plantations	Mt CO2/yr	2005	-1.18355	World
World	MAgPIE	Global-Inequality	Managed Timber Plantations	Mt CO2/yr	2010	-1.26398	World
World	MAgPIE	Global-Inequality	Managed Timber Plantations	Mt CO2/yr	2015	-1.34038	World
World	MAgPIE	Global-Inequality	Managed Timber Plantations	Mt CO2/yr	2020	-1.38692	World
World	MAgPIE	Global-Inequality	Managed Timber Plantations	Mt CO2/yr	2025	-1.6156	World
World	MAgPIE	Global-Inequality	Managed Timber Plantations	Mt CO2/yr	2030	-1.7727	World
World	MAgPIE	Global-Inequality	Managed Timber Plantations	Mt CO2/yr	2035	-1.94832	World
World	MAgPIE	Global-Inequality	Managed Timber Plantations	Mt CO2/yr	2040	-2.11205	World
World	MAgPIE	Global-Inequality	Managed Timber Plantations	Mt CO2/yr	2045	-2.25846	World
World	MAgPIE	Global-Inequality	Managed Timber Plantations	Mt CO2/yr	2050	-2.39884	World
World	MAgPIE	Global-Inequality	Managed Timber Plantations	Mt CO2/yr	2055	-2.53844	World
World	MAgPIE	Global-Inequality	Managed Timber Plantations	Mt CO2/yr	2060	-2.67379	World
World	MAgPIE	Global-Inequality	Managed Timber Plantations	Mt CO2/yr	2065	-2.80633	World
World	MAgPIE	Global-Inequality	Managed Timber Plantations	Mt CO2/yr	2070	-2.93492	World
World	MAgPIE	Global-Inequality	Managed Timber Plantations	Mt CO2/yr	2075	-3.04784	World
World	MAgPIE	Global-Inequality	Managed Timber Plantations	Mt CO2/yr	2080	-3.14119	World
World	MAgPIE	Global-Inequality	Managed Timber Plantations	Mt CO2/yr	2085	-3.22848	World
World	MAgPIE	Global-Inequality	Managed Timber Plantations	Mt CO2/yr	2090	-3.32051	World
World	MAgPIE	Global-Inequality	Managed Timber Plantations	Mt CO2/yr	2095	-3.40603	World
World	MAgPIE	Global-Inequality	Managed Timber Plantations	Mt CO2/yr	2100	-3.4588	World
World	MAgPIE	Global-Inequality	Wood Harvest	Mt CO2/yr	2005	1.53959	World
World	MAgPIE	Global-Inequality	Wood Harvest	Mt CO2/yr	2010	1.5756	World
World	MAgPIE	Global-Inequality	Wood Harvest	Mt CO2/yr	2015	1.56693	World
World	MAgPIE	Global-Inequality	Wood Harvest	Mt CO2/yr	2020	1.58497	World
World	MAgPIE	Global-Inequality	Wood Harvest	Mt CO2/yr	2025	1.59062	World
World	MAgPIE	Global-Inequality	Wood Harvest	Mt CO2/yr	2030	1.57821	World
World	MAgPIE	Global-Inequality	Wood Harvest	Mt CO2/yr	2035	1.58449	World
World	MAgPIE	Global-Inequality	Wood Harvest	Mt CO2/yr	2040	1.59125	World
World	MAgPIE	Global-Inequality	Wood Harvest	Mt CO2/yr	2045	1.59887	World
World	MAgPIE	Global-Inequality	Wood Harvest	Mt CO2/yr	2050	1.60658	World
World	MAgPIE	Global-Inequality	Wood Harvest	Mt CO2/yr	2055	1.6103	World
World	MAgPIE	Global-Inequality	Wood Harvest	Mt CO2/yr	2060	1.60787	World
World	MAgPIE	Global-Inequality	Wood Harvest	Mt CO2/yr	2065	1.5996	World
World	MAgPIE	Global-Inequality	Wood Harvest	Mt CO2/yr	2070	1.58633	World
World	MAgPIE	Global-Inequality	Wood Harvest	Mt CO2/yr	2075	1.56906	World
World	MAgPIE	Global-Inequality	Wood Harvest	Mt CO2/yr	2080	1.54849	World
World	MAgPIE	Global-Inequality	Wood Harvest	Mt CO2/yr	2085	1.52525	World
World	MAgPIE	Global-Inequality	Wood Harvest	Mt CO2/yr	2090	1.49905	World
World	MAgPIE	Global-Inequality	Wood Harvest	Mt CO2/yr	2095	1.47011	World
World	MAgPIE	Global-Inequality	Wood Harvest	Mt CO2/yr	2100	1.43819	World
World	MAgPIE	Global-Inequality	Wood Storage Pool	Mt CO2/yr	2005	-0.0623564	World
World	MAgPIE	Global-Inequality	Wood Storage Pool	Mt CO2/yr	2010	0.040843	World
World	MAgPIE	Global-Inequality	Wood Storage Pool	Mt CO2/yr	2015	-0.0248055	World
World	MAgPIE	Global-Inequality	Wood Storage Pool	Mt CO2/yr	2020	-0.0338014	World
World	MAgPIE	Global-Inequality	Wood Storage Pool	Mt CO2/yr	2025	-0.0607424	World
World	MAgPIE	Global-Inequality	Wood Storage Pool	Mt CO2/yr	2030	-0.0797797	World
World	MAgPIE	Global-Inequality	Wood Storage Pool	Mt CO2/yr	2035	-0.112081	World
World	MAgPIE	Global-Inequality	Wood Storage Pool	Mt CO2/yr	2040	-0.138742	World
World	MAgPIE	Global-Inequality	Wood Storage Pool	Mt CO2/yr	2045	-0.161926	World
World	MAgPIE	Global-Inequality	Wood Storage Pool	Mt CO2/yr	2050	-0.181378	World
World	MAgPIE	Global-Inequality	Wood Storage Pool	Mt CO2/yr	2055	-0.199577	World
World	MAgPIE	Global-Inequality	Wood Storage Pool	Mt CO2/yr	2060	-0.217171	World
World	MAgPIE	Global-Inequality	Wood Storage Pool	Mt CO2/yr	2065	-0.234557	World
World	MAgPIE	Global-Inequality	Wood Storage Pool	Mt CO2/yr	2070	-0.257238	World
World	MAgPIE	Global-Inequality	Wood Storage Pool	Mt CO2/yr	2075	-0.270421	World
World	MAgPIE	Global-Inequality	Wood Storage Pool	Mt CO2/yr	2080	-0.283866	World
World	MAgPIE	Global-Inequality	Wood Storage Pool	Mt CO2/yr	2085	-0.297542	World
World	MAgPIE	Global-Inequality	Wood Storage Pool	Mt CO2/yr	2090	-0.311157	World
World	MAgPIE	Global-Inequality	Wood Storage Pool	Mt CO2/yr	2095	-0.324634	World
World	MAgPIE	Global-Inequality	Wood Storage Pool	Mt CO2/yr	2100	-0.337691	World
World	MAgPIE	Global-Sustainability	Gross Land-use Change	Mt CO2/yr	2005	4.11603	World
World	MAgPIE	Global-Sustainability	Gross Land-use Change	Mt CO2/yr	2010	4.65894	World
World	MAgPIE	Global-Sustainability	Gross Land-use Change	Mt CO2/yr	2015	4.75946	World
World	MAgPIE	Global-Sustainability	Gross Land-use Change	Mt CO2/yr	2020	4.65468	World
World	MAgPIE	Global-Sustainability	Gross Land-use Change	Mt CO2/yr	2025	2.31006	World
World	MAgPIE	Global-Sustainability	Gross Land-use Change	Mt CO2/yr	2030	1.50653	World
World	MAgPIE	Global-Sustainability	Gross Land-use Change	Mt CO2/yr	2035	0.995279	World
World	MAgPIE	Global-Sustainability	Gross Land-use Change	Mt CO2/yr	2040	0.786948	World
World	MAgPIE	Global-Sustainability	Gross Land-use Change	Mt CO2/yr	2045	0.73575	World
World	MAgPIE	Global-Sustainability	Gross Land-use Change	Mt CO2/yr	2050	0.76425	World
World	MAgPIE	Global-Sustainability	Gross Land-use Change	Mt CO2/yr	2055	0.822583	World
World	MAgPIE	Global-Sustainability	Gross Land-use Change	Mt CO2/yr	2060	0.866895	World
World	MAgPIE	Global-Sustainability	Gross Land-use Change	Mt CO2/yr	2065	0.886382	World
World	MAgPIE	Global-Sustainability	Gross Land-use Change	Mt CO2/yr	2070	0.868939	World
World	MAgPIE	Global-Sustainability	Gross Land-use Change	Mt CO2/yr	2075	0.835281	World
World	MAgPIE	Global-Sustainability	Gross Land-use Change	Mt CO2/yr	2080	0.822258	World
World	MAgPIE	Global-Sustainability	Gross Land-use Change	Mt CO2/yr	2085	0.859486	World
World	MAgPIE	Global-Sustainability	Gross Land-use Change	Mt CO2/yr	2090	0.932408	World
World	MAgPIE	Global-Sustainability	Gross Land-use Change	Mt CO2/yr	2095	1.01129	World
World	MAgPIE	Global-Sustainability	Gross Land-use Change	Mt CO2/yr	2100	1.05572	World
World	MAgPIE	Global-Sustainability	Managed Peatland	Mt CO2/yr	2005	1.16761	World
World	MAgPIE	Global-Sustainability	Managed Peatland	Mt CO2/yr	2010	1.16761	World
World	MAgPIE	Global-Sustainability	Managed Peatland	Mt CO2/yr	2015	1.16761	World
World	MAgPIE	Global-Sustainability	Managed Peatland	Mt CO2/yr	2020	1.16459	World
World	MAgPIE	Global-Sustainability	Managed Peatland	Mt CO2/yr	2025	0.610129	World
World	MAgPIE	Global-Sustainability	Managed Peatland	Mt CO2/yr	2030	0.553416	World
World	MAgPIE	Global-Sustainability	Managed Peatland	Mt CO2/yr	2035	0.415196	World
World	MAgPIE	Global-Sustainability	Managed Peatland	Mt CO2/yr	2040	0.305821	World
World	MAgPIE	Global-Sustainability	Managed Peatland	Mt CO2/yr	2045	0.260576	World
World	MAgPIE	Global-Sustainability	Managed Peatland	Mt CO2/yr	2050	0.229266	World
World	MAgPIE	Global-Sustainability	Managed Peatland	Mt CO2/yr	2055	0.218107	World
World	MAgPIE	Global-Sustainability	Managed Peatland	Mt CO2/yr	2060	0.206707	World
World	MAgPIE	Global-Sustainability	Managed Peatland	Mt CO2/yr	2065	0.203894	World
World	MAgPIE	Global-Sustainability	Managed Peatland	Mt CO2/yr	2070	0.187085	World
World	MAgPIE	Global-Sustainability	Managed Peatland	Mt CO2/yr	2075	0.176462	World
World	MAgPIE	Global-Sustainability	Managed Peatland	Mt CO2/yr	2080	0.162267	World
World	MAgPIE	Global-Sustainability	Managed Peatland	Mt CO2/yr	2085	0.132685	World
World	MAgPIE	Global-Sustainability	Managed Peatland	Mt CO2/yr	2090	0.121082	World
World	MAgPIE	Global-Sustainability	Managed Peatland	Mt CO2/yr	2095	0.110563	World
World	MAgPIE	Global-Sustainability	Managed Peatland	Mt CO2/yr	2100	0.103206	World
World	MAgPIE	Global-Sustainability	Managed Aff CO2-price	Mt CO2/yr	2005	0	World
World	MAgPIE	Global-Sustainability	Managed Aff CO2-price	Mt CO2/yr	2010	0	World
World	MAgPIE	Global-Sustainability	Managed Aff CO2-price	Mt CO2/yr	2015	0	World
World	MAgPIE	Global-Sustainability	Managed Aff CO2-price	Mt CO2/yr	2020	0	World
World	MAgPIE	Global-Sustainability	Managed Aff CO2-price	Mt CO2/yr	2025	-0.333368	World
World	MAgPIE	Global-Sustainability	Managed Aff CO2-price	Mt CO2/yr	2030	-0.640029	World
World	MAgPIE	Global-Sustainability	Managed Aff CO2-price	Mt CO2/yr	2035	-0.949065	World
World	MAgPIE	Global-Sustainability	Managed Aff CO2-price	Mt CO2/yr	2040	-1.15237	World
World	MAgPIE	Global-Sustainability	Managed Aff CO2-price	Mt CO2/yr	2045	-1.19319	World
World	MAgPIE	Global-Sustainability	Managed Aff CO2-price	Mt CO2/yr	2050	-1.10861	World
World	MAgPIE	Global-Sustainability	Managed Aff CO2-price	Mt CO2/yr	2055	-1.01661	World
World	MAgPIE	Global-Sustainability	Managed Aff CO2-price	Mt CO2/yr	2060	-1.00883	World
World	MAgPIE	Global-Sustainability	Managed Aff CO2-price	Mt CO2/yr	2065	-1.0819	World
World	MAgPIE	Global-Sustainability	Managed Aff CO2-price	Mt CO2/yr	2070	-1.18291	World
World	MAgPIE	Global-Sustainability	Managed Aff CO2-price	Mt CO2/yr	2075	-1.27123	World
World	MAgPIE	Global-Sustainability	Managed Aff CO2-price	Mt CO2/yr	2080	-1.33215	World
World	MAgPIE	Global-Sustainability	Managed Aff CO2-price	Mt CO2/yr	2085	-1.36509	World
World	MAgPIE	Global-Sustainability	Managed Aff CO2-price	Mt CO2/yr	2090	-1.37403	World
World	MAgPIE	Global-Sustainability	Managed Aff CO2-price	Mt CO2/yr	2095	-1.36697	World
World	MAgPIE	Global-Sustainability	Managed Aff CO2-price	Mt CO2/yr	2100	-1.35734	World
World	MAgPIE	Global-Sustainability	Managed Aff NDC	Mt CO2/yr	2005	-0.26432	World
World	MAgPIE	Global-Sustainability	Managed Aff NDC	Mt CO2/yr	2010	-0.273886	World
World	MAgPIE	Global-Sustainability	Managed Aff NDC	Mt CO2/yr	2015	-0.291642	World
World	MAgPIE	Global-Sustainability	Managed Aff NDC	Mt CO2/yr	2020	-0.307771	World
World	MAgPIE	Global-Sustainability	Managed Aff NDC	Mt CO2/yr	2025	-0.467477	World
World	MAgPIE	Global-Sustainability	Managed Aff NDC	Mt CO2/yr	2030	-0.533575	World
World	MAgPIE	Global-Sustainability	Managed Aff NDC	Mt CO2/yr	2035	-0.578029	World
World	MAgPIE	Global-Sustainability	Managed Aff NDC	Mt CO2/yr	2040	-0.592028	World
World	MAgPIE	Global-Sustainability	Managed Aff NDC	Mt CO2/yr	2045	-0.578067	World
World	MAgPIE	Global-Sustainability	Managed Aff NDC	Mt CO2/yr	2050	-0.548358	World
World	MAgPIE	Global-Sustainability	Managed Aff NDC	Mt CO2/yr	2055	-0.526245	World
World	MAgPIE	Global-Sustainability	Managed Aff NDC	Mt CO2/yr	2060	-0.525559	World
World	MAgPIE	Global-Sustainability	Managed Aff NDC	Mt CO2/yr	2065	-0.538657	World
World	MAgPIE	Global-Sustainability	Managed Aff NDC	Mt CO2/yr	2070	-0.551727	World
World	MAgPIE	Global-Sustainability	Managed Aff NDC	Mt CO2/yr	2075	-0.55844	World
World	MAgPIE	Global-Sustainability	Managed Aff NDC	Mt CO2/yr	2080	-0.55819	World
World	MAgPIE	Global-Sustainability	Managed Aff NDC	Mt CO2/yr	2085	-0.551528	World
World	MAgPIE	Global-Sustainability	Managed Aff NDC	Mt CO2/yr	2090	-0.539388	World
World	MAgPIE	Global-Sustainability	Managed Aff NDC	Mt CO2/yr	2095	-0.524864	World
World	MAgPIE	Global-Sustainability	Managed Aff NDC	Mt CO2/yr	2100	-0.514454	World
World	MAgPIE	Global-Sustainability	Regrowth Other Natural Land	Mt CO2/yr	2005	-0.0904296	World
World	MAgPIE	Global-Sustainability	Regrowth Other Natural Land	Mt CO2/yr	2010	-0.103397	World
World	MAgPIE	Global-Sustainability	Regrowth Other Natural Land	Mt CO2/yr	2015	-0.10918	World
World	MAgPIE	Global-Sustainability	Regrowth Other Natural Land	Mt CO2/yr	2020	-0.109476	World
World	MAgPIE	Global-Sustainability	Regrowth Other Natural Land	Mt CO2/yr	2025	-0.115452	World
World	MAgPIE	Global-Sustainability	Regrowth Other Natural Land	Mt CO2/yr	2030	-0.145009	World
World	MAgPIE	Global-Sustainability	Regrowth Other Natural Land	Mt CO2/yr	2035	-0.202089	World
World	MAgPIE	Global-Sustainability	Regrowth Other Natural Land	Mt CO2/yr	2040	-0.286767	World
World	MAgPIE	Global-Sustainability	Regrowth Other Natural Land	Mt CO2/yr	2045	-0.388142	World
World	MAgPIE	Global-Sustainability	Regrowth Other Natural Land	Mt CO2/yr	2050	-0.488176	World
World	MAgPIE	Global-Sustainability	Regrowth Other Natural Land	Mt CO2/yr	2055	-0.566314	World
World	MAgPIE	Global-Sustainability	Regrowth Other Natural Land	Mt CO2/yr	2060	-0.606078	World
World	MAgPIE	Global-Sustainability	Regrowth Other Natural Land	Mt CO2/yr	2065	-0.608638	World
World	MAgPIE	Global-Sustainability	Regrowth Other Natural Land	Mt CO2/yr	2070	-0.594405	World
World	MAgPIE	Global-Sustainability	Regrowth Other Natural Land	Mt CO2/yr	2075	-0.584019	World
World	MAgPIE	Global-Sustainability	Regrowth Other Natural Land	Mt CO2/yr	2080	-0.586403	World
World	MAgPIE	Global-Sustainability	Regrowth Other Natural Land	Mt CO2/yr	2085	-0.603585	World
World	MAgPIE	Global-Sustainability	Regrowth Other Natural Land	Mt CO2/yr	2090	-0.634317	World
World	MAgPIE	Global-Sustainability	Regrowth Other Natural Land	Mt CO2/yr	2095	-0.670405	World
World	MAgPIE	Global-Sustainability	Regrowth Other Natural Land	Mt CO2/yr	2100	-0.695679	World
World	MAgPIE	Global-Sustainability	Regrowth Secondary Forest	Mt CO2/yr	2005	-2.5817	World
World	MAgPIE	Global-Sustainability	Regrowth Secondary Forest	Mt CO2/yr	2010	-2.58248	World
World	MAgPIE	Global-Sustainability	Regrowth Secondary Forest	Mt CO2/yr	2015	-2.63033	World
World	MAgPIE	Global-Sustainability	Regrowth Secondary Forest	Mt CO2/yr	2020	-2.67771	World
World	MAgPIE	Global-Sustainability	Regrowth Secondary Forest	Mt CO2/yr	2025	-2.73721	World
World	MAgPIE	Global-Sustainability	Regrowth Secondary Forest	Mt CO2/yr	2030	-2.73653	World
World	MAgPIE	Global-Sustainability	Regrowth Secondary Forest	Mt CO2/yr	2035	-2.73191	World
World	MAgPIE	Global-Sustainability	Regrowth Secondary Forest	Mt CO2/yr	2040	-2.72379	World
World	MAgPIE	Global-Sustainability	Regrowth Secondary Forest	Mt CO2/yr	2045	-2.71409	World
World	MAgPIE	Global-Sustainability	Regrowth Secondary Forest	Mt CO2/yr	2050	-2.70202	World
World	MAgPIE	Global-Sustainability	Regrowth Secondary Forest	Mt CO2/yr	2055	-2.68245	World
World	MAgPIE	Global-Sustainability	Regrowth Secondary Forest	Mt CO2/yr	2060	-2.65028	World
World	MAgPIE	Global-Sustainability	Regrowth Secondary Forest	Mt CO2/yr	2065	-2.60555	World
World	MAgPIE	Global-Sustainability	Regrowth Secondary Forest	Mt CO2/yr	2070	-2.55369	World
World	MAgPIE	Global-Sustainability	Regrowth Secondary Forest	Mt CO2/yr	2075	-2.50317	World
World	MAgPIE	Global-Sustainability	Regrowth Secondary Forest	Mt CO2/yr	2080	-2.46284	World
World	MAgPIE	Global-Sustainability	Regrowth Secondary Forest	Mt CO2/yr	2085	-2.43666	World
World	MAgPIE	Global-Sustainability	Regrowth Secondary Forest	Mt CO2/yr	2090	-2.41934	World
World	MAgPIE	Global-Sustainability	Regrowth Secondary Forest	Mt CO2/yr	2095	-2.40394	World
World	MAgPIE	Global-Sustainability	Regrowth Secondary Forest	Mt CO2/yr	2100	-2.3927	World
World	MAgPIE	Global-Sustainability	Managed Timber Plantations	Mt CO2/yr	2005	-1.18355	World
World	MAgPIE	Global-Sustainability	Managed Timber Plantations	Mt CO2/yr	2010	-1.26398	World
World	MAgPIE	Global-Sustainability	Managed Timber Plantations	Mt CO2/yr	2015	-1.34038	World
World	MAgPIE	Global-Sustainability	Managed Timber Plantations	Mt CO2/yr	2020	-1.38692	World
World	MAgPIE	Global-Sustainability	Managed Timber Plantations	Mt CO2/yr	2025	-1.63076	World
World	MAgPIE	Global-Sustainability	Managed Timber Plantations	Mt CO2/yr	2030	-1.76991	World
World	MAgPIE	Global-Sustainability	Managed Timber Plantations	Mt CO2/yr	2035	-1.92938	World
World	MAgPIE	Global-Sustainability	Managed Timber Plantations	Mt CO2/yr	2040	-2.11628	World
World	MAgPIE	Global-Sustainability	Managed Timber Plantations	Mt CO2/yr	2045	-2.34313	World
World	MAgPIE	Global-Sustainability	Managed Timber Plantations	Mt CO2/yr	2050	-2.59958	World
World	MAgPIE	Global-Sustainability	Managed Timber Plantations	Mt CO2/yr	2055	-2.85866	World
World	MAgPIE	Global-Sustainability	Managed Timber Plantations	Mt CO2/yr	2060	-3.09565	World
World	MAgPIE	Global-Sustainability	Managed Timber Plantations	Mt CO2/yr	2065	-3.29833	World
World	MAgPIE	Global-Sustainability	Managed Timber Plantations	Mt CO2/yr	2070	-3.47079	World
World	MAgPIE	Global-Sustainability	Managed Timber Plantations	Mt CO2/yr	2075	-3.6289	World
World	MAgPIE	Global-Sustainability	Managed Timber Plantations	Mt CO2/yr	2080	-3.7845	World
World	MAgPIE	Global-Sustainability	Managed Timber Plantations	Mt CO2/yr	2085	-3.93317	World
World	MAgPIE	Global-Sustainability	Managed Timber Plantations	Mt CO2/yr	2090	-4.06005	World
World	MAgPIE	Global-Sustainability	Managed Timber Plantations	Mt CO2/yr	2095	-4.15198	World
World	MAgPIE	Global-Sustainability	Managed Timber Plantations	Mt CO2/yr	2100	-4.20047	World
World	MAgPIE	Global-Sustainability	Wood Harvest	Mt CO2/yr	2005	1.53959	World
World	MAgPIE	Global-Sustainability	Wood Harvest	Mt CO2/yr	2010	1.5756	World
World	MAgPIE	Global-Sustainability	Wood Harvest	Mt CO2/yr	2015	1.56693	World
World	MAgPIE	Global-Sustainability	Wood Harvest	Mt CO2/yr	2020	1.58497	World
World	MAgPIE	Global-Sustainability	Wood Harvest	Mt CO2/yr	2025	1.59062	World
World	MAgPIE	Global-Sustainability	Wood Harvest	Mt CO2/yr	2030	1.44376	World
World	MAgPIE	Global-Sustainability	Wood Harvest	Mt CO2/yr	2035	1.27661	World
World	MAgPIE	Global-Sustainability	Wood Harvest	Mt CO2/yr	2040	1.13831	World
World	MAgPIE	Global-Sustainability	Wood Harvest	Mt CO2/yr	2045	1.02223	World
World	MAgPIE	Global-Sustainability	Wood Harvest	Mt CO2/yr	2050	0.923905	World
World	MAgPIE	Global-Sustainability	Wood Harvest	Mt CO2/yr	2055	0.839032	World
World	MAgPIE	Global-Sustainability	Wood Harvest	Mt CO2/yr	2060	0.764743	World
World	MAgPIE	Global-Sustainability	Wood Harvest	Mt CO2/yr	2065	0.699969	World
World	MAgPIE	Global-Sustainability	Wood Harvest	Mt CO2/yr	2070	0.643812	World
World	MAgPIE	Global-Sustainability	Wood Harvest	Mt CO2/yr	2075	0.594682	World
World	MAgPIE	Global-Sustainability	Wood Harvest	Mt CO2/yr	2080	0.550267	World
World	MAgPIE	Global-Sustainability	Wood Harvest	Mt CO2/yr	2085	0.509511	World
World	MAgPIE	Global-Sustainability	Wood Harvest	Mt CO2/yr	2090	0.471674	World
World	MAgPIE	Global-Sustainability	Wood Harvest	Mt CO2/yr	2095	0.4364	World
World	MAgPIE	Global-Sustainability	Wood Harvest	Mt CO2/yr	2100	0.403718	World
World	MAgPIE	Global-Sustainability	Wood Storage Pool	Mt CO2/yr	2005	-0.0623564	World
World	MAgPIE	Global-Sustainability	Wood Storage Pool	Mt CO2/yr	2010	0.040843	World
World	MAgPIE	Global-Sustainability	Wood Storage Pool	Mt CO2/yr	2015	-0.0248055	World
World	MAgPIE	Global-Sustainability	Wood Storage Pool	Mt CO2/yr	2020	-0.0338014	World
World	MAgPIE	Global-Sustainability	Wood Storage Pool	Mt CO2/yr	2025	-0.0607424	World
World	MAgPIE	Global-Sustainability	Wood Storage Pool	Mt CO2/yr	2030	-0.0818211	World
World	MAgPIE	Global-Sustainability	Wood Storage Pool	Mt CO2/yr	2035	-0.117285	World
World	MAgPIE	Global-Sustainability	Wood Storage Pool	Mt CO2/yr	2040	-0.139859	World
World	MAgPIE	Global-Sustainability	Wood Storage Pool	Mt CO2/yr	2045	-0.16094	World
World	MAgPIE	Global-Sustainability	Wood Storage Pool	Mt CO2/yr	2050	-0.179924	World
World	MAgPIE	Global-Sustainability	Wood Storage Pool	Mt CO2/yr	2055	-0.196816	World
World	MAgPIE	Global-Sustainability	Wood Storage Pool	Mt CO2/yr	2060	-0.212309	World
World	MAgPIE	Global-Sustainability	Wood Storage Pool	Mt CO2/yr	2065	-0.226782	World
World	MAgPIE	Global-Sustainability	Wood Storage Pool	Mt CO2/yr	2070	-0.245829	World
World	MAgPIE	Global-Sustainability	Wood Storage Pool	Mt CO2/yr	2075	-0.256623	World
World	MAgPIE	Global-Sustainability	Wood Storage Pool	Mt CO2/yr	2080	-0.26662	World
World	MAgPIE	Global-Sustainability	Wood Storage Pool	Mt CO2/yr	2085	-0.275792	World
World	MAgPIE	Global-Sustainability	Wood Storage Pool	Mt CO2/yr	2090	-0.284289	World
World	MAgPIE	Global-Sustainability	Wood Storage Pool	Mt CO2/yr	2095	-0.292445	World
World	MAgPIE	Global-Sustainability	Wood Storage Pool	Mt CO2/yr	2100	-0.301185	World

## Sheet: Fig7b
region	model	scenario	variable	unit	period	value	region_class
World	MAgPIE	Global-EnvirProt	Animal Waste Management	Mt CH4/yr	2005	17.4194	World
World	MAgPIE	Global-EnvirProt	Animal Waste Management	Mt CH4/yr	2010	19.1331	World
World	MAgPIE	Global-EnvirProt	Animal Waste Management	Mt CH4/yr	2015	21.9168	World
World	MAgPIE	Global-EnvirProt	Animal Waste Management	Mt CH4/yr	2020	23.8678	World
World	MAgPIE	Global-EnvirProt	Animal Waste Management	Mt CH4/yr	2025	23.8271	World
World	MAgPIE	Global-EnvirProt	Animal Waste Management	Mt CH4/yr	2030	25.3942	World
World	MAgPIE	Global-EnvirProt	Animal Waste Management	Mt CH4/yr	2035	26.5398	World
World	MAgPIE	Global-EnvirProt	Animal Waste Management	Mt CH4/yr	2040	28.3508	World
World	MAgPIE	Global-EnvirProt	Animal Waste Management	Mt CH4/yr	2045	29.5902	World
World	MAgPIE	Global-EnvirProt	Animal Waste Management	Mt CH4/yr	2050	30.4311	World
World	MAgPIE	Global-EnvirProt	Animal Waste Management	Mt CH4/yr	2055	31.2589	World
World	MAgPIE	Global-EnvirProt	Animal Waste Management	Mt CH4/yr	2060	31.3664	World
World	MAgPIE	Global-EnvirProt	Animal Waste Management	Mt CH4/yr	2065	31.6028	World
World	MAgPIE	Global-EnvirProt	Animal Waste Management	Mt CH4/yr	2070	31.5357	World
World	MAgPIE	Global-EnvirProt	Animal Waste Management	Mt CH4/yr	2075	31.3593	World
World	MAgPIE	Global-EnvirProt	Animal Waste Management	Mt CH4/yr	2080	31.3573	World
World	MAgPIE	Global-EnvirProt	Animal Waste Management	Mt CH4/yr	2085	31.5626	World
World	MAgPIE	Global-EnvirProt	Animal Waste Management	Mt CH4/yr	2090	31.1769	World
World	MAgPIE	Global-EnvirProt	Animal Waste Management	Mt CH4/yr	2095	32.4234	World
World	MAgPIE	Global-EnvirProt	Animal Waste Management	Mt CH4/yr	2100	33.1844	World
World	MAgPIE	Global-EnvirProt	Enteric Fermentation	Mt CH4/yr	2005	119.098	World
World	MAgPIE	Global-EnvirProt	Enteric Fermentation	Mt CH4/yr	2010	123.989	World
World	MAgPIE	Global-EnvirProt	Enteric Fermentation	Mt CH4/yr	2015	143.347	World
World	MAgPIE	Global-EnvirProt	Enteric Fermentation	Mt CH4/yr	2020	153.379	World
World	MAgPIE	Global-EnvirProt	Enteric Fermentation	Mt CH4/yr	2025	153.723	World
World	MAgPIE	Global-EnvirProt	Enteric Fermentation	Mt CH4/yr	2030	159.119	World
World	MAgPIE	Global-EnvirProt	Enteric Fermentation	Mt CH4/yr	2035	159.06	World
World	MAgPIE	Global-EnvirProt	Enteric Fermentation	Mt CH4/yr	2040	161.69	World
World	MAgPIE	Global-EnvirProt	Enteric Fermentation	Mt CH4/yr	2045	160.636	World
World	MAgPIE	Global-EnvirProt	Enteric Fermentation	Mt CH4/yr	2050	156.755	World
World	MAgPIE	Global-EnvirProt	Enteric Fermentation	Mt CH4/yr	2055	149.07	World
World	MAgPIE	Global-EnvirProt	Enteric Fermentation	Mt CH4/yr	2060	140.509	World
World	MAgPIE	Global-EnvirProt	Enteric Fermentation	Mt CH4/yr	2065	132.306	World
World	MAgPIE	Global-EnvirProt	Enteric Fermentation	Mt CH4/yr	2070	126.616	World
World	MAgPIE	Global-EnvirProt	Enteric Fermentation	Mt CH4/yr	2075	120.546	World
World	MAgPIE	Global-EnvirProt	Enteric Fermentation	Mt CH4/yr	2080	115.088	World
World	MAgPIE	Global-EnvirProt	Enteric Fermentation	Mt CH4/yr	2085	110.248	World
World	MAgPIE	Global-EnvirProt	Enteric Fermentation	Mt CH4/yr	2090	106	World
World	MAgPIE	Global-EnvirProt	Enteric Fermentation	Mt CH4/yr	2095	105.338	World
World	MAgPIE	Global-EnvirProt	Enteric Fermentation	Mt CH4/yr	2100	104.542	World
World	MAgPIE	Global-EnvirProt	Rice	Mt CH4/yr	2005	21.9466	World
World	MAgPIE	Global-EnvirProt	Rice	Mt CH4/yr	2010	21.4506	World
World	MAgPIE	Global-EnvirProt	Rice	Mt CH4/yr	2015	20.4597	World
World	MAgPIE	Global-EnvirProt	Rice	Mt CH4/yr	2020	19.1755	World
World	MAgPIE	Global-EnvirProt	Rice	Mt CH4/yr	2025	17.5037	World
World	MAgPIE	Global-EnvirProt	Rice	Mt CH4/yr	2030	17.11	World
World	MAgPIE	Global-EnvirProt	Rice	Mt CH4/yr	2035	16.4881	World
World	MAgPIE	Global-EnvirProt	Rice	Mt CH4/yr	2040	16.1887	World
World	MAgPIE	Global-EnvirProt	Rice	Mt CH4/yr	2045	15.7993	World
World	MAgPIE	Global-EnvirProt	Rice	Mt CH4/yr	2050	15.0944	World
World	MAgPIE	Global-EnvirProt	Rice	Mt CH4/yr	2055	14.6125	World
World	MAgPIE	Global-EnvirProt	Rice	Mt CH4/yr	2060	14.2114	World
World	MAgPIE	Global-EnvirProt	Rice	Mt CH4/yr	2065	14.129	World
World	MAgPIE	Global-EnvirProt	Rice	Mt CH4/yr	2070	14.1005	World
World	MAgPIE	Global-EnvirProt	Rice	Mt CH4/yr	2075	13.8345	World
World	MAgPIE	Global-EnvirProt	Rice	Mt CH4/yr	2080	13.7006	World
World	MAgPIE	Global-EnvirProt	Rice	Mt CH4/yr	2085	13.6973	World
World	MAgPIE	Global-EnvirProt	Rice	Mt CH4/yr	2090	13.6285	World
World	MAgPIE	Global-EnvirProt	Rice	Mt CH4/yr	2095	13.3464	World
World	MAgPIE	Global-EnvirProt	Rice	Mt CH4/yr	2100	13.272	World
World	MAgPIE	Global-EnvirProt	Managed Peatland	Mt CH4/yr	2005	1.9571	World
World	MAgPIE	Global-EnvirProt	Managed Peatland	Mt CH4/yr	2010	1.9571	World
World	MAgPIE	Global-EnvirProt	Managed Peatland	Mt CH4/yr	2015	1.9571	World
World	MAgPIE	Global-EnvirProt	Managed Peatland	Mt CH4/yr	2020	1.9505	World
World	MAgPIE	Global-EnvirProt	Managed Peatland	Mt CH4/yr	2025	2.2816	World
World	MAgPIE	Global-EnvirProt	Managed Peatland	Mt CH4/yr	2030	2.3125	World
World	MAgPIE	Global-EnvirProt	Managed Peatland	Mt CH4/yr	2035	2.3488	World
World	MAgPIE	Global-EnvirProt	Managed Peatland	Mt CH4/yr	2040	2.5181	World
World	MAgPIE	Global-EnvirProt	Managed Peatland	Mt CH4/yr	2045	2.574	World
World	MAgPIE	Global-EnvirProt	Managed Peatland	Mt CH4/yr	2050	2.6379	World
World	MAgPIE	Global-EnvirProt	Managed Peatland	Mt CH4/yr	2055	2.6713	World
World	MAgPIE	Global-EnvirProt	Managed Peatland	Mt CH4/yr	2060	2.7099	World
World	MAgPIE	Global-EnvirProt	Managed Peatland	Mt CH4/yr	2065	2.7566	World
World	MAgPIE	Global-EnvirProt	Managed Peatland	Mt CH4/yr	2070	2.798	World
World	MAgPIE	Global-EnvirProt	Managed Peatland	Mt CH4/yr	2075	2.8399	World
World	MAgPIE	Global-EnvirProt	Managed Peatland	Mt CH4/yr	2080	2.8546	World
World	MAgPIE	Global-EnvirProt	Managed Peatland	Mt CH4/yr	2085	2.9876	World
World	MAgPIE	Global-EnvirProt	Managed Peatland	Mt CH4/yr	2090	2.998	World
World	MAgPIE	Global-EnvirProt	Managed Peatland	Mt CH4/yr	2095	3.0143	World
World	MAgPIE	Global-EnvirProt	Managed Peatland	Mt CH4/yr	2100	3.0249	World
World	MAgPIE	Global-GHGPrice	Animal Waste Management	Mt CH4/yr	2005	17.4194	World
World	MAgPIE	Global-GHGPrice	Animal Waste Management	Mt CH4/yr	2010	19.1331	World
World	MAgPIE	Global-GHGPrice	Animal Waste Management	Mt CH4/yr	2015	21.9168	World
World	MAgPIE	Global-GHGPrice	Animal Waste Management	Mt CH4/yr	2020	23.8678	World
World	MAgPIE	Global-GHGPrice	Animal Waste Management	Mt CH4/yr	2025	19.6143	World
World	MAgPIE	Global-GHGPrice	Animal Waste Management	Mt CH4/yr	2030	19.8367	World
World	MAgPIE	Global-GHGPrice	Animal Waste Management	Mt CH4/yr	2035	18.8548	World
World	MAgPIE	Global-GHGPrice	Animal Waste Management	Mt CH4/yr	2040	18.631	World
World	MAgPIE	Global-GHGPrice	Animal Waste Management	Mt CH4/yr	2045	18.5373	World
World	MAgPIE	Global-GHGPrice	Animal Waste Management	Mt CH4/yr	2050	18.2072	World
World	MAgPIE	Global-GHGPrice	Animal Waste Management	Mt CH4/yr	2055	18.4841	World
World	MAgPIE	Global-GHGPrice	Animal Waste Management	Mt CH4/yr	2060	18.651	World
World	MAgPIE	Global-GHGPrice	Animal Waste Management	Mt CH4/yr	2065	18.6967	World
World	MAgPIE	Global-GHGPrice	Animal Waste Management	Mt CH4/yr	2070	18.7078	World
World	MAgPIE	Global-GHGPrice	Animal Waste Management	Mt CH4/yr	2075	18.6355	World
World	MAgPIE	Global-GHGPrice	Animal Waste Management	Mt CH4/yr	2080	18.458	World
World	MAgPIE	Global-GHGPrice	Animal Waste Management	Mt CH4/yr	2085	18.2921	World
World	MAgPIE	Global-GHGPrice	Animal Waste Management	Mt CH4/yr	2090	18.0386	World
World	MAgPIE	Global-GHGPrice	Animal Waste Management	Mt CH4/yr	2095	18.4477	World
World	MAgPIE	Global-GHGPrice	Animal Waste Management	Mt CH4/yr	2100	18.8225	World
World	MAgPIE	Global-GHGPrice	Enteric Fermentation	Mt CH4/yr	2005	119.098	World
World	MAgPIE	Global-GHGPrice	Enteric Fermentation	Mt CH4/yr	2010	123.989	World
World	MAgPIE	Global-GHGPrice	Enteric Fermentation	Mt CH4/yr	2015	143.347	World
World	MAgPIE	Global-GHGPrice	Enteric Fermentation	Mt CH4/yr	2020	153.379	World
World	MAgPIE	Global-GHGPrice	Enteric Fermentation	Mt CH4/yr	2025	135.871	World
World	MAgPIE	Global-GHGPrice	Enteric Fermentation	Mt CH4/yr	2030	131.793	World
World	MAgPIE	Global-GHGPrice	Enteric Fermentation	Mt CH4/yr	2035	123.752	World
World	MAgPIE	Global-GHGPrice	Enteric Fermentation	Mt CH4/yr	2040	115.518	World
World	MAgPIE	Global-GHGPrice	Enteric Fermentation	Mt CH4/yr	2045	105.803	World
World	MAgPIE	Global-GHGPrice	Enteric Fermentation	Mt CH4/yr	2050	96.7802	World
World	MAgPIE	Global-GHGPrice	Enteric Fermentation	Mt CH4/yr	2055	92.1843	World
World	MAgPIE	Global-GHGPrice	Enteric Fermentation	Mt CH4/yr	2060	87.904	World
World	MAgPIE	Global-GHGPrice	Enteric Fermentation	Mt CH4/yr	2065	83.8316	World
World	MAgPIE	Global-GHGPrice	Enteric Fermentation	Mt CH4/yr	2070	79.4107	World
World	MAgPIE	Global-GHGPrice	Enteric Fermentation	Mt CH4/yr	2075	76.1373	World
World	MAgPIE	Global-GHGPrice	Enteric Fermentation	Mt CH4/yr	2080	72.7313	World
World	MAgPIE	Global-GHGPrice	Enteric Fermentation	Mt CH4/yr	2085	68.6163	World
World	MAgPIE	Global-GHGPrice	Enteric Fermentation	Mt CH4/yr	2090	64.5099	World
World	MAgPIE	Global-GHGPrice	Enteric Fermentation	Mt CH4/yr	2095	62.8171	World
World	MAgPIE	Global-GHGPrice	Enteric Fermentation	Mt CH4/yr	2100	61.0816	World
World	MAgPIE	Global-GHGPrice	Rice	Mt CH4/yr	2005	21.9466	World
World	MAgPIE	Global-GHGPrice	Rice	Mt CH4/yr	2010	21.4506	World
World	MAgPIE	Global-GHGPrice	Rice	Mt CH4/yr	2015	20.4597	World
World	MAgPIE	Global-GHGPrice	Rice	Mt CH4/yr	2020	19.1755	World
World	MAgPIE	Global-GHGPrice	Rice	Mt CH4/yr	2025	12.2333	World
World	MAgPIE	Global-GHGPrice	Rice	Mt CH4/yr	2030	10.1828	World
World	MAgPIE	Global-GHGPrice	Rice	Mt CH4/yr	2035	8.2305	World
World	MAgPIE	Global-GHGPrice	Rice	Mt CH4/yr	2040	5.9991	World
World	MAgPIE	Global-GHGPrice	Rice	Mt CH4/yr	2045	4.1896	World
World	MAgPIE	Global-GHGPrice	Rice	Mt CH4/yr	2050	3.2128	World
World	MAgPIE	Global-GHGPrice	Rice	Mt CH4/yr	2055	2.9899	World
World	MAgPIE	Global-GHGPrice	Rice	Mt CH4/yr	2060	2.7698	World
World	MAgPIE	Global-GHGPrice	Rice	Mt CH4/yr	2065	2.6053	World
World	MAgPIE	Global-GHGPrice	Rice	Mt CH4/yr	2070	2.4027	World
World	MAgPIE	Global-GHGPrice	Rice	Mt CH4/yr	2075	2.2298	World
World	MAgPIE	Global-GHGPrice	Rice	Mt CH4/yr	2080	2.0949	World
World	MAgPIE	Global-GHGPrice	Rice	Mt CH4/yr	2085	1.9329	World
World	MAgPIE	Global-GHGPrice	Rice	Mt CH4/yr	2090	1.7862	World
World	MAgPIE	Global-GHGPrice	Rice	Mt CH4/yr	2095	1.6474	World
World	MAgPIE	Global-GHGPrice	Rice	Mt CH4/yr	2100	1.507	World
World	MAgPIE	Global-GHGPrice	Managed Peatland	Mt CH4/yr	2005	1.9571	World
World	MAgPIE	Global-GHGPrice	Managed Peatland	Mt CH4/yr	2010	1.9571	World
World	MAgPIE	Global-GHGPrice	Managed Peatland	Mt CH4/yr	2015	1.9571	World
World	MAgPIE	Global-GHGPrice	Managed Peatland	Mt CH4/yr	2020	1.9505	World
World	MAgPIE	Global-GHGPrice	Managed Peatland	Mt CH4/yr	2025	2.5098	World
World	MAgPIE	Global-GHGPrice	Managed Peatland	Mt CH4/yr	2030	2.6422	World
World	MAgPIE	Global-GHGPrice	Managed Peatland	Mt CH4/yr	2035	2.7211	World
World	MAgPIE	Global-GHGPrice	Managed Peatland	Mt CH4/yr	2040	2.8086	World
World	MAgPIE	Global-GHGPrice	Managed Peatland	Mt CH4/yr	2045	3.0216	World
World	MAgPIE	Global-GHGPrice	Managed Peatland	Mt CH4/yr	2050	3.0849	World
World	MAgPIE	Global-GHGPrice	Managed Peatland	Mt CH4/yr	2055	3.1262	World
World	MAgPIE	Global-GHGPrice	Managed Peatland	Mt CH4/yr	2060	3.1504	World
World	MAgPIE	Global-GHGPrice	Managed Peatland	Mt CH4/yr	2065	3.2008	World
World	MAgPIE	Global-GHGPrice	Managed Peatland	Mt CH4/yr	2070	3.2256	World
World	MAgPIE	Global-GHGPrice	Managed Peatland	Mt CH4/yr	2075	3.2465	World
World	MAgPIE	Global-GHGPrice	Managed Peatland	Mt CH4/yr	2080	3.2573	World
World	MAgPIE	Global-GHGPrice	Managed Peatland	Mt CH4/yr	2085	3.5878	World
World	MAgPIE	Global-GHGPrice	Managed Peatland	Mt CH4/yr	2090	3.6268	World
World	MAgPIE	Global-GHGPrice	Managed Peatland	Mt CH4/yr	2095	3.6418	World
World	MAgPIE	Global-GHGPrice	Managed Peatland	Mt CH4/yr	2100	3.6576	World
World	MAgPIE	Global-SustDemand	Animal Waste Management	Mt CH4/yr	2005	17.4194	World
World	MAgPIE	Global-SustDemand	Animal Waste Management	Mt CH4/yr	2010	19.1331	World
World	MAgPIE	Global-SustDemand	Animal Waste Management	Mt CH4/yr	2015	21.9168	World
World	MAgPIE	Global-SustDemand	Animal Waste Management	Mt CH4/yr	2020	23.8678	World
World	MAgPIE	Global-SustDemand	Animal Waste Management	Mt CH4/yr	2025	21.8238	World
World	MAgPIE	Global-SustDemand	Animal Waste Management	Mt CH4/yr	2030	20.5206	World
World	MAgPIE	Global-SustDemand	Animal Waste Management	Mt CH4/yr	2035	18.744	World
World	MAgPIE	Global-SustDemand	Animal Waste Management	Mt CH4/yr	2040	16.5995	World
World	MAgPIE	Global-SustDemand	Animal Waste Management	Mt CH4/yr	2045	13.3309	World
World	MAgPIE	Global-SustDemand	Animal Waste Management	Mt CH4/yr	2050	9.1351	World
World	MAgPIE	Global-SustDemand	Animal Waste Management	Mt CH4/yr	2055	9.1679	World
World	MAgPIE	Global-SustDemand	Animal Waste Management	Mt CH4/yr	2060	9.176	World
World	MAgPIE	Global-SustDemand	Animal Waste Management	Mt CH4/yr	2065	9.4006	World
World	MAgPIE	Global-SustDemand	Animal Waste Management	Mt CH4/yr	2070	9.2175	World
World	MAgPIE	Global-SustDemand	Animal Waste Management	Mt CH4/yr	2075	9.2937	World
World	MAgPIE	Global-SustDemand	Animal Waste Management	Mt CH4/yr	2080	9.1157	World
World	MAgPIE	Global-SustDemand	Animal Waste Management	Mt CH4/yr	2085	8.8935	World
World	MAgPIE	Global-SustDemand	Animal Waste Management	Mt CH4/yr	2090	8.7234	World
World	MAgPIE	Global-SustDemand	Animal Waste Management	Mt CH4/yr	2095	8.5786	World
World	MAgPIE	Global-SustDemand	Animal Waste Management	Mt CH4/yr	2100	8.0425	World
World	MAgPIE	Global-SustDemand	Enteric Fermentation	Mt CH4/yr	2005	119.098	World
World	MAgPIE	Global-SustDemand	Enteric Fermentation	Mt CH4/yr	2010	123.989	World
World	MAgPIE	Global-SustDemand	Enteric Fermentation	Mt CH4/yr	2015	143.347	World
World	MAgPIE	Global-SustDemand	Enteric Fermentation	Mt CH4/yr	2020	153.379	World
World	MAgPIE	Global-SustDemand	Enteric Fermentation	Mt CH4/yr	2025	137.825	World
World	MAgPIE	Global-SustDemand	Enteric Fermentation	Mt CH4/yr	2030	124.629	World
World	MAgPIE	Global-SustDemand	Enteric Fermentation	Mt CH4/yr	2035	105.805	World
World	MAgPIE	Global-SustDemand	Enteric Fermentation	Mt CH4/yr	2040	92.4394	World
World	MAgPIE	Global-SustDemand	Enteric Fermentation	Mt CH4/yr	2045	75.6271	World
World	MAgPIE	Global-SustDemand	Enteric Fermentation	Mt CH4/yr	2050	59.0107	World
World	MAgPIE	Global-SustDemand	Enteric Fermentation	Mt CH4/yr	2055	56.5784	World
World	MAgPIE	Global-SustDemand	Enteric Fermentation	Mt CH4/yr	2060	53.601	World
World	MAgPIE	Global-SustDemand	Enteric Fermentation	Mt CH4/yr	2065	51.2148	World
World	MAgPIE	Global-SustDemand	Enteric Fermentation	Mt CH4/yr	2070	49.198	World
World	MAgPIE	Global-SustDemand	Enteric Fermentation	Mt CH4/yr	2075	48.4345	World
World	MAgPIE	Global-SustDemand	Enteric Fermentation	Mt CH4/yr	2080	45.0964	World
World	MAgPIE	Global-SustDemand	Enteric Fermentation	Mt CH4/yr	2085	42.5525	World
World	MAgPIE	Global-SustDemand	Enteric Fermentation	Mt CH4/yr	2090	39.658	World
World	MAgPIE	Global-SustDemand	Enteric Fermentation	Mt CH4/yr	2095	37.2345	World
World	MAgPIE	Global-SustDemand	Enteric Fermentation	Mt CH4/yr	2100	35.5736	World
World	MAgPIE	Global-SustDemand	Rice	Mt CH4/yr	2005	21.9466	World
World	MAgPIE	Global-SustDemand	Rice	Mt CH4/yr	2010	21.4506	World
World	MAgPIE	Global-SustDemand	Rice	Mt CH4/yr	2015	20.4597	World
World	MAgPIE	Global-SustDemand	Rice	Mt CH4/yr	2020	19.1755	World
World	MAgPIE	Global-SustDemand	Rice	Mt CH4/yr	2025	17.3691	World
World	MAgPIE	Global-SustDemand	Rice	Mt CH4/yr	2030	16.0908	World
World	MAgPIE	Global-SustDemand	Rice	Mt CH4/yr	2035	14.8716	World
World	MAgPIE	Global-SustDemand	Rice	Mt CH4/yr	2040	13.9539	World
World	MAgPIE	Global-SustDemand	Rice	Mt CH4/yr	2045	13.6165	World
World	MAgPIE	Global-SustDemand	Rice	Mt CH4/yr	2050	13.7717	World
World	MAgPIE	Global-SustDemand	Rice	Mt CH4/yr	2055	13.4574	World
World	MAgPIE	Global-SustDemand	Rice	Mt CH4/yr	2060	12.951	World
World	MAgPIE	Global-SustDemand	Rice	Mt CH4/yr	2065	12.6927	World
World	MAgPIE	Global-SustDemand	Rice	Mt CH4/yr	2070	12.5315	World
World	MAgPIE	Global-SustDemand	Rice	Mt CH4/yr	2075	12.6994	World
World	MAgPIE	Global-SustDemand	Rice	Mt CH4/yr	2080	12.7555	World
World	MAgPIE	Global-SustDemand	Rice	Mt CH4/yr	2085	11.9037	World
World	MAgPIE	Global-SustDemand	Rice	Mt CH4/yr	2090	12.2224	World
World	MAgPIE	Global-SustDemand	Rice	Mt CH4/yr	2095	12.2908	World
World	MAgPIE	Global-SustDemand	Rice	Mt CH4/yr	2100	12.7696	World
World	MAgPIE	Global-SustDemand	Managed Peatland	Mt CH4/yr	2005	1.9571	World
World	MAgPIE	Global-SustDemand	Managed Peatland	Mt CH4/yr	2010	1.9571	World
World	MAgPIE	Global-SustDemand	Managed Peatland	Mt CH4/yr	2015	1.9571	World
World	MAgPIE	Global-SustDemand	Managed Peatland	Mt CH4/yr	2020	1.9505	World
World	MAgPIE	Global-SustDemand	Managed Peatland	Mt CH4/yr	2025	2.2871	World
World	MAgPIE	Global-SustDemand	Managed Peatland	Mt CH4/yr	2030	2.3821	World
World	MAgPIE	Global-SustDemand	Managed Peatland	Mt CH4/yr	2035	2.5412	World
World	MAgPIE	Global-SustDemand	Managed Peatland	Mt CH4/yr	2040	2.7626	World
World	MAgPIE	Global-SustDemand	Managed Peatland	Mt CH4/yr	2045	2.8128	World
World	MAgPIE	Global-SustDemand	Managed Peatland	Mt CH4/yr	2050	2.8799	World
World	MAgPIE	Global-SustDemand	Managed Peatland	Mt CH4/yr	2055	2.9236	World
World	MAgPIE	Global-SustDemand	Managed Peatland	Mt CH4/yr	2060	3.0012	World
World	MAgPIE	Global-SustDemand	Managed Peatland	Mt CH4/yr	2065	2.9907	World
World	MAgPIE	Global-SustDemand	Managed Peatland	Mt CH4/yr	2070	2.9582	World
World	MAgPIE	Global-SustDemand	Managed Peatland	Mt CH4/yr	2075	2.9515	World
World	MAgPIE	Global-SustDemand	Managed Peatland	Mt CH4/yr	2080	2.9476	World
World	MAgPIE	Global-SustDemand	Managed Peatland	Mt CH4/yr	2085	3.0728	World
World	MAgPIE	Global-SustDemand	Managed Peatland	Mt CH4/yr	2090	3.0934	World
World	MAgPIE	Global-SustDemand	Managed Peatland	Mt CH4/yr	2095	3.108	World
World	MAgPIE	Global-SustDemand	Managed Peatland	Mt CH4/yr	2100	3.1061	World
World	MAgPIE	Global-Inequality	Animal Waste Management	Mt CH4/yr	2005	17.4194	World
World	MAgPIE	Global-Inequality	Animal Waste Management	Mt CH4/yr	2010	19.1331	World
World	MAgPIE	Global-Inequality	Animal Waste Management	Mt CH4/yr	2015	21.9168	World
World	MAgPIE	Global-Inequality	Animal Waste Management	Mt CH4/yr	2020	23.8678	World
World	MAgPIE	Global-Inequality	Animal Waste Management	Mt CH4/yr	2025	23.947	World
World	MAgPIE	Global-Inequality	Animal Waste Management	Mt CH4/yr	2030	25.4718	World
World	MAgPIE	Global-Inequality	Animal Waste Management	Mt CH4/yr	2035	26.7729	World
World	MAgPIE	Global-Inequality	Animal Waste Management	Mt CH4/yr	2040	28.4247	World
World	MAgPIE	Global-Inequality	Animal Waste Management	Mt CH4/yr	2045	29.7698	World
World	MAgPIE	Global-Inequality	Animal Waste Management	Mt CH4/yr	2050	30.7578	World
World	MAgPIE	Global-Inequality	Animal Waste Management	Mt CH4/yr	2055	31.3843	World
World	MAgPIE	Global-Inequality	Animal Waste Management	Mt CH4/yr	2060	31.8274	World
World	MAgPIE	Global-Inequality	Animal Waste Management	Mt CH4/yr	2065	31.8274	World
World	MAgPIE	Global-Inequality	Animal Waste Management	Mt CH4/yr	2070	31.8187	World
World	MAgPIE	Global-Inequality	Animal Waste Management	Mt CH4/yr	2075	31.9938	World
World	MAgPIE	Global-Inequality	Animal Waste Management	Mt CH4/yr	2080	31.9382	World
World	MAgPIE	Global-Inequality	Animal Waste Management	Mt CH4/yr	2085	31.8045	World
World	MAgPIE	Global-Inequality	Animal Waste Management	Mt CH4/yr	2090	31.5113	World
World	MAgPIE	Global-Inequality	Animal Waste Management	Mt CH4/yr	2095	32.6433	World
World	MAgPIE	Global-Inequality	Animal Waste Management	Mt CH4/yr	2100	33.3365	World
World	MAgPIE	Global-Inequality	Enteric Fermentation	Mt CH4/yr	2005	119.098	World
World	MAgPIE	Global-Inequality	Enteric Fermentation	Mt CH4/yr	2010	123.989	World
World	MAgPIE	Global-Inequality	Enteric Fermentation	Mt CH4/yr	2015	143.347	World
World	MAgPIE	Global-Inequality	Enteric Fermentation	Mt CH4/yr	2020	153.379	World
World	MAgPIE	Global-Inequality	Enteric Fermentation	Mt CH4/yr	2025	154.448	World
World	MAgPIE	Global-Inequality	Enteric Fermentation	Mt CH4/yr	2030	159.388	World
World	MAgPIE	Global-Inequality	Enteric Fermentation	Mt CH4/yr	2035	160.901	World
World	MAgPIE	Global-Inequality	Enteric Fermentation	Mt CH4/yr	2040	162.251	World
World	MAgPIE	Global-Inequality	Enteric Fermentation	Mt CH4/yr	2045	160.627	World
World	MAgPIE	Global-Inequality	Enteric Fermentation	Mt CH4/yr	2050	156.761	World
World	MAgPIE	Global-Inequality	Enteric Fermentation	Mt CH4/yr	2055	147.778	World
World	MAgPIE	Global-Inequality	Enteric Fermentation	Mt CH4/yr	2060	140.434	World
World	MAgPIE	Global-Inequality	Enteric Fermentation	Mt CH4/yr	2065	132.226	World
World	MAgPIE	Global-Inequality	Enteric Fermentation	Mt CH4/yr	2070	126.613	World
World	MAgPIE	Global-Inequality	Enteric Fermentation	Mt CH4/yr	2075	121.91	World
World	MAgPIE	Global-Inequality	Enteric Fermentation	Mt CH4/yr	2080	117.433	World
World	MAgPIE	Global-Inequality	Enteric Fermentation	Mt CH4/yr	2085	112.596	World
World	MAgPIE	Global-Inequality	Enteric Fermentation	Mt CH4/yr	2090	108.117	World
World	MAgPIE	Global-Inequality	Enteric Fermentation	Mt CH4/yr	2095	107.626	World
World	MAgPIE	Global-Inequality	Enteric Fermentation	Mt CH4/yr	2100	106.273	World
World	MAgPIE	Global-Inequality	Rice	Mt CH4/yr	2005	21.9466	World
World	MAgPIE	Global-Inequality	Rice	Mt CH4/yr	2010	21.4506	World
World	MAgPIE	Global-Inequality	Rice	Mt CH4/yr	2015	20.4597	World
World	MAgPIE	Global-Inequality	Rice	Mt CH4/yr	2020	19.1755	World
World	MAgPIE	Global-Inequality	Rice	Mt CH4/yr	2025	18.165	World
World	MAgPIE	Global-Inequality	Rice	Mt CH4/yr	2030	17.4894	World
World	MAgPIE	Global-Inequality	Rice	Mt CH4/yr	2035	17.0418	World
World	MAgPIE	Global-Inequality	Rice	Mt CH4/yr	2040	16.4928	World
World	MAgPIE	Global-Inequality	Rice	Mt CH4/yr	2045	15.476	World
World	MAgPIE	Global-Inequality	Rice	Mt CH4/yr	2050	15.5905	World
World	MAgPIE	Global-Inequality	Rice	Mt CH4/yr	2055	15.5107	World
World	MAgPIE	Global-Inequality	Rice	Mt CH4/yr	2060	14.5765	World
World	MAgPIE	Global-Inequality	Rice	Mt CH4/yr	2065	14.5442	World
World	MAgPIE	Global-Inequality	Rice	Mt CH4/yr	2070	14.3025	World
World	MAgPIE	Global-Inequality	Rice	Mt CH4/yr	2075	14.1642	World
World	MAgPIE	Global-Inequality	Rice	Mt CH4/yr	2080	14.3168	World
World	MAgPIE	Global-Inequality	Rice	Mt CH4/yr	2085	14.43	World
World	MAgPIE	Global-Inequality	Rice	Mt CH4/yr	2090	14.3803	World
World	MAgPIE	Global-Inequality	Rice	Mt CH4/yr	2095	14.4961	World
World	MAgPIE	Global-Inequality	Rice	Mt CH4/yr	2100	14.023	World
World	MAgPIE	Global-Inequality	Managed Peatland	Mt CH4/yr	2005	1.9571	World
World	MAgPIE	Global-Inequality	Managed Peatland	Mt CH4/yr	2010	1.9571	World
World	MAgPIE	Global-Inequality	Managed Peatland	Mt CH4/yr	2015	1.9571	World
World	MAgPIE	Global-Inequality	Managed Peatland	Mt CH4/yr	2020	1.9505	World
World	MAgPIE	Global-Inequality	Managed Peatland	Mt CH4/yr	2025	2.2562	World
World	MAgPIE	Global-Inequality	Managed Peatland	Mt CH4/yr	2030	2.3061	World
World	MAgPIE	Global-Inequality	Managed Peatland	Mt CH4/yr	2035	2.389	World
World	MAgPIE	Global-Inequality	Managed Peatland	Mt CH4/yr	2040	2.4645	World
World	MAgPIE	Global-Inequality	Managed Peatland	Mt CH4/yr	2045	2.5653	World
World	MAgPIE	Global-Inequality	Managed Peatland	Mt CH4/yr	2050	2.6695	World
World	MAgPIE	Global-Inequality	Managed Peatland	Mt CH4/yr	2055	2.7034	World
World	MAgPIE	Global-Inequality	Managed Peatland	Mt CH4/yr	2060	2.7185	World
World	MAgPIE	Global-Inequality	Managed Peatland	Mt CH4/yr	2065	2.7429	World
World	MAgPIE	Global-Inequality	Managed Peatland	Mt CH4/yr	2070	2.7678	World
World	MAgPIE	Global-Inequality	Managed Peatland	Mt CH4/yr	2075	2.7839	World
World	MAgPIE	Global-Inequality	Managed Peatland	Mt CH4/yr	2080	2.7978	World
World	MAgPIE	Global-Inequality	Managed Peatland	Mt CH4/yr	2085	2.9379	World
World	MAgPIE	Global-Inequality	Managed Peatland	Mt CH4/yr	2090	2.9626	World
World	MAgPIE	Global-Inequality	Managed Peatland	Mt CH4/yr	2095	2.9833	World
World	MAgPIE	Global-Inequality	Managed Peatland	Mt CH4/yr	2100	3.0057	World
World	MAgPIE	Global-Sustainability	Animal Waste Management	Mt CH4/yr	2005	17.4194	World
World	MAgPIE	Global-Sustainability	Animal Waste Management	Mt CH4/yr	2010	19.1331	World
World	MAgPIE	Global-Sustainability	Animal Waste Management	Mt CH4/yr	2015	21.9168	World
World	MAgPIE	Global-Sustainability	Animal Waste Management	Mt CH4/yr	2020	23.8678	World
World	MAgPIE	Global-Sustainability	Animal Waste Management	Mt CH4/yr	2025	17.3686	World
World	MAgPIE	Global-Sustainability	Animal Waste Management	Mt CH4/yr	2030	15.5515	World
World	MAgPIE	Global-Sustainability	Animal Waste Management	Mt CH4/yr	2035	12.8301	World
World	MAgPIE	Global-Sustainability	Animal Waste Management	Mt CH4/yr	2040	10.6587	World
World	MAgPIE	Global-Sustainability	Animal Waste Management	Mt CH4/yr	2045	8.057	World
World	MAgPIE	Global-Sustainability	Animal Waste Management	Mt CH4/yr	2050	5.3156	World
World	MAgPIE	Global-Sustainability	Animal Waste Management	Mt CH4/yr	2055	5.3445	World
World	MAgPIE	Global-Sustainability	Animal Waste Management	Mt CH4/yr	2060	5.361	World
World	MAgPIE	Global-Sustainability	Animal Waste Management	Mt CH4/yr	2065	5.3445	World
World	MAgPIE	Global-Sustainability	Animal Waste Management	Mt CH4/yr	2070	5.2512	World
World	MAgPIE	Global-Sustainability	Animal Waste Management	Mt CH4/yr	2075	5.0498	World
World	MAgPIE	Global-Sustainability	Animal Waste Management	Mt CH4/yr	2080	4.9096	World
World	MAgPIE	Global-Sustainability	Animal Waste Management	Mt CH4/yr	2085	4.6569	World
World	MAgPIE	Global-Sustainability	Animal Waste Management	Mt CH4/yr	2090	4.4277	World
World	MAgPIE	Global-Sustainability	Animal Waste Management	Mt CH4/yr	2095	4.1963	World
World	MAgPIE	Global-Sustainability	Animal Waste Management	Mt CH4/yr	2100	3.9846	World
World	MAgPIE	Global-Sustainability	Enteric Fermentation	Mt CH4/yr	2005	119.098	World
World	MAgPIE	Global-Sustainability	Enteric Fermentation	Mt CH4/yr	2010	123.989	World
World	MAgPIE	Global-Sustainability	Enteric Fermentation	Mt CH4/yr	2015	143.347	World
World	MAgPIE	Global-Sustainability	Enteric Fermentation	Mt CH4/yr	2020	153.379	World
World	MAgPIE	Global-Sustainability	Enteric Fermentation	Mt CH4/yr	2025	120.17	World
World	MAgPIE	Global-Sustainability	Enteric Fermentation	Mt CH4/yr	2030	101.491	World
World	MAgPIE	Global-Sustainability	Enteric Fermentation	Mt CH4/yr	2035	77.333	World
World	MAgPIE	Global-Sustainability	Enteric Fermentation	Mt CH4/yr	2040	57.1847	World
World	MAgPIE	Global-Sustainability	Enteric Fermentation	Mt CH4/yr	2045	39.209	World
World	MAgPIE	Global-Sustainability	Enteric Fermentation	Mt CH4/yr	2050	23.7084	World
World	MAgPIE	Global-Sustainability	Enteric Fermentation	Mt CH4/yr	2055	22.8489	World
World	MAgPIE	Global-Sustainability	Enteric Fermentation	Mt CH4/yr	2060	21.702	World
World	MAgPIE	Global-Sustainability	Enteric Fermentation	Mt CH4/yr	2065	20.3782	World
World	MAgPIE	Global-Sustainability	Enteric Fermentation	Mt CH4/yr	2070	19.2317	World
World	MAgPIE	Global-Sustainability	Enteric Fermentation	Mt CH4/yr	2075	18.0947	World
World	MAgPIE	Global-Sustainability	Enteric Fermentation	Mt CH4/yr	2080	17.037	World
World	MAgPIE	Global-Sustainability	Enteric Fermentation	Mt CH4/yr	2085	15.826	World
World	MAgPIE	Global-Sustainability	Enteric Fermentation	Mt CH4/yr	2090	14.7292	World
World	MAgPIE	Global-Sustainability	Enteric Fermentation	Mt CH4/yr	2095	13.5282	World
World	MAgPIE	Global-Sustainability	Enteric Fermentation	Mt CH4/yr	2100	12.5389	World
World	MAgPIE	Global-Sustainability	Rice	Mt CH4/yr	2005	21.9466	World
World	MAgPIE	Global-Sustainability	Rice	Mt CH4/yr	2010	21.4506	World
World	MAgPIE	Global-Sustainability	Rice	Mt CH4/yr	2015	20.4597	World
World	MAgPIE	Global-Sustainability	Rice	Mt CH4/yr	2020	19.1755	World
World	MAgPIE	Global-Sustainability	Rice	Mt CH4/yr	2025	11.7885	World
World	MAgPIE	Global-Sustainability	Rice	Mt CH4/yr	2030	9.2362	World
World	MAgPIE	Global-Sustainability	Rice	Mt CH4/yr	2035	6.9628	World
World	MAgPIE	Global-Sustainability	Rice	Mt CH4/yr	2040	4.9172	World
World	MAgPIE	Global-Sustainability	Rice	Mt CH4/yr	2045	3.4355	World
World	MAgPIE	Global-Sustainability	Rice	Mt CH4/yr	2050	2.6001	World
World	MAgPIE	Global-Sustainability	Rice	Mt CH4/yr	2055	2.536	World
World	MAgPIE	Global-Sustainability	Rice	Mt CH4/yr	2060	2.403	World
World	MAgPIE	Global-Sustainability	Rice	Mt CH4/yr	2065	2.2328	World
World	MAgPIE	Global-Sustainability	Rice	Mt CH4/yr	2070	2.0549	World
World	MAgPIE	Global-Sustainability	Rice	Mt CH4/yr	2075	1.8993	World
World	MAgPIE	Global-Sustainability	Rice	Mt CH4/yr	2080	1.7423	World
World	MAgPIE	Global-Sustainability	Rice	Mt CH4/yr	2085	1.6014	World
World	MAgPIE	Global-Sustainability	Rice	Mt CH4/yr	2090	1.4225	World
World	MAgPIE	Global-Sustainability	Rice	Mt CH4/yr	2095	1.2726	World
World	MAgPIE	Global-Sustainability	Rice	Mt CH4/yr	2100	1.1087	World
World	MAgPIE	Global-Sustainability	Managed Peatland	Mt CH4/yr	2005	1.9571	World
World	MAgPIE	Global-Sustainability	Managed Peatland	Mt CH4/yr	2010	1.9571	World
World	MAgPIE	Global-Sustainability	Managed Peatland	Mt CH4/yr	2015	1.9571	World
World	MAgPIE	Global-Sustainability	Managed Peatland	Mt CH4/yr	2020	1.9505	World
World	MAgPIE	Global-Sustainability	Managed Peatland	Mt CH4/yr	2025	2.5529	World
World	MAgPIE	Global-Sustainability	Managed Peatland	Mt CH4/yr	2030	2.7995	World
World	MAgPIE	Global-Sustainability	Managed Peatland	Mt CH4/yr	2035	2.9771	World
World	MAgPIE	Global-Sustainability	Managed Peatland	Mt CH4/yr	2040	3.2039	World
World	MAgPIE	Global-Sustainability	Managed Peatland	Mt CH4/yr	2045	3.2884	World
World	MAgPIE	Global-Sustainability	Managed Peatland	Mt CH4/yr	2050	3.41	World
World	MAgPIE	Global-Sustainability	Managed Peatland	Mt CH4/yr	2055	3.4757	World
World	MAgPIE	Global-Sustainability	Managed Peatland	Mt CH4/yr	2060	3.4869	World
World	MAgPIE	Global-Sustainability	Managed Peatland	Mt CH4/yr	2065	3.4734	World
World	MAgPIE	Global-Sustainability	Managed Peatland	Mt CH4/yr	2070	3.5916	World
World	MAgPIE	Global-Sustainability	Managed Peatland	Mt CH4/yr	2075	3.6166	World
World	MAgPIE	Global-Sustainability	Managed Peatland	Mt CH4/yr	2080	3.7133	World
World	MAgPIE	Global-Sustainability	Managed Peatland	Mt CH4/yr	2085	4.1226	World
World	MAgPIE	Global-Sustainability	Managed Peatland	Mt CH4/yr	2090	4.1496	World
World	MAgPIE	Global-Sustainability	Managed Peatland	Mt CH4/yr	2095	4.1999	World
World	MAgPIE	Global-Sustainability	Managed Peatland	Mt CH4/yr	2100	4.2418	World

## Sheet: Fig7c
region	model	scenario	variable	unit	period	value	region_class
World	MAgPIE	Global-EnvirProt	Agricultural Soils	Mt N2O/yr	2005	5.3154	World
World	MAgPIE	Global-EnvirProt	Agricultural Soils	Mt N2O/yr	2010	5.819	World
World	MAgPIE	Global-EnvirProt	Agricultural Soils	Mt N2O/yr	2015	6.6386	World
World	MAgPIE	Global-EnvirProt	Agricultural Soils	Mt N2O/yr	2020	7.1655	World
World	MAgPIE	Global-EnvirProt	Agricultural Soils	Mt N2O/yr	2025	6.7337	World
World	MAgPIE	Global-EnvirProt	Agricultural Soils	Mt N2O/yr	2030	6.8429	World
World	MAgPIE	Global-EnvirProt	Agricultural Soils	Mt N2O/yr	2035	6.798	World
World	MAgPIE	Global-EnvirProt	Agricultural Soils	Mt N2O/yr	2040	6.781	World
World	MAgPIE	Global-EnvirProt	Agricultural Soils	Mt N2O/yr	2045	6.7564	World
World	MAgPIE	Global-EnvirProt	Agricultural Soils	Mt N2O/yr	2050	6.6551	World
World	MAgPIE	Global-EnvirProt	Agricultural Soils	Mt N2O/yr	2055	6.609	World
World	MAgPIE	Global-EnvirProt	Agricultural Soils	Mt N2O/yr	2060	6.54	World
World	MAgPIE	Global-EnvirProt	Agricultural Soils	Mt N2O/yr	2065	6.4394	World
World	MAgPIE	Global-EnvirProt	Agricultural Soils	Mt N2O/yr	2070	6.3507	World
World	MAgPIE	Global-EnvirProt	Agricultural Soils	Mt N2O/yr	2075	6.2561	World
World	MAgPIE	Global-EnvirProt	Agricultural Soils	Mt N2O/yr	2080	6.1058	World
World	MAgPIE	Global-EnvirProt	Agricultural Soils	Mt N2O/yr	2085	5.9512	World
World	MAgPIE	Global-EnvirProt	Agricultural Soils	Mt N2O/yr	2090	5.7988	World
World	MAgPIE	Global-EnvirProt	Agricultural Soils	Mt N2O/yr	2095	5.7568	World
World	MAgPIE	Global-EnvirProt	Agricultural Soils	Mt N2O/yr	2100	5.7192	World
World	MAgPIE	Global-EnvirProt	Animal Waste Management	Mt N2O/yr	2005	1.537	World
World	MAgPIE	Global-EnvirProt	Animal Waste Management	Mt N2O/yr	2010	1.7436	World
World	MAgPIE	Global-EnvirProt	Animal Waste Management	Mt N2O/yr	2015	1.7891	World
World	MAgPIE	Global-EnvirProt	Animal Waste Management	Mt N2O/yr	2020	1.7391	World
World	MAgPIE	Global-EnvirProt	Animal Waste Management	Mt N2O/yr	2025	1.5918	World
World	MAgPIE	Global-EnvirProt	Animal Waste Management	Mt N2O/yr	2030	1.5669	World
World	MAgPIE	Global-EnvirProt	Animal Waste Management	Mt N2O/yr	2035	1.5048	World
World	MAgPIE	Global-EnvirProt	Animal Waste Management	Mt N2O/yr	2040	1.4214	World
World	MAgPIE	Global-EnvirProt	Animal Waste Management	Mt N2O/yr	2045	1.3089	World
World	MAgPIE	Global-EnvirProt	Animal Waste Management	Mt N2O/yr	2050	1.179	World
World	MAgPIE	Global-EnvirProt	Animal Waste Management	Mt N2O/yr	2055	1.1294	World
World	MAgPIE	Global-EnvirProt	Animal Waste Management	Mt N2O/yr	2060	1.0714	World
World	MAgPIE	Global-EnvirProt	Animal Waste Management	Mt N2O/yr	2065	1.0069	World
World	MAgPIE	Global-EnvirProt	Animal Waste Management	Mt N2O/yr	2070	0.9367	World
World	MAgPIE	Global-EnvirProt	Animal Waste Management	Mt N2O/yr	2075	0.8478	World
World	MAgPIE	Global-EnvirProt	Animal Waste Management	Mt N2O/yr	2080	0.7599	World
World	MAgPIE	Global-EnvirProt	Animal Waste Management	Mt N2O/yr	2085	0.6709	World
World	MAgPIE	Global-EnvirProt	Animal Waste Management	Mt N2O/yr	2090	0.5804	World
World	MAgPIE	Global-EnvirProt	Animal Waste Management	Mt N2O/yr	2095	0.4921	World
World	MAgPIE	Global-EnvirProt	Animal Waste Management	Mt N2O/yr	2100	0.4023	World
World	MAgPIE	Global-EnvirProt	Managed Peatland	Mt N2O/yr	2005	0.3784	World
World	MAgPIE	Global-EnvirProt	Managed Peatland	Mt N2O/yr	2010	0.3784	World
World	MAgPIE	Global-EnvirProt	Managed Peatland	Mt N2O/yr	2015	0.3784	World
World	MAgPIE	Global-EnvirProt	Managed Peatland	Mt N2O/yr	2020	0.3721	World
World	MAgPIE	Global-EnvirProt	Managed Peatland	Mt N2O/yr	2025	0.3053	World
World	MAgPIE	Global-EnvirProt	Managed Peatland	Mt N2O/yr	2030	0.3031	World
World	MAgPIE	Global-EnvirProt	Managed Peatland	Mt N2O/yr	2035	0.3016	World
World	MAgPIE	Global-EnvirProt	Managed Peatland	Mt N2O/yr	2040	0.2953	World
World	MAgPIE	Global-EnvirProt	Managed Peatland	Mt N2O/yr	2045	0.2992	World
World	MAgPIE	Global-EnvirProt	Managed Peatland	Mt N2O/yr	2050	0.2979	World
World	MAgPIE	Global-EnvirProt	Managed Peatland	Mt N2O/yr	2055	0.3014	World
World	MAgPIE	Global-EnvirProt	Managed Peatland	Mt N2O/yr	2060	0.3032	World
World	MAgPIE	Global-EnvirProt	Managed Peatland	Mt N2O/yr	2065	0.3088	World
World	MAgPIE	Global-EnvirProt	Managed Peatland	Mt N2O/yr	2070	0.3133	World
World	MAgPIE	Global-EnvirProt	Managed Peatland	Mt N2O/yr	2075	0.3139	World
World	MAgPIE	Global-EnvirProt	Managed Peatland	Mt N2O/yr	2080	0.3143	World
World	MAgPIE	Global-EnvirProt	Managed Peatland	Mt N2O/yr	2085	0.3134	World
World	MAgPIE	Global-EnvirProt	Managed Peatland	Mt N2O/yr	2090	0.314	World
World	MAgPIE	Global-EnvirProt	Managed Peatland	Mt N2O/yr	2095	0.316	World
World	MAgPIE	Global-EnvirProt	Managed Peatland	Mt N2O/yr	2100	0.3162	World
World	MAgPIE	Global-GHGPrice	Agricultural Soils	Mt N2O/yr	2005	5.3154	World
World	MAgPIE	Global-GHGPrice	Agricultural Soils	Mt N2O/yr	2010	5.819	World
World	MAgPIE	Global-GHGPrice	Agricultural Soils	Mt N2O/yr	2015	6.6386	World
World	MAgPIE	Global-GHGPrice	Agricultural Soils	Mt N2O/yr	2020	7.1655	World
World	MAgPIE	Global-GHGPrice	Agricultural Soils	Mt N2O/yr	2025	6.3395	World
World	MAgPIE	Global-GHGPrice	Agricultural Soils	Mt N2O/yr	2030	6.326	World
World	MAgPIE	Global-GHGPrice	Agricultural Soils	Mt N2O/yr	2035	6.1229	World
World	MAgPIE	Global-GHGPrice	Agricultural Soils	Mt N2O/yr	2040	5.7855	World
World	MAgPIE	Global-GHGPrice	Agricultural Soils	Mt N2O/yr	2045	5.5555	World
World	MAgPIE	Global-GHGPrice	Agricultural Soils	Mt N2O/yr	2050	5.3937	World
World	MAgPIE	Global-GHGPrice	Agricultural Soils	Mt N2O/yr	2055	5.4087	World
World	MAgPIE	Global-GHGPrice	Agricultural Soils	Mt N2O/yr	2060	5.4082	World
World	MAgPIE	Global-GHGPrice	Agricultural Soils	Mt N2O/yr	2065	5.3547	World
World	MAgPIE	Global-GHGPrice	Agricultural Soils	Mt N2O/yr	2070	5.2588	World
World	MAgPIE	Global-GHGPrice	Agricultural Soils	Mt N2O/yr	2075	5.158	World
World	MAgPIE	Global-GHGPrice	Agricultural Soils	Mt N2O/yr	2080	5.0252	World
World	MAgPIE	Global-GHGPrice	Agricultural Soils	Mt N2O/yr	2085	4.8629	World
World	MAgPIE	Global-GHGPrice	Agricultural Soils	Mt N2O/yr	2090	4.696	World
World	MAgPIE	Global-GHGPrice	Agricultural Soils	Mt N2O/yr	2095	4.6025	World
World	MAgPIE	Global-GHGPrice	Agricultural Soils	Mt N2O/yr	2100	4.5065	World
World	MAgPIE	Global-GHGPrice	Animal Waste Management	Mt N2O/yr	2005	1.537	World
World	MAgPIE	Global-GHGPrice	Animal Waste Management	Mt N2O/yr	2010	1.7436	World
World	MAgPIE	Global-GHGPrice	Animal Waste Management	Mt N2O/yr	2015	1.7891	World
World	MAgPIE	Global-GHGPrice	Animal Waste Management	Mt N2O/yr	2020	1.7391	World
World	MAgPIE	Global-GHGPrice	Animal Waste Management	Mt N2O/yr	2025	1.5296	World
World	MAgPIE	Global-GHGPrice	Animal Waste Management	Mt N2O/yr	2030	1.5093	World
World	MAgPIE	Global-GHGPrice	Animal Waste Management	Mt N2O/yr	2035	1.4411	World
World	MAgPIE	Global-GHGPrice	Animal Waste Management	Mt N2O/yr	2040	1.33	World
World	MAgPIE	Global-GHGPrice	Animal Waste Management	Mt N2O/yr	2045	1.2362	World
World	MAgPIE	Global-GHGPrice	Animal Waste Management	Mt N2O/yr	2050	1.1518	World
World	MAgPIE	Global-GHGPrice	Animal Waste Management	Mt N2O/yr	2055	1.1125	World
World	MAgPIE	Global-GHGPrice	Animal Waste Management	Mt N2O/yr	2060	1.0673	World
World	MAgPIE	Global-GHGPrice	Animal Waste Management	Mt N2O/yr	2065	1.0172	World
World	MAgPIE	Global-GHGPrice	Animal Waste Management	Mt N2O/yr	2070	0.9636	World
World	MAgPIE	Global-GHGPrice	Animal Waste Management	Mt N2O/yr	2075	0.8993	World
World	MAgPIE	Global-GHGPrice	Animal Waste Management	Mt N2O/yr	2080	0.8333	World
World	MAgPIE	Global-GHGPrice	Animal Waste Management	Mt N2O/yr	2085	0.7673	World
World	MAgPIE	Global-GHGPrice	Animal Waste Management	Mt N2O/yr	2090	0.7	World
World	MAgPIE	Global-GHGPrice	Animal Waste Management	Mt N2O/yr	2095	0.635	World
World	MAgPIE	Global-GHGPrice	Animal Waste Management	Mt N2O/yr	2100	0.571	World
World	MAgPIE	Global-GHGPrice	Managed Peatland	Mt N2O/yr	2005	0.3784	World
World	MAgPIE	Global-GHGPrice	Managed Peatland	Mt N2O/yr	2010	0.3784	World
World	MAgPIE	Global-GHGPrice	Managed Peatland	Mt N2O/yr	2015	0.3784	World
World	MAgPIE	Global-GHGPrice	Managed Peatland	Mt N2O/yr	2020	0.3721	World
World	MAgPIE	Global-GHGPrice	Managed Peatland	Mt N2O/yr	2025	0.2031	World
World	MAgPIE	Global-GHGPrice	Managed Peatland	Mt N2O/yr	2030	0.1864	World
World	MAgPIE	Global-GHGPrice	Managed Peatland	Mt N2O/yr	2035	0.1723	World
World	MAgPIE	Global-GHGPrice	Managed Peatland	Mt N2O/yr	2040	0.1468	World
World	MAgPIE	Global-GHGPrice	Managed Peatland	Mt N2O/yr	2045	0.1126	World
World	MAgPIE	Global-GHGPrice	Managed Peatland	Mt N2O/yr	2050	0.107	World
World	MAgPIE	Global-GHGPrice	Managed Peatland	Mt N2O/yr	2055	0.1045	World
World	MAgPIE	Global-GHGPrice	Managed Peatland	Mt N2O/yr	2060	0.1031	World
World	MAgPIE	Global-GHGPrice	Managed Peatland	Mt N2O/yr	2065	0.0994	World
World	MAgPIE	Global-GHGPrice	Managed Peatland	Mt N2O/yr	2070	0.0973	World
World	MAgPIE	Global-GHGPrice	Managed Peatland	Mt N2O/yr	2075	0.0955	World
World	MAgPIE	Global-GHGPrice	Managed Peatland	Mt N2O/yr	2080	0.0946	World
World	MAgPIE	Global-GHGPrice	Managed Peatland	Mt N2O/yr	2085	0.0909	World
World	MAgPIE	Global-GHGPrice	Managed Peatland	Mt N2O/yr	2090	0.0882	World
World	MAgPIE	Global-GHGPrice	Managed Peatland	Mt N2O/yr	2095	0.0867	World
World	MAgPIE	Global-GHGPrice	Managed Peatland	Mt N2O/yr	2100	0.0848	World
World	MAgPIE	Global-SustDemand	Agricultural Soils	Mt N2O/yr	2005	5.3154	World
World	MAgPIE	Global-SustDemand	Agricultural Soils	Mt N2O/yr	2010	5.819	World
World	MAgPIE	Global-SustDemand	Agricultural Soils	Mt N2O/yr	2015	6.6386	World
World	MAgPIE	Global-SustDemand	Agricultural Soils	Mt N2O/yr	2020	7.1655	World
World	MAgPIE	Global-SustDemand	Agricultural Soils	Mt N2O/yr	2025	6.3728	World
World	MAgPIE	Global-SustDemand	Agricultural Soils	Mt N2O/yr	2030	5.9187	World
World	MAgPIE	Global-SustDemand	Agricultural Soils	Mt N2O/yr	2035	5.3655	World
World	MAgPIE	Global-SustDemand	Agricultural Soils	Mt N2O/yr	2040	4.9266	World
World	MAgPIE	Global-SustDemand	Agricultural Soils	Mt N2O/yr	2045	4.4482	World
World	MAgPIE	Global-SustDemand	Agricultural Soils	Mt N2O/yr	2050	3.9906	World
World	MAgPIE	Global-SustDemand	Agricultural Soils	Mt N2O/yr	2055	4.0506	World
World	MAgPIE	Global-SustDemand	Agricultural Soils	Mt N2O/yr	2060	4.0954	World
World	MAgPIE	Global-SustDemand	Agricultural Soils	Mt N2O/yr	2065	4.0856	World
World	MAgPIE	Global-SustDemand	Agricultural Soils	Mt N2O/yr	2070	3.9963	World
World	MAgPIE	Global-SustDemand	Agricultural Soils	Mt N2O/yr	2075	3.9338	World
World	MAgPIE	Global-SustDemand	Agricultural Soils	Mt N2O/yr	2080	3.7714	World
World	MAgPIE	Global-SustDemand	Agricultural Soils	Mt N2O/yr	2085	3.6264	World
World	MAgPIE	Global-SustDemand	Agricultural Soils	Mt N2O/yr	2090	3.4614	World
World	MAgPIE	Global-SustDemand	Agricultural Soils	Mt N2O/yr	2095	3.303	World
World	MAgPIE	Global-SustDemand	Agricultural Soils	Mt N2O/yr	2100	3.1329	World
World	MAgPIE	Global-SustDemand	Animal Waste Management	Mt N2O/yr	2005	1.537	World
World	MAgPIE	Global-SustDemand	Animal Waste Management	Mt N2O/yr	2010	1.7436	World
World	MAgPIE	Global-SustDemand	Animal Waste Management	Mt N2O/yr	2015	1.7891	World
World	MAgPIE	Global-SustDemand	Animal Waste Management	Mt N2O/yr	2020	1.7391	World
World	MAgPIE	Global-SustDemand	Animal Waste Management	Mt N2O/yr	2025	1.5018	World
World	MAgPIE	Global-SustDemand	Animal Waste Management	Mt N2O/yr	2030	1.3666	World
World	MAgPIE	Global-SustDemand	Animal Waste Management	Mt N2O/yr	2035	1.2074	World
World	MAgPIE	Global-SustDemand	Animal Waste Management	Mt N2O/yr	2040	1.0152	World
World	MAgPIE	Global-SustDemand	Animal Waste Management	Mt N2O/yr	2045	0.7916	World
World	MAgPIE	Global-SustDemand	Animal Waste Management	Mt N2O/yr	2050	0.5613	World
World	MAgPIE	Global-SustDemand	Animal Waste Management	Mt N2O/yr	2055	0.5251	World
World	MAgPIE	Global-SustDemand	Animal Waste Management	Mt N2O/yr	2060	0.4844	World
World	MAgPIE	Global-SustDemand	Animal Waste Management	Mt N2O/yr	2065	0.4517	World
World	MAgPIE	Global-SustDemand	Animal Waste Management	Mt N2O/yr	2070	0.4148	World
World	MAgPIE	Global-SustDemand	Animal Waste Management	Mt N2O/yr	2075	0.3784	World
World	MAgPIE	Global-SustDemand	Animal Waste Management	Mt N2O/yr	2080	0.3443	World
World	MAgPIE	Global-SustDemand	Animal Waste Management	Mt N2O/yr	2085	0.3112	World
World	MAgPIE	Global-SustDemand	Animal Waste Management	Mt N2O/yr	2090	0.2783	World
World	MAgPIE	Global-SustDemand	Animal Waste Management	Mt N2O/yr	2095	0.2485	World
World	MAgPIE	Global-SustDemand	Animal Waste Management	Mt N2O/yr	2100	0.2157	World
World	MAgPIE	Global-SustDemand	Managed Peatland	Mt N2O/yr	2005	0.3784	World
World	MAgPIE	Global-SustDemand	Managed Peatland	Mt N2O/yr	2010	0.3784	World
World	MAgPIE	Global-SustDemand	Managed Peatland	Mt N2O/yr	2015	0.3784	World
World	MAgPIE	Global-SustDemand	Managed Peatland	Mt N2O/yr	2020	0.3721	World
World	MAgPIE	Global-SustDemand	Managed Peatland	Mt N2O/yr	2025	0.3069	World
World	MAgPIE	Global-SustDemand	Managed Peatland	Mt N2O/yr	2030	0.3021	World
World	MAgPIE	Global-SustDemand	Managed Peatland	Mt N2O/yr	2035	0.2929	World
World	MAgPIE	Global-SustDemand	Managed Peatland	Mt N2O/yr	2040	0.2823	World
World	MAgPIE	Global-SustDemand	Managed Peatland	Mt N2O/yr	2045	0.2797	World
World	MAgPIE	Global-SustDemand	Managed Peatland	Mt N2O/yr	2050	0.2803	World
World	MAgPIE	Global-SustDemand	Managed Peatland	Mt N2O/yr	2055	0.2794	World
World	MAgPIE	Global-SustDemand	Managed Peatland	Mt N2O/yr	2060	0.2791	World
World	MAgPIE	Global-SustDemand	Managed Peatland	Mt N2O/yr	2065	0.2797	World
World	MAgPIE	Global-SustDemand	Managed Peatland	Mt N2O/yr	2070	0.2793	World
World	MAgPIE	Global-SustDemand	Managed Peatland	Mt N2O/yr	2075	0.2795	World
World	MAgPIE	Global-SustDemand	Managed Peatland	Mt N2O/yr	2080	0.2796	World
World	MAgPIE	Global-SustDemand	Managed Peatland	Mt N2O/yr	2085	0.2778	World
World	MAgPIE	Global-SustDemand	Managed Peatland	Mt N2O/yr	2090	0.2765	World
World	MAgPIE	Global-SustDemand	Managed Peatland	Mt N2O/yr	2095	0.2756	World
World	MAgPIE	Global-SustDemand	Managed Peatland	Mt N2O/yr	2100	0.2755	World
World	MAgPIE	Global-Inequality	Agricultural Soils	Mt N2O/yr	2005	5.3154	World
World	MAgPIE	Global-Inequality	Agricultural Soils	Mt N2O/yr	2010	5.819	World
World	MAgPIE	Global-Inequality	Agricultural Soils	Mt N2O/yr	2015	6.6386	World
World	MAgPIE	Global-Inequality	Agricultural Soils	Mt N2O/yr	2020	7.1655	World
World	MAgPIE	Global-Inequality	Agricultural Soils	Mt N2O/yr	2025	6.9423	World
World	MAgPIE	Global-Inequality	Agricultural Soils	Mt N2O/yr	2030	7.1313	World
World	MAgPIE	Global-Inequality	Agricultural Soils	Mt N2O/yr	2035	7.2045	World
World	MAgPIE	Global-Inequality	Agricultural Soils	Mt N2O/yr	2040	7.2485	World
World	MAgPIE	Global-Inequality	Agricultural Soils	Mt N2O/yr	2045	7.2657	World
World	MAgPIE	Global-Inequality	Agricultural Soils	Mt N2O/yr	2050	7.2431	World
World	MAgPIE	Global-Inequality	Agricultural Soils	Mt N2O/yr	2055	7.2068	World
World	MAgPIE	Global-Inequality	Agricultural Soils	Mt N2O/yr	2060	7.1634	World
World	MAgPIE	Global-Inequality	Agricultural Soils	Mt N2O/yr	2065	7.0934	World
World	MAgPIE	Global-Inequality	Agricultural Soils	Mt N2O/yr	2070	7.0566	World
World	MAgPIE	Global-Inequality	Agricultural Soils	Mt N2O/yr	2075	6.9908	World
World	MAgPIE	Global-Inequality	Agricultural Soils	Mt N2O/yr	2080	6.8604	World
World	MAgPIE	Global-Inequality	Agricultural Soils	Mt N2O/yr	2085	6.7071	World
World	MAgPIE	Global-Inequality	Agricultural Soils	Mt N2O/yr	2090	6.5132	World
World	MAgPIE	Global-Inequality	Agricultural Soils	Mt N2O/yr	2095	6.4288	World
World	MAgPIE	Global-Inequality	Agricultural Soils	Mt N2O/yr	2100	6.3633	World
World	MAgPIE	Global-Inequality	Animal Waste Management	Mt N2O/yr	2005	1.537	World
World	MAgPIE	Global-Inequality	Animal Waste Management	Mt N2O/yr	2010	1.7436	World
World	MAgPIE	Global-Inequality	Animal Waste Management	Mt N2O/yr	2015	1.7891	World
World	MAgPIE	Global-Inequality	Animal Waste Management	Mt N2O/yr	2020	1.7391	World
World	MAgPIE	Global-Inequality	Animal Waste Management	Mt N2O/yr	2025	1.6535	World
World	MAgPIE	Global-Inequality	Animal Waste Management	Mt N2O/yr	2030	1.6896	World
World	MAgPIE	Global-Inequality	Animal Waste Management	Mt N2O/yr	2035	1.7071	World
World	MAgPIE	Global-Inequality	Animal Waste Management	Mt N2O/yr	2040	1.7038	World
World	MAgPIE	Global-Inequality	Animal Waste Management	Mt N2O/yr	2045	1.6815	World
World	MAgPIE	Global-Inequality	Animal Waste Management	Mt N2O/yr	2050	1.642	World
World	MAgPIE	Global-Inequality	Animal Waste Management	Mt N2O/yr	2055	1.6041	World
World	MAgPIE	Global-Inequality	Animal Waste Management	Mt N2O/yr	2060	1.561	World
World	MAgPIE	Global-Inequality	Animal Waste Management	Mt N2O/yr	2065	1.5148	World
World	MAgPIE	Global-Inequality	Animal Waste Management	Mt N2O/yr	2070	1.4459	World
World	MAgPIE	Global-Inequality	Animal Waste Management	Mt N2O/yr	2075	1.3646	World
World	MAgPIE	Global-Inequality	Animal Waste Management	Mt N2O/yr	2080	1.2774	World
World	MAgPIE	Global-Inequality	Animal Waste Management	Mt N2O/yr	2085	1.188	World
World	MAgPIE	Global-Inequality	Animal Waste Management	Mt N2O/yr	2090	1.0963	World
World	MAgPIE	Global-Inequality	Animal Waste Management	Mt N2O/yr	2095	1.0067	World
World	MAgPIE	Global-Inequality	Animal Waste Management	Mt N2O/yr	2100	0.919	World
World	MAgPIE	Global-Inequality	Managed Peatland	Mt N2O/yr	2005	0.3784	World
World	MAgPIE	Global-Inequality	Managed Peatland	Mt N2O/yr	2010	0.3784	World
World	MAgPIE	Global-Inequality	Managed Peatland	Mt N2O/yr	2015	0.3784	World
World	MAgPIE	Global-Inequality	Managed Peatland	Mt N2O/yr	2020	0.3721	World
World	MAgPIE	Global-Inequality	Managed Peatland	Mt N2O/yr	2025	0.3087	World
World	MAgPIE	Global-Inequality	Managed Peatland	Mt N2O/yr	2030	0.3091	World
World	MAgPIE	Global-Inequality	Managed Peatland	Mt N2O/yr	2035	0.3088	World
World	MAgPIE	Global-Inequality	Managed Peatland	Mt N2O/yr	2040	0.3072	World
World	MAgPIE	Global-Inequality	Managed Peatland	Mt N2O/yr	2045	0.3019	World
World	MAgPIE	Global-Inequality	Managed Peatland	Mt N2O/yr	2050	0.303	World
World	MAgPIE	Global-Inequality	Managed Peatland	Mt N2O/yr	2055	0.3054	World
World	MAgPIE	Global-Inequality	Managed Peatland	Mt N2O/yr	2060	0.3067	World
World	MAgPIE	Global-Inequality	Managed Peatland	Mt N2O/yr	2065	0.3064	World
World	MAgPIE	Global-Inequality	Managed Peatland	Mt N2O/yr	2070	0.3071	World
World	MAgPIE	Global-Inequality	Managed Peatland	Mt N2O/yr	2075	0.3072	World
World	MAgPIE	Global-Inequality	Managed Peatland	Mt N2O/yr	2080	0.3089	World
World	MAgPIE	Global-Inequality	Managed Peatland	Mt N2O/yr	2085	0.3072	World
World	MAgPIE	Global-Inequality	Managed Peatland	Mt N2O/yr	2090	0.3072	World
World	MAgPIE	Global-Inequality	Managed Peatland	Mt N2O/yr	2095	0.3086	World
World	MAgPIE	Global-Inequality	Managed Peatland	Mt N2O/yr	2100	0.3097	World
World	MAgPIE	Global-Sustainability	Agricultural Soils	Mt N2O/yr	2005	5.3154	World
World	MAgPIE	Global-Sustainability	Agricultural Soils	Mt N2O/yr	2010	5.819	World
World	MAgPIE	Global-Sustainability	Agricultural Soils	Mt N2O/yr	2015	6.6386	World
World	MAgPIE	Global-Sustainability	Agricultural Soils	Mt N2O/yr	2020	7.1655	World
World	MAgPIE	Global-Sustainability	Agricultural Soils	Mt N2O/yr	2025	5.585	World
World	MAgPIE	Global-Sustainability	Agricultural Soils	Mt N2O/yr	2030	4.98	World
World	MAgPIE	Global-Sustainability	Agricultural Soils	Mt N2O/yr	2035	4.1884	World
World	MAgPIE	Global-Sustainability	Agricultural Soils	Mt N2O/yr	2040	3.4232	World
World	MAgPIE	Global-Sustainability	Agricultural Soils	Mt N2O/yr	2045	2.8663	World
World	MAgPIE	Global-Sustainability	Agricultural Soils	Mt N2O/yr	2050	2.3969	World
World	MAgPIE	Global-Sustainability	Agricultural Soils	Mt N2O/yr	2055	2.4313	World
World	MAgPIE	Global-Sustainability	Agricultural Soils	Mt N2O/yr	2060	2.4708	World
World	MAgPIE	Global-Sustainability	Agricultural Soils	Mt N2O/yr	2065	2.4846	World
World	MAgPIE	Global-Sustainability	Agricultural Soils	Mt N2O/yr	2070	2.4175	World
World	MAgPIE	Global-Sustainability	Agricultural Soils	Mt N2O/yr	2075	2.2964	World
World	MAgPIE	Global-Sustainability	Agricultural Soils	Mt N2O/yr	2080	2.2113	World
World	MAgPIE	Global-Sustainability	Agricultural Soils	Mt N2O/yr	2085	2.0841	World
World	MAgPIE	Global-Sustainability	Agricultural Soils	Mt N2O/yr	2090	1.9765	World
World	MAgPIE	Global-Sustainability	Agricultural Soils	Mt N2O/yr	2095	1.8616	World
World	MAgPIE	Global-Sustainability	Agricultural Soils	Mt N2O/yr	2100	1.7574	World
World	MAgPIE	Global-Sustainability	Animal Waste Management	Mt N2O/yr	2005	1.537	World
World	MAgPIE	Global-Sustainability	Animal Waste Management	Mt N2O/yr	2010	1.7436	World
World	MAgPIE	Global-Sustainability	Animal Waste Management	Mt N2O/yr	2015	1.7891	World
World	MAgPIE	Global-Sustainability	Animal Waste Management	Mt N2O/yr	2020	1.7391	World
World	MAgPIE	Global-Sustainability	Animal Waste Management	Mt N2O/yr	2025	1.3414	World
World	MAgPIE	Global-Sustainability	Animal Waste Management	Mt N2O/yr	2030	1.1238	World
World	MAgPIE	Global-Sustainability	Animal Waste Management	Mt N2O/yr	2035	0.8932	World
World	MAgPIE	Global-Sustainability	Animal Waste Management	Mt N2O/yr	2040	0.648	World
World	MAgPIE	Global-Sustainability	Animal Waste Management	Mt N2O/yr	2045	0.447	World
World	MAgPIE	Global-Sustainability	Animal Waste Management	Mt N2O/yr	2050	0.2809	World
World	MAgPIE	Global-Sustainability	Animal Waste Management	Mt N2O/yr	2055	0.2562	World
World	MAgPIE	Global-Sustainability	Animal Waste Management	Mt N2O/yr	2060	0.2317	World
World	MAgPIE	Global-Sustainability	Animal Waste Management	Mt N2O/yr	2065	0.2076	World
World	MAgPIE	Global-Sustainability	Animal Waste Management	Mt N2O/yr	2070	0.1837	World
World	MAgPIE	Global-Sustainability	Animal Waste Management	Mt N2O/yr	2075	0.1608	World
World	MAgPIE	Global-Sustainability	Animal Waste Management	Mt N2O/yr	2080	0.1386	World
World	MAgPIE	Global-Sustainability	Animal Waste Management	Mt N2O/yr	2085	0.1177	World
World	MAgPIE	Global-Sustainability	Animal Waste Management	Mt N2O/yr	2090	0.0988	World
World	MAgPIE	Global-Sustainability	Animal Waste Management	Mt N2O/yr	2095	0.081	World
World	MAgPIE	Global-Sustainability	Animal Waste Management	Mt N2O/yr	2100	0.0648	World
World	MAgPIE	Global-Sustainability	Managed Peatland	Mt N2O/yr	2005	0.3784	World
World	MAgPIE	Global-Sustainability	Managed Peatland	Mt N2O/yr	2010	0.3784	World
World	MAgPIE	Global-Sustainability	Managed Peatland	Mt N2O/yr	2015	0.3784	World
World	MAgPIE	Global-Sustainability	Managed Peatland	Mt N2O/yr	2020	0.3721	World
World	MAgPIE	Global-Sustainability	Managed Peatland	Mt N2O/yr	2025	0.1937	World
World	MAgPIE	Global-Sustainability	Managed Peatland	Mt N2O/yr	2030	0.1654	World
World	MAgPIE	Global-Sustainability	Managed Peatland	Mt N2O/yr	2035	0.1343	World
World	MAgPIE	Global-Sustainability	Managed Peatland	Mt N2O/yr	2040	0.1079	World
World	MAgPIE	Global-Sustainability	Managed Peatland	Mt N2O/yr	2045	0.0953	World
World	MAgPIE	Global-Sustainability	Managed Peatland	Mt N2O/yr	2050	0.0856	World
World	MAgPIE	Global-Sustainability	Managed Peatland	Mt N2O/yr	2055	0.0823	World
World	MAgPIE	Global-Sustainability	Managed Peatland	Mt N2O/yr	2060	0.0774	World
World	MAgPIE	Global-Sustainability	Managed Peatland	Mt N2O/yr	2065	0.0755	World
World	MAgPIE	Global-Sustainability	Managed Peatland	Mt N2O/yr	2070	0.0649	World
World	MAgPIE	Global-Sustainability	Managed Peatland	Mt N2O/yr	2075	0.0609	World
World	MAgPIE	Global-Sustainability	Managed Peatland	Mt N2O/yr	2080	0.0539	World
World	MAgPIE	Global-Sustainability	Managed Peatland	Mt N2O/yr	2085	0.0457	World
World	MAgPIE	Global-Sustainability	Managed Peatland	Mt N2O/yr	2090	0.0414	World
World	MAgPIE	Global-Sustainability	Managed Peatland	Mt N2O/yr	2095	0.0371	World
World	MAgPIE	Global-Sustainability	Managed Peatland	Mt N2O/yr	2100	0.0333	World
