# Supplementary material for: Overcoming global inequality is critical for land-based mitigation in line with the Paris Agreement
Source: Nat Commun. 2022 Dec 2;13:7453. doi: 10.1038/s41467-022-35114-7 (PMC9718475; doi:10.1038/s41467-022-35114-7)
Supplement: Supplementary file 5 — Supplementary Data 2 [file 41467_2022_35114_MOESM5_ESM.zip › Fig8_indicator_detail.xlsx]

## Sheet: Fig8
region_class	model	scenario	variable	unit	period	value
OECD90+EU	MAgPIE	Global-EnvirProt	Agricultural water use (SDG 6)	km3/yr	2050	-16.331
OECD90+EU	MAgPIE	Global-EnvirProt	Agricultural water use (SDG 6)	km3/yr	2100	128.727
OECD90+EU	MAgPIE	Global-EnvirProt	Nitrogen fixation (SDG 15)	Mt N/yr	2050	-10.1041
OECD90+EU	MAgPIE	Global-EnvirProt	Nitrogen fixation (SDG 15)	Mt N/yr	2100	-13.9749
OECD90+EU	MAgPIE	Global-GHGPrice	Agricultural water use (SDG 6)	km3/yr	2050	43.997
OECD90+EU	MAgPIE	Global-GHGPrice	Agricultural water use (SDG 6)	km3/yr	2100	138.698
OECD90+EU	MAgPIE	Global-GHGPrice	Nitrogen fixation (SDG 15)	Mt N/yr	2050	-5.4024
OECD90+EU	MAgPIE	Global-GHGPrice	Nitrogen fixation (SDG 15)	Mt N/yr	2100	-6.3874
OECD90+EU	MAgPIE	Global-SustDemand	Agricultural water use (SDG 6)	km3/yr	2050	-127.737
OECD90+EU	MAgPIE	Global-SustDemand	Agricultural water use (SDG 6)	km3/yr	2100	-151.572
OECD90+EU	MAgPIE	Global-SustDemand	Nitrogen fixation (SDG 15)	Mt N/yr	2050	-21.6533
OECD90+EU	MAgPIE	Global-SustDemand	Nitrogen fixation (SDG 15)	Mt N/yr	2100	-26.2291
OECD90+EU	MAgPIE	Global-Inequality	Agricultural water use (SDG 6)	km3/yr	2050	-30.418
OECD90+EU	MAgPIE	Global-Inequality	Agricultural water use (SDG 6)	km3/yr	2100	138.285
OECD90+EU	MAgPIE	Global-Inequality	Nitrogen fixation (SDG 15)	Mt N/yr	2050	-10.9703
OECD90+EU	MAgPIE	Global-Inequality	Nitrogen fixation (SDG 15)	Mt N/yr	2100	-13.8488
OECD90+EU	MAgPIE	Global-Sustainability	Agricultural water use (SDG 6)	km3/yr	2050	-93.287
OECD90+EU	MAgPIE	Global-Sustainability	Agricultural water use (SDG 6)	km3/yr	2100	-115.205
OECD90+EU	MAgPIE	Global-Sustainability	Nitrogen fixation (SDG 15)	Mt N/yr	2050	-16.1506
OECD90+EU	MAgPIE	Global-Sustainability	Nitrogen fixation (SDG 15)	Mt N/yr	2100	-25.5513
ASIA	MAgPIE	Global-EnvirProt	Agricultural water use (SDG 6)	km3/yr	2050	-60.016
ASIA	MAgPIE	Global-EnvirProt	Agricultural water use (SDG 6)	km3/yr	2100	-156.065
ASIA	MAgPIE	Global-EnvirProt	Nitrogen fixation (SDG 15)	Mt N/yr	2050	-24.8775
ASIA	MAgPIE	Global-EnvirProt	Nitrogen fixation (SDG 15)	Mt N/yr	2100	-35.1627
ASIA	MAgPIE	Global-GHGPrice	Agricultural water use (SDG 6)	km3/yr	2050	93.748
ASIA	MAgPIE	Global-GHGPrice	Agricultural water use (SDG 6)	km3/yr	2100	-94.583
ASIA	MAgPIE	Global-GHGPrice	Nitrogen fixation (SDG 15)	Mt N/yr	2050	-3.9057
ASIA	MAgPIE	Global-GHGPrice	Nitrogen fixation (SDG 15)	Mt N/yr	2100	-17.7897
ASIA	MAgPIE	Global-SustDemand	Agricultural water use (SDG 6)	km3/yr	2050	-117.915
ASIA	MAgPIE	Global-SustDemand	Agricultural water use (SDG 6)	km3/yr	2100	-209.093
ASIA	MAgPIE	Global-SustDemand	Nitrogen fixation (SDG 15)	Mt N/yr	2050	-14.7646
ASIA	MAgPIE	Global-SustDemand	Nitrogen fixation (SDG 15)	Mt N/yr	2100	-30.7717
ASIA	MAgPIE	Global-Inequality	Agricultural water use (SDG 6)	km3/yr	2050	48.384
ASIA	MAgPIE	Global-Inequality	Agricultural water use (SDG 6)	km3/yr	2100	-84.963
ASIA	MAgPIE	Global-Inequality	Nitrogen fixation (SDG 15)	Mt N/yr	2050	-5.9919
ASIA	MAgPIE	Global-Inequality	Nitrogen fixation (SDG 15)	Mt N/yr	2100	-20.4965
ASIA	MAgPIE	Global-Sustainability	Agricultural water use (SDG 6)	km3/yr	2050	-224.905
ASIA	MAgPIE	Global-Sustainability	Agricultural water use (SDG 6)	km3/yr	2100	-355.415
ASIA	MAgPIE	Global-Sustainability	Nitrogen fixation (SDG 15)	Mt N/yr	2050	-29.0805
ASIA	MAgPIE	Global-Sustainability	Nitrogen fixation (SDG 15)	Mt N/yr	2100	-41.4121
LAM	MAgPIE	Global-EnvirProt	Agricultural water use (SDG 6)	km3/yr	2050	80.705
LAM	MAgPIE	Global-EnvirProt	Agricultural water use (SDG 6)	km3/yr	2100	108.318
LAM	MAgPIE	Global-EnvirProt	Nitrogen fixation (SDG 15)	Mt N/yr	2050	4.7515
LAM	MAgPIE	Global-EnvirProt	Nitrogen fixation (SDG 15)	Mt N/yr	2100	9.7795
LAM	MAgPIE	Global-GHGPrice	Agricultural water use (SDG 6)	km3/yr	2050	80.812
LAM	MAgPIE	Global-GHGPrice	Agricultural water use (SDG 6)	km3/yr	2100	238.123
LAM	MAgPIE	Global-GHGPrice	Nitrogen fixation (SDG 15)	Mt N/yr	2050	7.8049
LAM	MAgPIE	Global-GHGPrice	Nitrogen fixation (SDG 15)	Mt N/yr	2100	7.7694
LAM	MAgPIE	Global-SustDemand	Agricultural water use (SDG 6)	km3/yr	2050	-14.757
LAM	MAgPIE	Global-SustDemand	Agricultural water use (SDG 6)	km3/yr	2100	-17.908
LAM	MAgPIE	Global-SustDemand	Nitrogen fixation (SDG 15)	Mt N/yr	2050	-2.6886
LAM	MAgPIE	Global-SustDemand	Nitrogen fixation (SDG 15)	Mt N/yr	2100	-2.6239
LAM	MAgPIE	Global-Inequality	Agricultural water use (SDG 6)	km3/yr	2050	41.248
LAM	MAgPIE	Global-Inequality	Agricultural water use (SDG 6)	km3/yr	2100	70.333
LAM	MAgPIE	Global-Inequality	Nitrogen fixation (SDG 15)	Mt N/yr	2050	10.0032
LAM	MAgPIE	Global-Inequality	Nitrogen fixation (SDG 15)	Mt N/yr	2100	17.3564
LAM	MAgPIE	Global-Sustainability	Agricultural water use (SDG 6)	km3/yr	2050	-35.763
LAM	MAgPIE	Global-Sustainability	Agricultural water use (SDG 6)	km3/yr	2100	-47.578
LAM	MAgPIE	Global-Sustainability	Nitrogen fixation (SDG 15)	Mt N/yr	2050	-7.7244
LAM	MAgPIE	Global-Sustainability	Nitrogen fixation (SDG 15)	Mt N/yr	2100	-8.2165
ROW	MAgPIE	Global-EnvirProt	Agricultural water use (SDG 6)	km3/yr	2050	-15.642
ROW	MAgPIE	Global-EnvirProt	Agricultural water use (SDG 6)	km3/yr	2100	-49.882
ROW	MAgPIE	Global-EnvirProt	Nitrogen fixation (SDG 15)	Mt N/yr	2050	-1.2136
ROW	MAgPIE	Global-EnvirProt	Nitrogen fixation (SDG 15)	Mt N/yr	2100	0.4037
ROW	MAgPIE	Global-GHGPrice	Agricultural water use (SDG 6)	km3/yr	2050	20.27
ROW	MAgPIE	Global-GHGPrice	Agricultural water use (SDG 6)	km3/yr	2100	-20.444
ROW	MAgPIE	Global-GHGPrice	Nitrogen fixation (SDG 15)	Mt N/yr	2050	3.4035
ROW	MAgPIE	Global-GHGPrice	Nitrogen fixation (SDG 15)	Mt N/yr	2100	2.953
ROW	MAgPIE	Global-SustDemand	Agricultural water use (SDG 6)	km3/yr	2050	-13.655
ROW	MAgPIE	Global-SustDemand	Agricultural water use (SDG 6)	km3/yr	2100	-75.188
ROW	MAgPIE	Global-SustDemand	Nitrogen fixation (SDG 15)	Mt N/yr	2050	0.9769
ROW	MAgPIE	Global-SustDemand	Nitrogen fixation (SDG 15)	Mt N/yr	2100	1.1461
ROW	MAgPIE	Global-Inequality	Agricultural water use (SDG 6)	km3/yr	2050	15.087
ROW	MAgPIE	Global-Inequality	Agricultural water use (SDG 6)	km3/yr	2100	-23.607
ROW	MAgPIE	Global-Inequality	Nitrogen fixation (SDG 15)	Mt N/yr	2050	4.0562
ROW	MAgPIE	Global-Inequality	Nitrogen fixation (SDG 15)	Mt N/yr	2100	4.6644
ROW	MAgPIE	Global-Sustainability	Agricultural water use (SDG 6)	km3/yr	2050	-49.141
ROW	MAgPIE	Global-Sustainability	Agricultural water use (SDG 6)	km3/yr	2100	-72.422
ROW	MAgPIE	Global-Sustainability	Nitrogen fixation (SDG 15)	Mt N/yr	2050	-3.1167
ROW	MAgPIE	Global-Sustainability	Nitrogen fixation (SDG 15)	Mt N/yr	2100	-2.4387
SSA	MAgPIE	Global-EnvirProt	Agricultural water use (SDG 6)	km3/yr	2050	32.94
SSA	MAgPIE	Global-EnvirProt	Agricultural water use (SDG 6)	km3/yr	2100	139.985
SSA	MAgPIE	Global-EnvirProt	Nitrogen fixation (SDG 15)	Mt N/yr	2050	-1.2045
SSA	MAgPIE	Global-EnvirProt	Nitrogen fixation (SDG 15)	Mt N/yr	2100	2.0412
SSA	MAgPIE	Global-GHGPrice	Agricultural water use (SDG 6)	km3/yr	2050	64.697
SSA	MAgPIE	Global-GHGPrice	Agricultural water use (SDG 6)	km3/yr	2100	309.918
SSA	MAgPIE	Global-GHGPrice	Nitrogen fixation (SDG 15)	Mt N/yr	2050	1.7839
SSA	MAgPIE	Global-GHGPrice	Nitrogen fixation (SDG 15)	Mt N/yr	2100	9.7715
SSA	MAgPIE	Global-SustDemand	Agricultural water use (SDG 6)	km3/yr	2050	8.584
SSA	MAgPIE	Global-SustDemand	Agricultural water use (SDG 6)	km3/yr	2100	-0.826
SSA	MAgPIE	Global-SustDemand	Nitrogen fixation (SDG 15)	Mt N/yr	2050	1.5654
SSA	MAgPIE	Global-SustDemand	Nitrogen fixation (SDG 15)	Mt N/yr	2100	0.732
SSA	MAgPIE	Global-Inequality	Agricultural water use (SDG 6)	km3/yr	2050	47.855
SSA	MAgPIE	Global-Inequality	Agricultural water use (SDG 6)	km3/yr	2100	63.484
SSA	MAgPIE	Global-Inequality	Nitrogen fixation (SDG 15)	Mt N/yr	2050	1.794
SSA	MAgPIE	Global-Inequality	Nitrogen fixation (SDG 15)	Mt N/yr	2100	8.8142
SSA	MAgPIE	Global-Sustainability	Agricultural water use (SDG 6)	km3/yr	2050	6.059
SSA	MAgPIE	Global-Sustainability	Agricultural water use (SDG 6)	km3/yr	2100	-3.628
SSA	MAgPIE	Global-Sustainability	Nitrogen fixation (SDG 15)	Mt N/yr	2050	-0.4331
SSA	MAgPIE	Global-Sustainability	Nitrogen fixation (SDG 15)	Mt N/yr	2100	-0.561
OECD90+EU	MAgPIE	Global-EnvirProt	Forest area without plantations (SDG 15)	Change in Mha compared to 2020	2050	116.872
OECD90+EU	MAgPIE	Global-EnvirProt	Forest area without plantations (SDG 15)	Change in Mha compared to 2020	2100	133.223
OECD90+EU	MAgPIE	Global-GHGPrice	Forest area without plantations (SDG 15)	Change in Mha compared to 2020	2050	59.8832
OECD90+EU	MAgPIE	Global-GHGPrice	Forest area without plantations (SDG 15)	Change in Mha compared to 2020	2100	71.0912
OECD90+EU	MAgPIE	Global-SustDemand	Forest area without plantations (SDG 15)	Change in Mha compared to 2020	2050	210.27
OECD90+EU	MAgPIE	Global-SustDemand	Forest area without plantations (SDG 15)	Change in Mha compared to 2020	2100	243.038
OECD90+EU	MAgPIE	Global-Inequality	Forest area without plantations (SDG 15)	Change in Mha compared to 2020	2050	112.302
OECD90+EU	MAgPIE	Global-Inequality	Forest area without plantations (SDG 15)	Change in Mha compared to 2020	2100	134.215
OECD90+EU	MAgPIE	Global-Sustainability	Forest area without plantations (SDG 15)	Change in Mha compared to 2020	2050	109.969
OECD90+EU	MAgPIE	Global-Sustainability	Forest area without plantations (SDG 15)	Change in Mha compared to 2020	2100	124.511
ASIA	MAgPIE	Global-EnvirProt	Forest area without plantations (SDG 15)	Change in Mha compared to 2020	2050	105.764
ASIA	MAgPIE	Global-EnvirProt	Forest area without plantations (SDG 15)	Change in Mha compared to 2020	2100	102.887
ASIA	MAgPIE	Global-GHGPrice	Forest area without plantations (SDG 15)	Change in Mha compared to 2020	2050	120.989
ASIA	MAgPIE	Global-GHGPrice	Forest area without plantations (SDG 15)	Change in Mha compared to 2020	2100	144.807
ASIA	MAgPIE	Global-SustDemand	Forest area without plantations (SDG 15)	Change in Mha compared to 2020	2050	109.045
ASIA	MAgPIE	Global-SustDemand	Forest area without plantations (SDG 15)	Change in Mha compared to 2020	2100	118.322
ASIA	MAgPIE	Global-Inequality	Forest area without plantations (SDG 15)	Change in Mha compared to 2020	2050	101.257
ASIA	MAgPIE	Global-Inequality	Forest area without plantations (SDG 15)	Change in Mha compared to 2020	2100	98.1515
ASIA	MAgPIE	Global-Sustainability	Forest area without plantations (SDG 15)	Change in Mha compared to 2020	2050	126.889
ASIA	MAgPIE	Global-Sustainability	Forest area without plantations (SDG 15)	Change in Mha compared to 2020	2100	156.67
LAM	MAgPIE	Global-EnvirProt	Forest area without plantations (SDG 15)	Change in Mha compared to 2020	2050	-29.5929
LAM	MAgPIE	Global-EnvirProt	Forest area without plantations (SDG 15)	Change in Mha compared to 2020	2100	-43.4068
LAM	MAgPIE	Global-GHGPrice	Forest area without plantations (SDG 15)	Change in Mha compared to 2020	2050	100.472
LAM	MAgPIE	Global-GHGPrice	Forest area without plantations (SDG 15)	Change in Mha compared to 2020	2100	114.237
LAM	MAgPIE	Global-SustDemand	Forest area without plantations (SDG 15)	Change in Mha compared to 2020	2050	4.2801
LAM	MAgPIE	Global-SustDemand	Forest area without plantations (SDG 15)	Change in Mha compared to 2020	2100	6.6329
LAM	MAgPIE	Global-Inequality	Forest area without plantations (SDG 15)	Change in Mha compared to 2020	2050	-38.9915
LAM	MAgPIE	Global-Inequality	Forest area without plantations (SDG 15)	Change in Mha compared to 2020	2100	-53.2603
LAM	MAgPIE	Global-Sustainability	Forest area without plantations (SDG 15)	Change in Mha compared to 2020	2050	150.602
LAM	MAgPIE	Global-Sustainability	Forest area without plantations (SDG 15)	Change in Mha compared to 2020	2100	150.342
ROW	MAgPIE	Global-EnvirProt	Forest area without plantations (SDG 15)	Change in Mha compared to 2020	2050	-2.1672
ROW	MAgPIE	Global-EnvirProt	Forest area without plantations (SDG 15)	Change in Mha compared to 2020	2100	3.3961
ROW	MAgPIE	Global-GHGPrice	Forest area without plantations (SDG 15)	Change in Mha compared to 2020	2050	10.0936
ROW	MAgPIE	Global-GHGPrice	Forest area without plantations (SDG 15)	Change in Mha compared to 2020	2100	4.8214
ROW	MAgPIE	Global-SustDemand	Forest area without plantations (SDG 15)	Change in Mha compared to 2020	2050	-1.212
ROW	MAgPIE	Global-SustDemand	Forest area without plantations (SDG 15)	Change in Mha compared to 2020	2100	7.8113
ROW	MAgPIE	Global-Inequality	Forest area without plantations (SDG 15)	Change in Mha compared to 2020	2050	-2.3779
ROW	MAgPIE	Global-Inequality	Forest area without plantations (SDG 15)	Change in Mha compared to 2020	2100	6.9491
ROW	MAgPIE	Global-Sustainability	Forest area without plantations (SDG 15)	Change in Mha compared to 2020	2050	10.5009
ROW	MAgPIE	Global-Sustainability	Forest area without plantations (SDG 15)	Change in Mha compared to 2020	2100	13.7614
SSA	MAgPIE	Global-EnvirProt	Forest area without plantations (SDG 15)	Change in Mha compared to 2020	2050	-65.3992
SSA	MAgPIE	Global-EnvirProt	Forest area without plantations (SDG 15)	Change in Mha compared to 2020	2100	-211.035
SSA	MAgPIE	Global-GHGPrice	Forest area without plantations (SDG 15)	Change in Mha compared to 2020	2050	-15.8999
SSA	MAgPIE	Global-GHGPrice	Forest area without plantations (SDG 15)	Change in Mha compared to 2020	2100	-48.0175
SSA	MAgPIE	Global-SustDemand	Forest area without plantations (SDG 15)	Change in Mha compared to 2020	2050	-21.7933
SSA	MAgPIE	Global-SustDemand	Forest area without plantations (SDG 15)	Change in Mha compared to 2020	2100	-19.5913
SSA	MAgPIE	Global-Inequality	Forest area without plantations (SDG 15)	Change in Mha compared to 2020	2050	-57.0949
SSA	MAgPIE	Global-Inequality	Forest area without plantations (SDG 15)	Change in Mha compared to 2020	2100	-265.006
SSA	MAgPIE	Global-Sustainability	Forest area without plantations (SDG 15)	Change in Mha compared to 2020	2050	-0.347
SSA	MAgPIE	Global-Sustainability	Forest area without plantations (SDG 15)	Change in Mha compared to 2020	2100	11.6402
